# Supplementary material for: Genome–Transcriptome Transition Approaches to Characterize Anthocyanin Biosynthesis Pathway Genes in Blue, Black and Purple Wheat
Source: Genes (Basel). 2023 Mar 27;14(4):809. doi: 10.3390/genes14040809 (PMC10137985; doi:10.3390/genes14040809)
Supplement: Supplementary file 1 [file genes-14-00809-s001.zip]

Archive with 11 entries (10 files):
- Figure S1 & Table S1.pdf
- Table S2 & S4.xlsx
- Table S3/
- Table S3/ANS.xlsx
- Table S3/CHI.xlsx
- Table S3/CHS.xlsx
- Table S3/DFR.xlsx
- Table S3/F3'H.xlsx
- Table S3/F35H.xlsx
- Table S3/F3H.xlsx
- Table S3/UFGT.xlsx
