# Supplementary material for: Genome–Transcriptome Transition Approaches to Characterize Anthocyanin Biosynthesis Pathway Genes in Blue, Black and Purple Wheat
Source: Genes (Basel). 2023 Mar 27;14(4):809. doi: 10.3390/genes14040809 (PMC10137985; doi:10.3390/genes14040809)
Supplement: Supplementary file 1 [file genes-14-00809-s001.zip › Table S2 & S4.xlsx]

## Sheet: TableS2
Table S2: Simple representation of Traes IDs along with expression values
Code	Traes IDs	Black	Blue	Purple	White		Code	Traes IDs	Black	Blue	Purple	White
CHS-1	TraesCS2A02G527700	534	1102	1991	297		F3'5'H-1	TraesCS1D02G403300	277	237	54	42
CHS-2	TraesCS2B02G558400	725	973	1599	131		F3'5'H-2	TraesCS2D02G521700	0	24	16	32
CHS-3	TraesCS2D02G530600	96	803	2052	158		F3'5'H-3	TraesCS5A02G270700	12	37	90	105
CHS-4	TraesCS5A02G526900	1	0	0	261
CHS-5	TraesCS2A02G025700	0	68	9	3		DFR-1	TraesCS3A02G348600	121	145	51	221
CHS-6	TraesCS2A02G035300	0	99	2	0		DFR-2	TraesCS3B02G380500	134	212	88	484
CHS-7	TraesCS2D02G016100	38	91	6	18		DFR-3	TraesCS3D02G342200	144	169	96	336
CHS-8	TraesCS2B02G048400	23	76	279	144		DFR-4	TraesCS4D02G343400	11	13	39	74
							DFR-5	TraesCS5B02G268700	8	27	58	54
CHI-1	TraesCS5A02G146900	190	375	678	167		DFR-6	TraesCS6A02G147300	184	197	0	0
							DFR-7	TraesCS6B02G420000	0	15	198	27
F3H-1	TraesCS2A02G037900	0	75.046	0	0		DFR-8	TraesCS7D02G150600	175	375	229	72
F3H-2	TraesCS2A02G493500	651.126	2114.05	4124.19	5179.63
F3H-3	TraesCS2B02G051100	5.93919	150.946	7.83371	2.15417		ANS-1	TraesCS2B02G570900	931	1489	1772	360
F3H-4	TraesCS2B02G412900	372.627	395.639	97.434	106.194		ANS-2	TraesCS6A02G001500	19	227	1371	28
F3H-5	TraesCS2B02G521500	617.644	1670.27	4429.75	7296.86		ANS-3	TraesCS6B02G006200	8	121	265	0
F3H-6	TraesCS2B02G570800	1058.5	1604.97	1192.39	58.5251		ANS-4	TraesCS6D02G004300	105	537	2198	25
F3H-7	TraesCS2D02G493400	136.518	1654.86	4486.56	5807.12		ANS-5	TraesCS4D02G363300	8	13	2	0
F3H-8	TraesCS3D02G393900	237.585	384.934	54.1377	259.351		ANS-6	TraesCS1D02G319700	4	74	82	154
F3H-9	TraesCS7B02G444900	0.619561	42.4683	0	14.9075		ANS-7	TraesCS7D02G142400	718	494	150	148
F3H-10	TraesCS7D02G529400	105.112	142.347	28.8457	135.015
F3'H-1	TraesCS1A02G334700	30	28	5	2		UFGT-1	TraesCS1A02G019600	16	20	3	1
F3'H-2	TraesCS1A02G394900	48	12	70	6		UFGT-2	TraesCS1B02G023300	113	64	44	11
F3'H-3	TraesCS1B02G423200	39	9	87	2		UFGT-3	TraesCS1D02G019100	3	9	37	0
F3'H-4	TraesCS1B02G423300	254	100	70	29		UFGT-4	TraesCS1D02G019200	42	31	204	4
F3'H-5	TraesCS1D02G337300	72	51	35	3		UFGT-5	TraesCS1D02G062800	153	53	28	4
F3'H-6	TraesCS1D02G403100	104	31	159	4		UFGT-6	TraesCS2A02G028700	5	55	8	1
F3'H-7	TraesCS2A02G005100	7	0	3	14		UFGT-7	TraesCS2A02G081100	45	39	257	157
F3'H-8	TraesCS2A02G046000	182	398	102	37		UFGT-8	TraesCS2A02G113500	279	153	309	70
F3'H-9	TraesCS2B02G003700	46	4	26	114		UFGT-9	TraesCS2B02G132100	8	55	194	37
F3'H-10	TraesCS2B02G057900	336	98	98	6		UFGT-10	TraesCS2B02G132500	67	32	89	2
F3'H-11	TraesCS2B02G518400	78	59	9	12		UFGT-11	TraesCS2B02G132600	52	33	88	11
F3'H-12	TraesCS2D02G044700	676	326	356	130		UFGT-12	TraesCS2B02G132700	16	4	66	5
F3'H-13	TraesCS2D02G261100	312	181	119	70		UFGT-13	TraesCS2D02G114300	74	31	7	1
F3'H-14	TraesCS2D02G490500	0	42	12	12		UFGT-14	TraesCS3D02G514700	150	283	294	488
F3'H-15	TraesCS3A02G061600	119	30	162	6		UFGT-15	TraesCS5B02G251500	4	10	25	53
F3'H-16	TraesCS3D02G061900	106	69	225	33		UFGT-16	TraesCS5B02G334500	0	23	7	23
F3'H-17	TraesCS4A02G097500	25	7	20	0		UFGT-17	TraesCS5B02G475000	50	21	19	5
F3'H-18	TraesCS4A02G339100	2	19	0	101		UFGT-18	TraesCS6A02G017900	31	140	317	260
F3'H-19	TraesCS4D02G005700	3	0	12	23		UFGT-19	TraesCS6A02G018200	16	9	7	0
F3'H-20	TraesCS4D02G224700	311	182	25	67		UFGT-20	TraesCS6A02G059700	53	18	23	3
F3'H-21	TraesCS5B02G318500	0	14	24	31		UFGT-21	TraesCS6A02G317700	33	54	3	1
F3'H-22	TraesCS5B02G548400	18	61	16	386		UFGT-22	TraesCS6A02G317900	176	115	7	27
F3'H-23	TraesCS5D02G322900	309	161	119	46		UFGT-23	TraesCS6B02G348000	175	72	4	12
F3'H-24	TraesCS5D02G391000	0	3	4	37		UFGT-24	TraesCS6D02G021000	6	25	85	60
F3'H-25	TraesCS5D02G407500	17	5	11	0		UFGT-25	TraesCS7A02G155400	28	130	253	6
F3'H-26	TraesCS6A02G180400	192	253	1142	1720		UFGT-26	TraesCS7B02G059500	21	53	166	8
F3'H-27	TraesCS6A02G181000	19	4	10	0		UFGT-27	TraesCS7D02G155700	78	281	359	27
F3'H-28	TraesCS6A02G323900	52	87	5	17
F3'H-29	TraesCS6B02G118800	1	1	17	28
F3'H-30	TraesCS6D02G057800	38	38	8	3
F3'H-31	TraesCS6D02G063100	239	174	14	8
F3'H-32	TraesCS7A02G518100	16	65	134	6
F3'H-33	TraesCS7D02G508000	193	494	629	185

## Sheet: Table S4
Table S4: Gene specific primer list used for qRT-PCR
Sr. no.	Traes IDs	Primer	Sequence	Length
1	TraesCS2A02G527700	CHS-1 F	AGTTGTCCTCCATAGTGTCCCAG	23
		CHS-1 R	AAACAGGAGAATGCATCTACCAA	23
2	TraesCS2D02G530600	CHS-3 F	CGAGTGTCTCGCCTCCTACTC	21
		CHS-3 R	TGATATGTACTCCTTCCATTCGT	23
3	TraesCS5A02G146900	CHI-1 F	GCTCGCTTAATCTCTTGGTTTAG	23
		CHI-1 R	CTCTTTGTGAGCCAGCCTTTTA	22
4	TraesCS1B02G423300	F3'H-4 F	TACTACTACTGCACCATCCGAGC	23
		F3'H-4 R	CTCCACCGTCTCCTCATGAAA	21
5	TraesCS1D02G403300	F3'5'H-1 F	GGTCACATTATATAACCCCACTG	23
		F3'5'H-1 R	GAGGTGCTTCAGGTCGATGAG	21
6	TraesCS7D02G150600	DFR-8 F	CCTACGTCAACGAGTCGCAG	20
		DFR-8 R	TTTGAATAATGCAGGACGGC	20
7	TraesCS6A02G147300	DFR-6 F	TGAAAGAGACCAACTGACAGAG	22
		DFR-6 R	ACGGCTGTCTTTGCGAGC	18
8	TraesCS6D02G004300	ANS-4 F	TCTGTGTCTAATCTTGATCGGTG	23
		ANS-4 R	GGCCATGTCTTAAGAGGGTC	20
9	TraesCS2B02G570900	ANS-1 F	TGCCGTCGATCAGACAAATAA	21
		ANS-1 R	AGGAATTCTGAAAATGGTAACCG	23
10	TraesCS7D02G155700	UFGT-27F	AGCAGGAGTCTCTGGGTCTATCT	23
		UFGT-27R	TACAGATTTTTCCGATGAGCCT	22
11	TraesCS7A02G155400	UFGT-25F	GAAAATACCAATTCCATTTCGCC	23
		UFGT-25R	AGCTAAACTGGCTTGCAATTTGT	23
12	TraesCS2A02G113500	UFGT-8F	TGATCCAACAGTATGCTAAGACA	23
		UFGT-8R	TTCGCCAGAATAAGTCCCG	19
