# Supplementary material for: Genome–Transcriptome Transition Approaches to Characterize Anthocyanin Biosynthesis Pathway Genes in Blue, Black and Purple Wheat
Source: Genes (Basel). 2023 Mar 27;14(4):809. doi: 10.3390/genes14040809 (PMC10137985; doi:10.3390/genes14040809)
Supplement: Supplementary file 1 [file genes-14-00809-s001.zip › Table S3/ANS.xlsx]

## Sheet: Sheet1
TraesCS2B02G570900
	Site Name	sequence	Position	Matrix score.	Strand	Organism	function
PlantCARE_19368	TGA-element	AACGAC	660	6	+	Brassica oleracea	auxin-responsive element
PlantCARE_19368	ABRE	GCCGCGTGGC	454	9	-	Oryza sativa	cis-acting element involved in the abscisic acid responsiveness
PlantCARE_19368	ABRE	ACGTG	607	5	-	Arabidopsis thaliana	cis-acting element involved in the abscisic acid responsiveness
PlantCARE_19368	ABRE	ACGTG	778	5	+	Arabidopsis thaliana	cis-acting element involved in the abscisic acid responsiveness
PlantCARE_19368	ABRE	ACGTG	919	5	-	Arabidopsis thaliana	cis-acting element involved in the abscisic acid responsiveness
PlantCARE_19368	ABRE	ACGTG	1070	5	+	Arabidopsis thaliana	cis-acting element involved in the abscisic acid responsiveness
PlantCARE_19368	ABRE	ACGTG	1255	5	+	Arabidopsis thaliana	cis-acting element involved in the abscisic acid responsiveness
PlantCARE_19368	ABRE	ACGTG	1382	5	+	Arabidopsis thaliana	cis-acting element involved in the abscisic acid responsiveness
PlantCARE_19368	ABRE	CACGTG	1400	6	-	Arabidopsis thaliana	cis-acting element involved in the abscisic acid responsiveness
PlantCARE_19368	ABRE	ACGTG	1401	5	+	Arabidopsis thaliana	cis-acting element involved in the abscisic acid responsiveness
PlantCARE_19368	ABRE	ACGTG	1421	5	+	Arabidopsis thaliana	cis-acting element involved in the abscisic acid responsiveness
PlantCARE_19368	A-box	CCGTCC	423	6	+	Petroselinum crispum	cis-acting regulatory element
PlantCARE_19368	A-box	CCGTCC	1516	6	+	Petroselinum crispum	cis-acting regulatory element
PlantCARE_19368	AuxRR-core	GGTCCAT	1315	7	+	Nicotiana tabacum	cis-acting regulatory element involved in auxin responsiveness
PlantCARE_19368	G-box	CACGTC	607	6	+	Zea mays	cis-acting regulatory element involved in light responsiveness
PlantCARE_19368	G-box	CACGTC	919	6	+	Zea mays	cis-acting regulatory element involved in light responsiveness
PlantCARE_19368	G-box	CACGTC	1254	6	-	Zea mays	cis-acting regulatory element involved in light responsiveness
PlantCARE_19368	G-box	TACGTG	1381	6	+	Arabidopsis thaliana	cis-acting regulatory element involved in light responsiveness
PlantCARE_19368	G-box	CACGTG	1400	6	-	Arabidopsis thaliana	cis-acting regulatory element involved in light responsiveness
PlantCARE_19368	G-box	TACGTG	1420	6	+	Arabidopsis thaliana	cis-acting regulatory element involved in light responsiveness
PlantCARE_19368	G-Box	CACGTT	777	6	-	Pisum sativum	cis-acting regulatory element involved in light responsiveness
PlantCARE_19368	G-Box	CACGTT	1069	6	-	Pisum sativum	cis-acting regulatory element involved in light responsiveness
PlantCARE_19368	G-Box	CACGTG	1400	6	-	Pisum sativum	cis-acting regulatory element involved in light responsiveness
PlantCARE_19368	RY-element	CATGCATG	445	8	+	Helianthus annuus	cis-acting regulatory element involved in seed-specific regulation
PlantCARE_19368	TGACG-motif	TGACG	903	5	+	Hordeum vulgare	cis-acting regulatory element involved in the MeJA-responsiveness
PlantCARE_19368	CGTCA-motif	CGTCA	903	5	-	Hordeum vulgare	cis-acting regulatory element involved in the MeJA-responsiveness
PlantCARE_19368	O2-site	GATGATGTGG	124	9	-	Zea mays	cis-acting regulatory element involved in zein metabolism regulation
PlantCARE_19368	CAAT-box	CAAAT	66	5	-	Pisum sativum	common cis-acting element in promoter and enhancer regions
PlantCARE_19368	CAAT-box	CAAAT	535	5	+	Pisum sativum	common cis-acting element in promoter and enhancer regions
PlantCARE_19368	CAAT-box	CCAAT	636	5	+	Arabidopsis thaliana	common cis-acting element in promoter and enhancer regions
PlantCARE_19368	CAAT-box	CAAAT	947	5	-	Pisum sativum	common cis-acting element in promoter and enhancer regions
PlantCARE_19368	CAAT-box	CCAAT	1013	5	+	Arabidopsis thaliana	common cis-acting element in promoter and enhancer regions
PlantCARE_19368	CAAT-box	CCAAT	1214	5	+	Arabidopsis thaliana	common cis-acting element in promoter and enhancer regions
PlantCARE_19368	CAAT-box	CCAAT	1295	5	-	Arabidopsis thaliana	common cis-acting element in promoter and enhancer regions
PlantCARE_19368	CAAT-box	CAAAT	1407	5	-	Pisum sativum	common cis-acting element in promoter and enhancer regions
PlantCARE_19368	TATA-box	TATACA	1141	6	-	Helianthus annuus	core promoter element around -30 of transcription start
PlantCARE_19368	TATA-box	TATA	1143	4	-	Arabidopsis thaliana	core promoter element around -30 of transcription start
PlantCARE_19368	TATA-box	TAAAGATT	1392	8	-	Arabidopsis thaliana	core promoter element around -30 of transcription start
PlantCARE_19368	TATA-box	TATATA	1469	6	-	Arabidopsis thaliana	core promoter element around -30 of transcription start
PlantCARE_19368	TATA-box	ATATAA	1470	6	+	Brassica oleracea	core promoter element around -30 of transcription start
PlantCARE_19368	TATA-box	TATA	1471	4	-	Arabidopsis thaliana	core promoter element around -30 of transcription start
PlantCARE_19368	GC-motif	CCCCCG	1039	6	-	Zea mays	enhancer-like element involved in anoxic specific inducibility
PlantCARE_19368	P-box	CCTTTTG	956	7	-	Oryza sativa	gibberellin-responsive element
PlantCARE_19368	4cl-CMA2b	TCTCACCAACCCCA	343	13	+	Petroselinum crispum	light responsive element
PlantCARE_19368	Sp1	GGGCGG	1036	6	+	Oryza sativa	light responsive element
PlantCARE_19368	Box 4	ATTAAT	1291	6	-	Petroselinum crispum	part of a conserved DNA module involved in light responsiveness
PlantCARE_19368	ATC-motif	AGTAATCT	1371	8	-	Spinacia oleracea	part of a conserved DNA module involved in light responsiveness
PlantCARE_19368	I-box	gGATAAGGTG	125	9	-	Zea mays	part of a light responsive element
PlantCARE_19368		motif_sequence	51	4	-	organism	short_function
PlantCARE_19368		motif_sequence	106	4	+	organism	short_function
PlantCARE_19368		motif_sequence	221	4	+	organism	short_function
PlantCARE_19368		motif_sequence	292	4	+	organism	short_function
PlantCARE_19368		motif_sequence	326	4	+	organism	short_function
PlantCARE_19368		motif_sequence	344	4	+	organism	short_function
PlantCARE_19368		motif_sequence	409	4	-	organism	short_function
PlantCARE_19368		motif_sequence	440	4	+	organism	short_function
PlantCARE_19368		motif_sequence	855	4	-	organism	short_function
PlantCARE_19368		motif_sequence	969	4	+	organism	short_function
PlantCARE_19368		motif_sequence	1210	4	+	organism	short_function
PlantCARE_19368		motif_sequence	1367	4	-	organism	short_function
PlantCARE_19368		motif_sequence	1417	4	+	organism	short_function
PlantCARE_19368	Unnamed__10	TCCACGTAGA	1418	9	-	Zea mays
PlantCARE_19368	as-1	TGACG	903	5	+	Arabidopsis thaliana
PlantCARE_19368	Myb	TAACTG	715	6	+	Arabidopsis thaliana
PlantCARE_19368	ABRE4	CACGTA	1381	6	-	Zea mays
PlantCARE_19368	ABRE4	CACGTA	1420	6	-	Zea mays
PlantCARE_19368	MYB-like sequence	TAACCA	737	6	-	Arabidopsis thaliana
PlantCARE_19368	MYC	CATGTG	1336	6	+	Arabidopsis thaliana
PlantCARE_19368	AT~TATA-box	TATATA	1469	6	-	Arabidopsis thaliana
PlantCARE_19368	Unnamed__8	TCCACGTAGA	1418	9	-	Zea mays
PlantCARE_19368	Unnamed__14	TCCACGTAGA	1418	9	-	Zea mays
PlantCARE_19368	Unnamed__4	CTCC	13	4	+	Petroselinum hortense
PlantCARE_19368	Unnamed__4	CTCC	108	4	+	Petroselinum hortense
PlantCARE_19368	Unnamed__4	CTCC	176	4	+	Petroselinum hortense
PlantCARE_19368	Unnamed__4	CTCC	204	4	+	Petroselinum hortense
PlantCARE_19368	Unnamed__4	CTCC	211	4	+	Petroselinum hortense
PlantCARE_19368	Unnamed__4	CTCC	250	4	-	Petroselinum hortense
PlantCARE_19368	Unnamed__4	CTCC	275	4	+	Petroselinum hortense
PlantCARE_19368	Unnamed__4	CTCC	313	4	+	Petroselinum hortense
PlantCARE_19368	Unnamed__4	CTCC	328	4	+	Petroselinum hortense
PlantCARE_19368	Unnamed__4	CTCC	346	4	+	Petroselinum hortense
PlantCARE_19368	Unnamed__4	CTCC	500	4	+	Petroselinum hortense
PlantCARE_19368	Unnamed__4	CTCC	511	4	+	Petroselinum hortense
PlantCARE_19368	Unnamed__4	CTCC	544	4	+	Petroselinum hortense
PlantCARE_19368	Unnamed__4	CTCC	655	4	+	Petroselinum hortense
PlantCARE_19368	Unnamed__4	CTCC	691	4	-	Petroselinum hortense
PlantCARE_19368	Unnamed__4	CTCC	749	4	+	Petroselinum hortense
PlantCARE_19368	Unnamed__4	CTCC	814	4	+	Petroselinum hortense
PlantCARE_19368	Unnamed__4	CTCC	971	4	+	Petroselinum hortense
PlantCARE_19368	Unnamed__4	CTCC	1195	4	+	Petroselinum hortense
PlantCARE_19368	Unnamed__4	CTCC	1212	4	+	Petroselinum hortense
PlantCARE_19368	Unnamed__4	CTCC	1274	4	-	Petroselinum hortense
PlantCARE_19368	Unnamed__4	CTCC	1377	4	+	Petroselinum hortense
PlantCARE_19368	Unnamed__4	CTCC	1439	4	+	Petroselinum hortense
PlantCARE_19368	Unnamed__4	CTCC	1498	4	+	Petroselinum hortense
PlantCARE_19368	Myc	TCTCTTA	414	7	+	Arabidopsis thaliana
PlantCARE_19368	W box	TTGACC	398	6	+	Arabidopsis thaliana
PlantCARE_19368	CCGTCC motif	CCGTCC	423	6	+	Nicotiana tabacum
PlantCARE_19368	CCGTCC motif	CCGTCC	1516	6	+	Nicotiana tabacum
PlantCARE_19368	ABRE3a	TACGTG	1381	6	+	Zea mays
PlantCARE_19368	ABRE3a	TACGTG	1420	6	+	Zea mays
PlantCARE_19368	Unnamed__12	TCCACGTAGA	1418	9	-	Zea mays
PlantCARE_19368	Myb-binding site	CAACAG	236	6	+	Nicotiana tabacum
PlantCARE_19368	Myb-binding site	CAACAG	428	6	+	Nicotiana tabacum
PlantCARE_19368	Myb-binding site	CAACAG	1306	6	-	Nicotiana tabacum
PlantCARE_19368	Unnamed__1	CGTGG	332	5	+	Zea mays
PlantCARE_19368	Unnamed__1	CGTGG	455	5	-	Zea mays
PlantCARE_19368	Unnamed__1	CGTGG	606	5	-	Zea mays
PlantCARE_19368	Unnamed__1	CGTGG	820	5	-	Zea mays
PlantCARE_19368	Unnamed__1	CGTGG	981	5	-	Zea mays
PlantCARE_19368	Unnamed__1	CGTGG	1402	5	+	Zea mays
PlantCARE_19368	Unnamed__1	CGTGG	1526	5	-	Zea mays
PlantCARE_19368	Unnamed__16	GCTGCCCGTC	915	9	+	Zea mays
PlantCARE_19368	CAAT-box	CAAT	279	4	-	Nicotiana glutinosa
PlantCARE_19368	CAAT-box	CAAT	527	4	+	Nicotiana glutinosa
PlantCARE_19368	CAAT-box	CAAT	637	4	+	Nicotiana glutinosa
PlantCARE_19368	CAAT-box	CAAT	786	4	+	Nicotiana glutinosa
PlantCARE_19368	CAAT-box	CAAT	795	4	-	Nicotiana glutinosa
PlantCARE_19368	CAAT-box	CAAT	802	4	+	Nicotiana glutinosa
PlantCARE_19368	CAAT-box	CAAT	829	4	+	Nicotiana glutinosa
PlantCARE_19368	CAAT-box	CAAT	1014	4	+	Nicotiana glutinosa
PlantCARE_19368	CAAT-box	CAAT	1171	4	+	Nicotiana glutinosa
PlantCARE_19368	CAAT-box	CAAT	1187	4	-	Nicotiana glutinosa
PlantCARE_19368	CAAT-box	CAAT	1215	4	+	Nicotiana glutinosa
PlantCARE_19368	CAAT-box	CAAT	1556	4	-	Nicotiana glutinosa
PlantCARE_19368	CCGTCC-box	CCGTCC	423	6	+	Petroselinum hortense
PlantCARE_19368	CCGTCC-box	CCGTCC	1516	6	+	Petroselinum hortense
PlantCARE_19368	STRE	AGGGG	173	5	-	Arabidopsis thaliana
PlantCARE_19368	STRE	AGGGG	1032	5	+	Arabidopsis thaliana
PlantCARE_19368	STRE	AGGGG	1465	5	-	Arabidopsis thaliana
PlantCARE_19368	MYB	CAACAG	236	6	+	Arabidopsis thaliana
PlantCARE_19368	MYB	CAACAG	428	6	+	Arabidopsis thaliana
PlantCARE_19368	MYB	TAACCA	737	6	-	Arabidopsis thaliana
PlantCARE_19368	MYB	CAACAG	1306	6	-	Arabidopsis thaliana

## Sheet: All
function
auxin-responsive element
cis-acting element involved in defense and stress responsiveness
cis-acting element involved in defense and stress responsiveness		auxin-responsive element	2
cis-acting element involved in defense and stress responsiveness		defense and stress responsiveness	2
cis-acting element involved in light responsiveness		light responsiveness	34
cis-acting element involved in light responsiveness		low-temperature responsiveness	3
cis-acting element involved in low-temperature responsiveness		phytochrome down-regulation expression	1
cis-acting element involved in low-temperature responsiveness		salicylic acid responsiveness	1
cis-acting element involved in low-temperature responsiveness		abscisic acid responsiveness	28
cis-acting element involved in phytochrome down-regulation expression		cis-acting regulatory element	7
cis-acting element involved in salicylic acid responsiveness		anaerobic induction	3
cis-acting element involved in the abscisic acid responsiveness		seed-specific regulation	1
cis-acting element involved in the abscisic acid responsiveness		MeJA-responsiveness	15
cis-acting element involved in the abscisic acid responsiveness		zein metabolism regulation	2
cis-acting element involved in the abscisic acid responsiveness		related to meristem expression	2
cis-acting element involved in the abscisic acid responsiveness		endosperm expression	2
cis-acting element involved in the abscisic acid responsiveness		promoter and enhancer regions	40
cis-acting element involved in the abscisic acid responsiveness		core promoter element around -30 of transcription start	112
cis-acting element involved in the abscisic acid responsiveness		anoxic specific inducibility2
cis-acting element involved in the abscisic acid responsiveness		gibberellin-responsive element	2
cis-acting element involved in the abscisic acid responsiveness		ndosperm-specific negative expression	1
cis-acting element involved in the abscisic acid responsiveness		MYB binding site involved in drought-inducibility	3
cis-acting element involved in the abscisic acid responsiveness		MYB binding site involved in flavonoid biosynthetic genes regulation	1
cis-acting element involved in the abscisic acid responsiveness		MYBHv1 binding site	2
cis-acting element involved in the abscisic acid responsiveness		short_function	57
cis-acting element involved in the abscisic acid responsiveness
cis-acting element involved in the abscisic acid responsiveness
cis-acting element involved in the abscisic acid responsiveness
cis-acting element involved in the abscisic acid responsiveness
cis-acting element involved in the abscisic acid responsiveness
cis-acting element involved in the abscisic acid responsiveness
cis-acting element involved in the abscisic acid responsiveness
cis-acting element involved in the abscisic acid responsiveness
cis-acting element involved in the abscisic acid responsiveness
cis-acting element involved in the abscisic acid responsiveness
cis-acting element involved in the abscisic acid responsiveness
cis-acting element involved in the abscisic acid responsiveness
cis-acting element involved in the abscisic acid responsiveness
cis-acting regulatory element
cis-acting regulatory element
cis-acting regulatory element
cis-acting regulatory element
cis-acting regulatory element
cis-acting regulatory element
cis-acting regulatory element
cis-acting regulatory element essential for the anaerobic induction
cis-acting regulatory element essential for the anaerobic induction
cis-acting regulatory element essential for the anaerobic induction
cis-acting regulatory element involved in auxin responsiveness
cis-acting regulatory element involved in light responsiveness
cis-acting regulatory element involved in light responsiveness
cis-acting regulatory element involved in light responsiveness
cis-acting regulatory element involved in light responsiveness
cis-acting regulatory element involved in light responsiveness
cis-acting regulatory element involved in light responsiveness
cis-acting regulatory element involved in light responsiveness
cis-acting regulatory element involved in light responsiveness
cis-acting regulatory element involved in light responsiveness
cis-acting regulatory element involved in light responsiveness
cis-acting regulatory element involved in light responsiveness
cis-acting regulatory element involved in light responsiveness
cis-acting regulatory element involved in light responsiveness
cis-acting regulatory element involved in light responsiveness
cis-acting regulatory element involved in light responsiveness
cis-acting regulatory element involved in light responsiveness
cis-acting regulatory element involved in light responsiveness
cis-acting regulatory element involved in light responsiveness
cis-acting regulatory element involved in light responsiveness
cis-acting regulatory element involved in light responsiveness
cis-acting regulatory element involved in light responsiveness
cis-acting regulatory element involved in light responsiveness
cis-acting regulatory element involved in light responsiveness
cis-acting regulatory element involved in light responsiveness
cis-acting regulatory element involved in light responsiveness
cis-acting regulatory element involved in light responsiveness
cis-acting regulatory element involved in light responsiveness
cis-acting regulatory element involved in light responsiveness
cis-acting regulatory element involved in seed-specific regulation
cis-acting regulatory element involved in the MeJA-responsiveness
cis-acting regulatory element involved in the MeJA-responsiveness
cis-acting regulatory element involved in the MeJA-responsiveness
cis-acting regulatory element involved in the MeJA-responsiveness
cis-acting regulatory element involved in the MeJA-responsiveness
cis-acting regulatory element involved in the MeJA-responsiveness
cis-acting regulatory element involved in the MeJA-responsiveness
cis-acting regulatory element involved in the MeJA-responsiveness
cis-acting regulatory element involved in the MeJA-responsiveness
cis-acting regulatory element involved in the MeJA-responsiveness
cis-acting regulatory element involved in the MeJA-responsiveness
cis-acting regulatory element involved in the MeJA-responsiveness
cis-acting regulatory element involved in the MeJA-responsiveness
cis-acting regulatory element involved in the MeJA-responsiveness
cis-acting regulatory element involved in zein metabolism regulation
cis-acting regulatory element involved in zein metabolism regulation
cis-acting regulatory element related to meristem expression
cis-acting regulatory element related to meristem expression
cis-regulatory element involved in endosperm expression
cis-regulatory element involved in endosperm expression
common cis-acting element in promoter and enhancer regions
common cis-acting element in promoter and enhancer regions
common cis-acting element in promoter and enhancer regions
common cis-acting element in promoter and enhancer regions
common cis-acting element in promoter and enhancer regions
common cis-acting element in promoter and enhancer regions
common cis-acting element in promoter and enhancer regions
common cis-acting element in promoter and enhancer regions
common cis-acting element in promoter and enhancer regions
common cis-acting element in promoter and enhancer regions
common cis-acting element in promoter and enhancer regions
common cis-acting element in promoter and enhancer regions
common cis-acting element in promoter and enhancer regions
common cis-acting element in promoter and enhancer regions
common cis-acting element in promoter and enhancer regions
common cis-acting element in promoter and enhancer regions
common cis-acting element in promoter and enhancer regions
common cis-acting element in promoter and enhancer regions
common cis-acting element in promoter and enhancer regions
common cis-acting element in promoter and enhancer regions
common cis-acting element in promoter and enhancer regions
common cis-acting element in promoter and enhancer regions
common cis-acting element in promoter and enhancer regions
common cis-acting element in promoter and enhancer regions
common cis-acting element in promoter and enhancer regions
common cis-acting element in promoter and enhancer regions
common cis-acting element in promoter and enhancer regions
common cis-acting element in promoter and enhancer regions
common cis-acting element in promoter and enhancer regions
common cis-acting element in promoter and enhancer regions
common cis-acting element in promoter and enhancer regions
common cis-acting element in promoter and enhancer regions
common cis-acting element in promoter and enhancer regions
common cis-acting element in promoter and enhancer regions
common cis-acting element in promoter and enhancer regions
common cis-acting element in promoter and enhancer regions
common cis-acting element in promoter and enhancer regions
common cis-acting element in promoter and enhancer regions
common cis-acting element in promoter and enhancer regions
core promoter element around -30 of transcription start
core promoter element around -30 of transcription start
core promoter element around -30 of transcription start
core promoter element around -30 of transcription start
core promoter element around -30 of transcription start
core promoter element around -30 of transcription start
core promoter element around -30 of transcription start
core promoter element around -30 of transcription start
core promoter element around -30 of transcription start
core promoter element around -30 of transcription start
core promoter element around -30 of transcription start
core promoter element around -30 of transcription start
core promoter element around -30 of transcription start
core promoter element around -30 of transcription start
core promoter element around -30 of transcription start
core promoter element around -30 of transcription start
core promoter element around -30 of transcription start
core promoter element around -30 of transcription start
core promoter element around -30 of transcription start
core promoter element around -30 of transcription start
core promoter element around -30 of transcription start
core promoter element around -30 of transcription start
core promoter element around -30 of transcription start
core promoter element around -30 of transcription start
core promoter element around -30 of transcription start
core promoter element around -30 of transcription start
core promoter element around -30 of transcription start
core promoter element around -30 of transcription start
core promoter element around -30 of transcription start
core promoter element around -30 of transcription start
core promoter element around -30 of transcription start
core promoter element around -30 of transcription start
core promoter element around -30 of transcription start
core promoter element around -30 of transcription start
core promoter element around -30 of transcription start
core promoter element around -30 of transcription start
core promoter element around -30 of transcription start
core promoter element around -30 of transcription start
core promoter element around -30 of transcription start
core promoter element around -30 of transcription start
core promoter element around -30 of transcription start
core promoter element around -30 of transcription start
core promoter element around -30 of transcription start
core promoter element around -30 of transcription start
core promoter element around -30 of transcription start
core promoter element around -30 of transcription start
core promoter element around -30 of transcription start
core promoter element around -30 of transcription start
core promoter element around -30 of transcription start
core promoter element around -30 of transcription start
core promoter element around -30 of transcription start
core promoter element around -30 of transcription start
core promoter element around -30 of transcription start
core promoter element around -30 of transcription start
core promoter element around -30 of transcription start
core promoter element around -30 of transcription start
core promoter element around -30 of transcription start
core promoter element around -30 of transcription start
core promoter element around -30 of transcription start
core promoter element around -30 of transcription start
core promoter element around -30 of transcription start
core promoter element around -30 of transcription start
core promoter element around -30 of transcription start
core promoter element around -30 of transcription start
core promoter element around -30 of transcription start
core promoter element around -30 of transcription start
core promoter element around -30 of transcription start
core promoter element around -30 of transcription start
core promoter element around -30 of transcription start
core promoter element around -30 of transcription start
core promoter element around -30 of transcription start
core promoter element around -30 of transcription start
core promoter element around -30 of transcription start
core promoter element around -30 of transcription start
core promoter element around -30 of transcription start
core promoter element around -30 of transcription start
core promoter element around -30 of transcription start
core promoter element around -30 of transcription start
core promoter element around -30 of transcription start
core promoter element around -30 of transcription start
core promoter element around -30 of transcription start
core promoter element around -30 of transcription start
core promoter element around -30 of transcription start
core promoter element around -30 of transcription start
core promoter element around -30 of transcription start
core promoter element around -30 of transcription start
core promoter element around -30 of transcription start
core promoter element around -30 of transcription start
core promoter element around -30 of transcription start
core promoter element around -30 of transcription start
core promoter element around -30 of transcription start
core promoter element around -30 of transcription start
core promoter element around -30 of transcription start
core promoter element around -30 of transcription start
core promoter element around -30 of transcription start
core promoter element around -30 of transcription start
core promoter element around -30 of transcription start
core promoter element around -30 of transcription start
core promoter element around -30 of transcription start
core promoter element around -30 of transcription start
core promoter element around -30 of transcription start
core promoter element around -30 of transcription start
core promoter element around -30 of transcription start
core promoter element around -30 of transcription start
core promoter element around -30 of transcription start
core promoter element around -30 of transcription start
core promoter element around -30 of transcription start
core promoter element around -30 of transcription start
core promoter element around -30 of transcription start
core promoter element around -30 of transcription start
core promoter element around -30 of transcription start
core promoter element around -30 of transcription start
enhancer-like element involved in anoxic specific inducibility
enhancer-like element involved in anoxic specific inducibility
gibberellin-responsive element
gibberellin-responsive element
involved in endosperm-specific negative expression
light responsive element
light responsive element
light responsive element
light responsive element
light responsive element
light responsive element
light responsive element
light responsive element
light responsive element
MYB binding site involved in drought-inducibility
MYB binding site involved in drought-inducibility
MYB binding site involved in drought-inducibility
MYB binding site involved in flavonoid biosynthetic genes regulation
MYBHv1 binding site
MYBHv1 binding site
part of a conserved DNA module involved in light responsiveness
part of a conserved DNA module involved in light responsiveness
part of a conserved DNA module involved in light responsiveness
part of a light responsive element
part of a light responsive element
part of a light responsive element
part of a light responsive element
part of a light responsive element
part of a light responsive element
part of a light responsive element
part of a light responsive element
part of a light responsive element
part of a light responsive element
part of a light responsive element
part of a light responsive element
part of a light responsive element
part of a module for light response
short_function
short_function
short_function
short_function
short_function
short_function
short_function
short_function
short_function
short_function
short_function
short_function
short_function
short_function
short_function
short_function
short_function
short_function
short_function
short_function
short_function
short_function
short_function
short_function
short_function
short_function
short_function
short_function
short_function
short_function
short_function
short_function
short_function
short_function
short_function
short_function
short_function
short_function
short_function
short_function
short_function
short_function
short_function
short_function
short_function
short_function
short_function
short_function
short_function
short_function
short_function
short_function
short_function
short_function
short_function
short_function

## Sheet: Sheet2
TraesCS6A02G001500
	Site Name	sequence	Position	Matrix score.	Strand	Organism	function
PlantCARE_24141	ACE	CTAACGTATT	166	9	-	Petroselinum crispum	cis-acting element involved in light responsiveness
PlantCARE_24141	TCA-element	CCATCTTTTT	1210	9	+	Nicotiana tabacum	cis-acting element involved in salicylic acid responsiveness
PlantCARE_24141	ABRE	ACGTG	316	5	+	Arabidopsis thaliana	cis-acting element involved in the abscisic acid responsiveness
PlantCARE_24141	ABRE	ACGTG	689	5	-	Arabidopsis thaliana	cis-acting element involved in the abscisic acid responsiveness
PlantCARE_24141	ABRE	ACGTG	1276	5	+	Arabidopsis thaliana	cis-acting element involved in the abscisic acid responsiveness
PlantCARE_24141	ABRE	CACGTG	1377	6	-	Arabidopsis thaliana	cis-acting element involved in the abscisic acid responsiveness
PlantCARE_24141	ABRE	ACGTG	1378	5	+	Arabidopsis thaliana	cis-acting element involved in the abscisic acid responsiveness
PlantCARE_24141	A-box	CCGTCC	1475	6	+	Petroselinum crispum	cis-acting regulatory element
PlantCARE_24141	G-box	CACGTC	689	6	+	Zea mays	cis-acting regulatory element involved in light responsiveness
PlantCARE_24141	G-box	CACGAC	842	6	-	Zea mays	cis-acting regulatory element involved in light responsiveness
PlantCARE_24141	G-box	CACGTG	1377	6	-	Arabidopsis thaliana	cis-acting regulatory element involved in light responsiveness
PlantCARE_24141	G-Box	CACGTT	315	6	-	Pisum sativum	cis-acting regulatory element involved in light responsiveness
PlantCARE_24141	G-Box	CACGTT	1275	6	-	Pisum sativum	cis-acting regulatory element involved in light responsiveness
PlantCARE_24141	G-Box	CACGTG	1377	6	-	Pisum sativum	cis-acting regulatory element involved in light responsiveness
PlantCARE_24141	CGTCA-motif	CGTCA	18	5	-	Hordeum vulgare	cis-acting regulatory element involved in the MeJA-responsiveness
PlantCARE_24141	CGTCA-motif	CGTCA	302	5	+	Hordeum vulgare	cis-acting regulatory element involved in the MeJA-responsiveness
PlantCARE_24141	TGACG-motif	TGACG	18	5	+	Hordeum vulgare	cis-acting regulatory element involved in the MeJA-responsiveness
PlantCARE_24141	TGACG-motif	TGACG	302	5	-	Hordeum vulgare	cis-acting regulatory element involved in the MeJA-responsiveness
PlantCARE_24141	CAAT-box	CCAAT	562	5	+	Arabidopsis thaliana	common cis-acting element in promoter and enhancer regions
PlantCARE_24141	CAAT-box	CAAAT	626	5	+	Pisum sativum	common cis-acting element in promoter and enhancer regions
PlantCARE_24141	CAAT-box	CCAAT	946	5	-	Arabidopsis thaliana	common cis-acting element in promoter and enhancer regions
PlantCARE_24141	CAAT-box	CAAAT	1201	5	+	Pisum sativum	common cis-acting element in promoter and enhancer regions
PlantCARE_24141	CAAT-box	CAAAT	1260	5	+	Pisum sativum	common cis-acting element in promoter and enhancer regions
PlantCARE_24141	TATA-box	ATATAA	187	6	+	Brassica oleracea	core promoter element around -30 of transcription start
PlantCARE_24141	TATA-box	TATA	188	4	+	Arabidopsis thaliana	core promoter element around -30 of transcription start
PlantCARE_24141	TATA-box	TATACA	196	6	-	Helianthus annuus	core promoter element around -30 of transcription start
PlantCARE_24141	TATA-box	TATA	198	4	+	Arabidopsis thaliana	core promoter element around -30 of transcription start
PlantCARE_24141	TATA-box	ATATAA	231	6	+	Brassica oleracea	core promoter element around -30 of transcription start
PlantCARE_24141	TATA-box	TATA	232	4	+	Arabidopsis thaliana	core promoter element around -30 of transcription start
PlantCARE_24141	TATA-box	ATTATA	256	6	+	Brassica napus	core promoter element around -30 of transcription start
PlantCARE_24141	TATA-box	TATAA	257	5	-	Arabidopsis thaliana	core promoter element around -30 of transcription start
PlantCARE_24141	TATA-box	TATA	258	4	+	Arabidopsis thaliana	core promoter element around -30 of transcription start
PlantCARE_24141	TATA-box	TACATAAA	383	8	+	Oryza sativa	core promoter element around -30 of transcription start
PlantCARE_24141	TATA-box	TATA	490	4	+	Arabidopsis thaliana	core promoter element around -30 of transcription start
PlantCARE_24141	TATA-box	TATA	651	4	+	Arabidopsis thaliana	core promoter element around -30 of transcription start
PlantCARE_24141	TATA-box	TATATA	929	6	-	Arabidopsis thaliana	core promoter element around -30 of transcription start
PlantCARE_24141	TATA-box	TATA	931	4	-	Arabidopsis thaliana	core promoter element around -30 of transcription start
PlantCARE_24141	TATA-box	TATACA	1463	6	-	Helianthus annuus	core promoter element around -30 of transcription start
PlantCARE_24141	TATA-box	TATA	1465	4	-	Arabidopsis thaliana	core promoter element around -30 of transcription start
PlantCARE_24141	GT1-motif	GGTTAAT	162	7	+	Avena sativa	light responsive element
PlantCARE_24141	I-box	GTATAAGGCC	1184	9	-	Larix laricina	part of a light responsive element
PlantCARE_24141	TCCC-motif	TCTCCCT	444	7	+	Spinacia oleracea	part of a light responsive element
PlantCARE_24141	TCCC-motif	TCTCCCT	999	7	+	Spinacia oleracea	part of a light responsive element
PlantCARE_24141	TCCC-motif	TCTCCCT	1521	7	-	Spinacia oleracea	part of a light responsive element
PlantCARE_24141		motif_sequence	64	4	+	organism	short_function
PlantCARE_24141		motif_sequence	443	4	+	organism	short_function
PlantCARE_24141		motif_sequence	462	4	+	organism	short_function
PlantCARE_24141		motif_sequence	527	4	+	organism	short_function
PlantCARE_24141		motif_sequence	673	4	-	organism	short_function
PlantCARE_24141		motif_sequence	787	4	-	organism	short_function
PlantCARE_24141		motif_sequence	998	4	+	organism	short_function
PlantCARE_24141		motif_sequence	1334	4	-	organism	short_function
PlantCARE_24141	CCGTCC motif	CCGTCC	1475	6	+	Nicotiana tabacum
PlantCARE_24141	MYC	CATTTG	1201	6	-	Arabidopsis thaliana
PlantCARE_24141	DRE core	GCCGAC	1302	6	-	Arabidopsis thaliana
PlantCARE_24141	CTAG-motif	ACTAGCAGAA	711	9	+	Avena sativa
PlantCARE_24141	OCT	CGCGGATC	854	8	-	Zea mays
PlantCARE_24141	STRE	AGGGG	881	5	+	Arabidopsis thaliana
PlantCARE_24141	STRE	AGGGG	1023	5	-	Arabidopsis thaliana
PlantCARE_24141	MYB	CAACAG	807	6	+	Arabidopsis thaliana
PlantCARE_24141	MYB	CAACCA	1143	6	+	Arabidopsis thaliana
PlantCARE_24141	MYB	CAACCA	1197	6	+	Arabidopsis thaliana
PlantCARE_24141	MYB	CAACCA	1387	6	-	Arabidopsis thaliana
PlantCARE_24141	CCGTCC-box	CCGTCC	1475	6	+	Petroselinum hortense
PlantCARE_24141	Unnamed__1	CGTGG	240	5	+	Zea mays
PlantCARE_24141	Unnamed__1	CGTGG	688	5	-	Zea mays
PlantCARE_24141	Unnamed__1	CGTGG	844	5	+	Zea mays
PlantCARE_24141	Unnamed__1	CGTGG	911	5	-	Zea mays
PlantCARE_24141	as-1	TGACG	18	5	+	Arabidopsis thaliana
PlantCARE_24141	as-1	TGACG	302	5	-	Arabidopsis thaliana
PlantCARE_24141	WRE3	CCACCT	1	6	+	Pisum sativum
PlantCARE_24141	Myb-binding site	CAACAG	807	6	+	Nicotiana tabacum
PlantCARE_24141	AT~TATA-box	TATATA	929	6	-	Arabidopsis thaliana
PlantCARE_24141	Unnamed__4	CTCC	27	4	+	Petroselinum hortense
PlantCARE_24141	Unnamed__4	CTCC	35	4	+	Petroselinum hortense
PlantCARE_24141	Unnamed__4	CTCC	66	4	+	Petroselinum hortense
PlantCARE_24141	Unnamed__4	CTCC	92	4	+	Petroselinum hortense
PlantCARE_24141	Unnamed__4	CTCC	158	4	+	Petroselinum hortense
PlantCARE_24141	Unnamed__4	CTCC	270	4	-	Petroselinum hortense
PlantCARE_24141	Unnamed__4	CTCC	331	4	-	Petroselinum hortense
PlantCARE_24141	Unnamed__4	CTCC	445	4	+	Petroselinum hortense
PlantCARE_24141	Unnamed__4	CTCC	464	4	+	Petroselinum hortense
PlantCARE_24141	Unnamed__4	CTCC	722	4	-	Petroselinum hortense
PlantCARE_24141	Unnamed__4	CTCC	725	4	-	Petroselinum hortense
PlantCARE_24141	Unnamed__4	CTCC	763	4	-	Petroselinum hortense
PlantCARE_24141	Unnamed__4	CTCC	766	4	-	Petroselinum hortense
PlantCARE_24141	Unnamed__4	CTCC	784	4	-	Petroselinum hortense
PlantCARE_24141	Unnamed__4	CTCC	792	4	-	Petroselinum hortense
PlantCARE_24141	Unnamed__4	CTCC	819	4	-	Petroselinum hortense
PlantCARE_24141	Unnamed__4	CTCC	864	4	-	Petroselinum hortense
PlantCARE_24141	Unnamed__4	CTCC	902	4	-	Petroselinum hortense
PlantCARE_24141	Unnamed__4	CTCC	935	4	-	Petroselinum hortense
PlantCARE_24141	Unnamed__4	CTCC	1000	4	+	Petroselinum hortense
PlantCARE_24141	Unnamed__4	CTCC	1026	4	+	Petroselinum hortense
PlantCARE_24141	Unnamed__4	CTCC	1334	4	-	Petroselinum hortense
PlantCARE_24141	Unnamed__4	CTCC	1359	4	-	Petroselinum hortense
PlantCARE_24141	Unnamed__4	CTCC	1426	4	-	Petroselinum hortense
PlantCARE_24141	Unnamed__4	CTCC	1486	4	+	Petroselinum hortense
PlantCARE_24141	Unnamed__4	CTCC	1516	4	-	Petroselinum hortense
PlantCARE_24141	Unnamed__4	CTCC	1519	4	-	Petroselinum hortense
PlantCARE_24141	Unnamed__4	CTCC	1523	4	-	Petroselinum hortense
PlantCARE_24141	W box	TTGACC	659	6	-	Arabidopsis thaliana
PlantCARE_24141	CAAT-box	CAAT	42	4	-	Nicotiana glutinosa
PlantCARE_24141	CAAT-box	CAAT	132	4	+	Nicotiana glutinosa
PlantCARE_24141	CAAT-box	CAAT	247	4	+	Nicotiana glutinosa
PlantCARE_24141	CAAT-box	CAAT	563	4	+	Nicotiana glutinosa
PlantCARE_24141	CAAT-box	CAAT	588	4	+	Nicotiana glutinosa
PlantCARE_24141	CAAT-box	CAAT	731	4	-	Nicotiana glutinosa
PlantCARE_24141	CAAT-box	CAAT	1035	4	-	Nicotiana glutinosa
PlantCARE_24141	CAAT-box	CAAT	1229	4	-	Nicotiana glutinosa

## Sheet: Sheet3
TraesCS6B02G006200
	Site Name	sequence	Position	Matrix score.	Strand	Organism	function
PlantCARE_24031	TC-rich repeats	ATTCTCTAAC	233	9	+	Nicotiana tabacum	cis-acting element involved in defense and stress responsiveness
PlantCARE_24031	TC-rich repeats	GTTTTCTTAC	1099	9	-	Nicotiana tabacum	cis-acting element involved in defense and stress responsiveness
PlantCARE_24031	TC-rich repeats	GTTTTCTTAC	1230	9	-	Nicotiana tabacum	cis-acting element involved in defense and stress responsiveness
PlantCARE_24031	LTR	CCGAAA	676	6	-	Hordeum vulgare	cis-acting element involved in low-temperature responsiveness
PlantCARE_24031	LTR	CCGAAA	1136	6	+	Hordeum vulgare	cis-acting element involved in low-temperature responsiveness
PlantCARE_24031	ABRE	CACGTG	1412	6	-	Arabidopsis thaliana	cis-acting element involved in the abscisic acid responsiveness
PlantCARE_24031	ABRE	ACGTG	1413	5	+	Arabidopsis thaliana	cis-acting element involved in the abscisic acid responsiveness
PlantCARE_24031	A-box	CCGTCC	1329	6	+	Petroselinum crispum	cis-acting regulatory element
PlantCARE_24031	ARE	AAACCA	673	6	-	Zea mays	cis-acting regulatory element essential for the anaerobic induction
PlantCARE_24031	ARE	AAACCA	1481	6	+	Zea mays	cis-acting regulatory element essential for the anaerobic induction
PlantCARE_24031	G-box	CACGTG	1412	6	-	Arabidopsis thaliana	cis-acting regulatory element involved in light responsiveness
PlantCARE_24031	G-Box	CACGTG	1412	6	-	Pisum sativum	cis-acting regulatory element involved in light responsiveness
PlantCARE_24031	CAT-box	GCCACT	955	6	+	Arabidopsis thaliana	cis-acting regulatory element related to meristem expression
PlantCARE_24031	GCN4_motif	TGAGTCA	1554	7	-	Oryza sativa	cis-regulatory element involved in endosperm expression
PlantCARE_24031	CAAT-box	CAAAT	174	5	+	Pisum sativum	common cis-acting element in promoter and enhancer regions
PlantCARE_24031	CAAT-box	CAAAT	226	5	+	Pisum sativum	common cis-acting element in promoter and enhancer regions
PlantCARE_24031	CAAT-box	CAAAT	281	5	+	Pisum sativum	common cis-acting element in promoter and enhancer regions
PlantCARE_24031	CAAT-box	CAAAT	298	5	+	Pisum sativum	common cis-acting element in promoter and enhancer regions
PlantCARE_24031	CAAT-box	CAAAT	800	5	-	Pisum sativum	common cis-acting element in promoter and enhancer regions
PlantCARE_24031	CAAT-box	CCAAT	810	5	-	Arabidopsis thaliana	common cis-acting element in promoter and enhancer regions
PlantCARE_24031	CAAT-box	CAAAT	918	5	-	Pisum sativum	common cis-acting element in promoter and enhancer regions
PlantCARE_24031	CAAT-box	CCAAT	1358	5	-	Arabidopsis thaliana	common cis-acting element in promoter and enhancer regions
PlantCARE_24031	CAAT-box	CAAAT	1383	5	+	Pisum sativum	common cis-acting element in promoter and enhancer regions
PlantCARE_24031	CAAT-box	CCAAT	1386	5	-	Arabidopsis thaliana	common cis-acting element in promoter and enhancer regions
PlantCARE_24031	TATA-box	TATA	39	4	+	Arabidopsis thaliana	core promoter element around -30 of transcription start
PlantCARE_24031	TATA-box	taTATAAAtc	44	9	-	Arabidopsis thaliana	core promoter element around -30 of transcription start
PlantCARE_24031	TATA-box	TATATA	48	6	+	Arabidopsis thaliana	core promoter element around -30 of transcription start
PlantCARE_24031	TATA-box	ATATAT	49	6	+	Brassica napus	core promoter element around -30 of transcription start
PlantCARE_24031	TATA-box	TATA	50	4	+	Arabidopsis thaliana	core promoter element around -30 of transcription start
PlantCARE_24031	TATA-box	ATATAA	265	6	+	Brassica oleracea	core promoter element around -30 of transcription start
PlantCARE_24031	TATA-box	TATA	266	4	+	Arabidopsis thaliana	core promoter element around -30 of transcription start
PlantCARE_24031	TATA-box	TATATA	311	6	+	Arabidopsis thaliana	core promoter element around -30 of transcription start
PlantCARE_24031	TATA-box	TATA	313	4	+	Arabidopsis thaliana	core promoter element around -30 of transcription start
PlantCARE_24031	TATA-box	ATATAT	347	6	+	Brassica napus	core promoter element around -30 of transcription start
PlantCARE_24031	TATA-box	TATATA	348	6	+	Arabidopsis thaliana	core promoter element around -30 of transcription start
PlantCARE_24031	TATA-box	ATATAT	349	6	+	Brassica napus	core promoter element around -30 of transcription start
PlantCARE_24031	TATA-box	TATA	350	4	+	Arabidopsis thaliana	core promoter element around -30 of transcription start
PlantCARE_24031	TATA-box	TATA	362	4	+	Arabidopsis thaliana	core promoter element around -30 of transcription start
PlantCARE_24031	TATA-box	TATA	399	4	+	Arabidopsis thaliana	core promoter element around -30 of transcription start
PlantCARE_24031	TATA-box	TATAA	404	5	-	Arabidopsis thaliana	core promoter element around -30 of transcription start
PlantCARE_24031	TATA-box	TATA	405	4	+	Arabidopsis thaliana	core promoter element around -30 of transcription start
PlantCARE_24031	TATA-box	TATACA	411	6	-	Helianthus annuus	core promoter element around -30 of transcription start
PlantCARE_24031	TATA-box	TATA	413	4	+	Arabidopsis thaliana	core promoter element around -30 of transcription start
PlantCARE_24031	TATA-box	TATATAA	432	7	-	Arabidopsis thaliana	core promoter element around -30 of transcription start
PlantCARE_24031	TATA-box	TATATA	433	6	+	Arabidopsis thaliana	core promoter element around -30 of transcription start
PlantCARE_24031	TATA-box	TATA	435	4	+	Arabidopsis thaliana	core promoter element around -30 of transcription start
PlantCARE_24031	TATA-box	ATTATA	481	6	+	Brassica napus	core promoter element around -30 of transcription start
PlantCARE_24031	TATA-box	TATAA	482	5	-	Arabidopsis thaliana	core promoter element around -30 of transcription start
PlantCARE_24031	TATA-box	TATA	483	4	+	Arabidopsis thaliana	core promoter element around -30 of transcription start
PlantCARE_24031	TATA-box	ATATAT	495	6	+	Brassica napus	core promoter element around -30 of transcription start
PlantCARE_24031	TATA-box	TATATA	496	6	+	Arabidopsis thaliana	core promoter element around -30 of transcription start
PlantCARE_24031	TATA-box	ATATAT	497	6	+	Brassica napus	core promoter element around -30 of transcription start
PlantCARE_24031	TATA-box	TATATA	498	6	+	Arabidopsis thaliana	core promoter element around -30 of transcription start
PlantCARE_24031	TATA-box	ATATAA	499	6	+	Brassica oleracea	core promoter element around -30 of transcription start
PlantCARE_24031	TATA-box	TATA	500	4	+	Arabidopsis thaliana	core promoter element around -30 of transcription start
PlantCARE_24031	TATA-box	ATTATA	506	6	+	Brassica napus	core promoter element around -30 of transcription start
PlantCARE_24031	TATA-box	TATATAA	507	7	-	Arabidopsis thaliana	core promoter element around -30 of transcription start
PlantCARE_24031	TATA-box	TATATA	508	6	+	Arabidopsis thaliana	core promoter element around -30 of transcription start
PlantCARE_24031	TATA-box	ATATAA	509	6	+	Brassica oleracea	core promoter element around -30 of transcription start
PlantCARE_24031	TATA-box	TATA	510	4	+	Arabidopsis thaliana	core promoter element around -30 of transcription start
PlantCARE_24031	TATA-box	TATTTAAA	519	8	-	Arabidopsis thaliana	core promoter element around -30 of transcription start
PlantCARE_24031	TATA-box	TATA	529	4	+	Arabidopsis thaliana	core promoter element around -30 of transcription start
PlantCARE_24031	TATA-box	TATA	542	4	+	Arabidopsis thaliana	core promoter element around -30 of transcription start
PlantCARE_24031	TATA-box	ATTATA	551	6	+	Brassica napus	core promoter element around -30 of transcription start
PlantCARE_24031	TATA-box	TATAA	552	5	-	Arabidopsis thaliana	core promoter element around -30 of transcription start
PlantCARE_24031	TATA-box	TATA	553	4	+	Arabidopsis thaliana	core promoter element around -30 of transcription start
PlantCARE_24031	TATA-box	TATA	571	4	+	Arabidopsis thaliana	core promoter element around -30 of transcription start
PlantCARE_24031	TATA-box	TATA	685	4	+	Arabidopsis thaliana	core promoter element around -30 of transcription start
PlantCARE_24031	TATA-box	TATATA	720	6	+	Arabidopsis thaliana	core promoter element around -30 of transcription start
PlantCARE_24031	TATA-box	TATA	722	4	+	Arabidopsis thaliana	core promoter element around -30 of transcription start
PlantCARE_24031	TATA-box	ATATAT	1030	6	-	Brassica napus	core promoter element around -30 of transcription start
PlantCARE_24031	TATA-box	TATA	1031	4	-	Arabidopsis thaliana	core promoter element around -30 of transcription start
PlantCARE_24031	TATA-box	TATAAAA	1080	7	-	Pisum sativum	core promoter element around -30 of transcription start
PlantCARE_24031	TATA-box	TATAAA	1081	6	-	Helianthus annuus	core promoter element around -30 of transcription start
PlantCARE_24031	TATA-box	TATAA	1082	5	-	Arabidopsis thaliana	core promoter element around -30 of transcription start
PlantCARE_24031	TATA-box	TATA	1083	4	-	Arabidopsis thaliana	core promoter element around -30 of transcription start
PlantCARE_24031	TATA-box	ccTATAAAaa	1373	9	+	Arabidopsis thaliana	core promoter element around -30 of transcription start
PlantCARE_24031	TATA-box	TATA	1506	4	-	Arabidopsis thaliana	core promoter element around -30 of transcription start
PlantCARE_24031	GC-motif	CCCCCG	752	6	-	Zea mays	enhancer-like element involved in anoxic specific inducibility
PlantCARE_24031	P-box	CCTTTTG	1206	7	+	Oryza sativa	gibberellin-responsive element
PlantCARE_24031	AACA_motif	TAACAAACTCCA	1360	11	-	Oryza sativa	involved in endosperm-specific negative expression
PlantCARE_24031	MBS	CAACTG	745	6	+	Arabidopsis thaliana	MYB binding site involved in drought-inducibility
PlantCARE_24031	MBS	CAACTG	1112	6	+	Arabidopsis thaliana	MYB binding site involved in drought-inducibility
PlantCARE_24031	MBSI	aaaAaaC(G/C)GTTA	924	10.5	-	Petunia hybrida	MYB binding site involved in flavonoid biosynthetic genes regulation
PlantCARE_24031	CCAAT-box	CAACGG	80	6	+	Hordeum vulgare	MYBHv1 binding site
PlantCARE_24031	Box 4	ATTAAT	558	6	+	Petroselinum crispum	part of a conserved DNA module involved in light responsiveness
PlantCARE_24031	TCT-motif	TCTTAC	1099	6	-	Arabidopsis thaliana	part of a light responsive element
PlantCARE_24031	Gap-box	CAAATGAA(A/G)A	298	9	+	Arabidopsis thaliana	part of a light responsive element
PlantCARE_24031	chs-CMA2a	TCACTTGA	1558	8	-	Petroselinum crispum	part of a light responsive element
PlantCARE_24031	AE-box	AGAAACAA	696	8	-	Arabidopsis thaliana	part of a module for light response
PlantCARE_24031		motif_sequence	5	4	-	organism	short_function
PlantCARE_24031		motif_sequence	73	4	-	organism	short_function
PlantCARE_24031		motif_sequence	835	4	+	organism	short_function
PlantCARE_24031		motif_sequence	891	4	-	organism	short_function
PlantCARE_24031		motif_sequence	1105	4	-	organism	short_function
PlantCARE_24031		motif_sequence	1162	4	-	organism	short_function
PlantCARE_24031		motif_sequence	1244	4	+	organism	short_function
PlantCARE_24031		motif_sequence	1350	4	-	organism	short_function
PlantCARE_24031	AAGAA-motif	GAAAGAA	593	7	-	Avena sativa
PlantCARE_24031	MYB recognition site	CCGTTG	80	6	-	Arabidopsis thaliana
PlantCARE_24031	CCGTCC motif	CCGTCC	1329	6	+	Nicotiana tabacum
PlantCARE_24031	Myb	CAACTG	745	6	+	Arabidopsis thaliana
PlantCARE_24031	Myb	CAACTG	1112	6	+	Arabidopsis thaliana
PlantCARE_24031	MYB	CAACCA	812	6	-	Arabidopsis thaliana
PlantCARE_24031	MYB	TAACCA	1085	6	+	Arabidopsis thaliana
PlantCARE_24031	MYB	CAACCA	1422	6	-	Arabidopsis thaliana
PlantCARE_24031	MYB	TAACCA	1473	6	+	Arabidopsis thaliana
PlantCARE_24031	MYB	CAACCA	1485	6	+	Arabidopsis thaliana
PlantCARE_24031	TATA	TATAAAAT	571	8	+	Arabidopsis thaliana
PlantCARE_24031	WUN-motif	AAATTACT	514	8	-	Nicotiana glutinosa
PlantCARE_24031	Unnamed__4	CTCC	29	4	-	Petroselinum hortense
PlantCARE_24031	Unnamed__4	CTCC	94	4	-	Petroselinum hortense
PlantCARE_24031	Unnamed__4	CTCC	728	4	+	Petroselinum hortense
PlantCARE_24031	Unnamed__4	CTCC	756	4	-	Petroselinum hortense
PlantCARE_24031	Unnamed__4	CTCC	959	4	+	Petroselinum hortense
PlantCARE_24031	Unnamed__4	CTCC	1129	4	-	Petroselinum hortense
PlantCARE_24031	Unnamed__4	CTCC	1182	4	-	Petroselinum hortense
PlantCARE_24031	Unnamed__4	CTCC	1214	4	+	Petroselinum hortense
PlantCARE_24031	Unnamed__4	CTCC	1246	4	+	Petroselinum hortense
PlantCARE_24031	Unnamed__4	CTCC	1276	4	-	Petroselinum hortense
PlantCARE_24031	Unnamed__4	CTCC	1350	4	-	Petroselinum hortense
PlantCARE_24031	Unnamed__4	CTCC	1361	4	-	Petroselinum hortense
PlantCARE_24031	Unnamed__4	CTCC	1389	4	-	Petroselinum hortense
PlantCARE_24031	Unnamed__4	CTCC	1468	4	-	Petroselinum hortense
PlantCARE_24031	Unnamed__4	CTCC	1527	4	+	Petroselinum hortense
PlantCARE_24031	Unnamed__4	CTCC	1576	4	-	Petroselinum hortense
PlantCARE_24031	MYC	CATTTG	298	6	-	Arabidopsis thaliana
PlantCARE_24031	MYC	CAATTG	638	6	+	Arabidopsis thaliana
PlantCARE_24031	Unnamed__1	CGTGG	1309	5	+	Zea mays
PlantCARE_24031	MYB-like sequence	TAACCA	1085	6	+	Arabidopsis thaliana
PlantCARE_24031	MYB-like sequence	TAACCA	1473	6	+	Arabidopsis thaliana
PlantCARE_24031	CCGTCC-box	CCGTCC	1329	6	+	Petroselinum hortense
PlantCARE_24031	WRE3	CCACCT	87	6	-	Pisum sativum
PlantCARE_24031	AT~TATA-box	TATATA	48	6	+	Arabidopsis thaliana
PlantCARE_24031	AT~TATA-box	TATATA	311	6	+	Arabidopsis thaliana
PlantCARE_24031	AT~TATA-box	TATATA	348	6	+	Arabidopsis thaliana
PlantCARE_24031	AT~TATA-box	TATATA	433	6	+	Arabidopsis thaliana
PlantCARE_24031	AT~TATA-box	TATATA	496	6	+	Arabidopsis thaliana
PlantCARE_24031	AT~TATA-box	TATATA	498	6	+	Arabidopsis thaliana
PlantCARE_24031	AT~TATA-box	TATATA	508	6	+	Arabidopsis thaliana
PlantCARE_24031	AT~TATA-box	TATATA	720	6	+	Arabidopsis thaliana
PlantCARE_24031	Myc	TCTCTTA	1100	7	-	Arabidopsis thaliana
PlantCARE_24031	CAAT-box	CAAT	242	4	+	Nicotiana glutinosa
PlantCARE_24031	CAAT-box	CAAT	319	4	+	Nicotiana glutinosa
PlantCARE_24031	CAAT-box	CAAT	378	4	+	Nicotiana glutinosa
PlantCARE_24031	CAAT-box	CAAT	409	4	-	Nicotiana glutinosa
PlantCARE_24031	CAAT-box	CAAT	604	4	+	Nicotiana glutinosa
PlantCARE_24031	CAAT-box	CAAT	638	4	+	Nicotiana glutinosa
PlantCARE_24031	CAAT-box	CAAT	640	4	-	Nicotiana glutinosa
PlantCARE_24031	CAAT-box	CAAT	695	4	-	Nicotiana glutinosa
PlantCARE_24031	CAAT-box	CAAT	704	4	-	Nicotiana glutinosa
PlantCARE_24031	CAAT-box	CAAT	1173	4	-	Nicotiana glutinosa
PlantCARE_24031	CAAT-box	CAAT	1239	4	+	Nicotiana glutinosa

## Sheet: Sheet4
TraesCS6D02G004300
	Site Name	sequence	Position	Matrix score.	Strand	Organism	function
PlantCARE_24732	ACE	CTAACGTATT	464	9	-	Petroselinum crispum	cis-acting element involved in light responsiveness
PlantCARE_24732	LTR	CCGAAA	1025	6	+	Hordeum vulgare	cis-acting element involved in low-temperature responsiveness
PlantCARE_24732	Unnamed_1	GGATTTTACAGT	195	11	+	Pisum sativum	cis-acting element involved in phytochrome down-regulation expression
PlantCARE_24732	ABRE	ACGTG	664	5	+	Arabidopsis thaliana	cis-acting element involved in the abscisic acid responsiveness
PlantCARE_24732	ABRE	ACGTG	1255	5	+	Arabidopsis thaliana	cis-acting element involved in the abscisic acid responsiveness
PlantCARE_24732	ABRE	CACGTG	1367	6	-	Arabidopsis thaliana	cis-acting element involved in the abscisic acid responsiveness
PlantCARE_24732	ABRE	ACGTG	1368	5	+	Arabidopsis thaliana	cis-acting element involved in the abscisic acid responsiveness
PlantCARE_24732	ARE	AAACCA	1520	6	+	Zea mays	cis-acting regulatory element essential for the anaerobic induction
PlantCARE_24732	G-Box	CACGTT	1254	6	-	Pisum sativum	cis-acting regulatory element involved in light responsiveness
PlantCARE_24732	G-Box	CACGTG	1367	6	-	Pisum sativum	cis-acting regulatory element involved in light responsiveness
PlantCARE_24732	G-box	CACGTC	663	6	-	Zea mays	cis-acting regulatory element involved in light responsiveness
PlantCARE_24732	G-box	CACGAC	748	6	-	Zea mays	cis-acting regulatory element involved in light responsiveness
PlantCARE_24732	G-box	CACGTG	1367	6	-	Arabidopsis thaliana	cis-acting regulatory element involved in light responsiveness
PlantCARE_24732	TGACG-motif	TGACG	63	5	+	Hordeum vulgare	cis-acting regulatory element involved in the MeJA-responsiveness
PlantCARE_24732	CGTCA-motif	CGTCA	63	5	-	Hordeum vulgare	cis-acting regulatory element involved in the MeJA-responsiveness
PlantCARE_24732	O2-site	GATGATGTGG	583	9	-	Zea mays	cis-acting regulatory element involved in zein metabolism regulation
PlantCARE_24732	CAAT-box	CCAAT	126	5	-	Arabidopsis thaliana	common cis-acting element in promoter and enhancer regions
PlantCARE_24732	CAAT-box	CAAAT	385	5	-	Pisum sativum	common cis-acting element in promoter and enhancer regions
PlantCARE_24732	CAAT-box	CAAAT	592	5	+	Pisum sativum	common cis-acting element in promoter and enhancer regions
PlantCARE_24732	CAAT-box	CCAAT	847	5	-	Arabidopsis thaliana	common cis-acting element in promoter and enhancer regions
PlantCARE_24732	CAAT-box	CAAAT	937	5	-	Pisum sativum	common cis-acting element in promoter and enhancer regions
PlantCARE_24732	CAAT-box	CAAAT	1239	5	+	Pisum sativum	common cis-acting element in promoter and enhancer regions
PlantCARE_24732	CAAT-box	CCAAT	1319	5	-	Arabidopsis thaliana	common cis-acting element in promoter and enhancer regions
PlantCARE_24732	CAAT-box	CAAAT	1343	5	+	Pisum sativum	common cis-acting element in promoter and enhancer regions
PlantCARE_24732	CAAT-box	CCAAT	1346	5	-	Arabidopsis thaliana	common cis-acting element in promoter and enhancer regions
PlantCARE_24732	TATA-box	TATAAATA	206	8	-	Daucus carota	core promoter element around -30 of transcription start
PlantCARE_24732	TATA-box	TATAAAT	207	7	-	Brassica juncea	core promoter element around -30 of transcription start
PlantCARE_24732	TATA-box	TATAAA	208	6	-	Helianthus annuus	core promoter element around -30 of transcription start
PlantCARE_24732	TATA-box	TATAA	209	5	-	Arabidopsis thaliana	core promoter element around -30 of transcription start
PlantCARE_24732	TATA-box	TATA	210	4	+	Arabidopsis thaliana	core promoter element around -30 of transcription start
PlantCARE_24732	TATA-box	ATATAA	486	6	+	Brassica oleracea	core promoter element around -30 of transcription start
PlantCARE_24732	TATA-box	TATA	487	4	+	Arabidopsis thaliana	core promoter element around -30 of transcription start
PlantCARE_24732	TATA-box	ATATAA	531	6	+	Brassica oleracea	core promoter element around -30 of transcription start
PlantCARE_24732	TATA-box	TATA	532	4	+	Arabidopsis thaliana	core promoter element around -30 of transcription start
PlantCARE_24732	TATA-box	ATTATA	556	6	+	Brassica napus	core promoter element around -30 of transcription start
PlantCARE_24732	TATA-box	TATAA	557	5	-	Arabidopsis thaliana	core promoter element around -30 of transcription start
PlantCARE_24732	TATA-box	TATA	558	4	+	Arabidopsis thaliana	core promoter element around -30 of transcription start
PlantCARE_24732	TATA-box	TATATA	831	6	-	Arabidopsis thaliana	core promoter element around -30 of transcription start
PlantCARE_24732	TATA-box	TATA	833	4	-	Arabidopsis thaliana	core promoter element around -30 of transcription start
PlantCARE_24732	TATA-box	TATA	1132	4	-	Arabidopsis thaliana	core promoter element around -30 of transcription start
PlantCARE_24732	TATA-box	ccTATAAAaa	1211	9	-	Arabidopsis thaliana	core promoter element around -30 of transcription start
PlantCARE_24732	TATA-box	TATAA	1214	5	-	Arabidopsis thaliana	core promoter element around -30 of transcription start
PlantCARE_24732	TATA-box	TATA	1215	4	-	Arabidopsis thaliana	core promoter element around -30 of transcription start
PlantCARE_24732	TATA-box	ATTATA	1242	6	+	Brassica napus	core promoter element around -30 of transcription start
PlantCARE_24732	TATA-box	TATAA	1243	5	-	Arabidopsis thaliana	core promoter element around -30 of transcription start
PlantCARE_24732	TATA-box	TATA	1244	4	-	Arabidopsis thaliana	core promoter element around -30 of transcription start
PlantCARE_24732	TATA-box	TATA	1467	4	-	Arabidopsis thaliana	core promoter element around -30 of transcription start
PlantCARE_24732	Sp1	GGGCGG	854	6	+	Oryza sativa	light responsive element
PlantCARE_24732	MBS	CAACTG	441	6	+	Arabidopsis thaliana	MYB binding site involved in drought-inducibility
PlantCARE_24732	I-box	cCATATCCAAT	126	10	-	Flaveria trinervia	part of a light responsive element
PlantCARE_24732	GATA-motif	GATAGGA	1120	7	-	Arabidopsis thaliana	part of a light responsive element
PlantCARE_24732	chs-CMA2a	TCACTTGA	1508	8	-	Petroselinum crispum	part of a light responsive element
PlantCARE_24732	TCCC-motif	TCTCCCT	912	7	+	Spinacia oleracea	part of a light responsive element
PlantCARE_24732		motif_sequence	70	4	-	organism	short_function
PlantCARE_24732		motif_sequence	122	4	-	organism	short_function
PlantCARE_24732		motif_sequence	610	4	-	organism	short_function
PlantCARE_24732		motif_sequence	649	4	-	organism	short_function
PlantCARE_24732		motif_sequence	683	4	-	organism	short_function
PlantCARE_24732		motif_sequence	911	4	+	organism	short_function
PlantCARE_24732		motif_sequence	941	4	-	organism	short_function
PlantCARE_24732		motif_sequence	1071	4	+	organism	short_function
PlantCARE_24732		motif_sequence	1110	4	-	organism	short_function
PlantCARE_24732		motif_sequence	1156	4	+	organism	short_function
PlantCARE_24732		motif_sequence	1391	4	+	organism	short_function
PlantCARE_24732	Unnamed__1	CGTGG	135	5	+	Zea mays
PlantCARE_24732	Unnamed__1	CGTGG	379	5	+	Zea mays
PlantCARE_24732	Unnamed__1	CGTGG	750	5	+	Zea mays
PlantCARE_24732	Unnamed__1	CGTGG	1076	5	+	Zea mays
PlantCARE_24732	Myb	CAACTG	441	6	+	Arabidopsis thaliana
PlantCARE_24732	MYC	CATTTG	384	6	+	Arabidopsis thaliana
PlantCARE_24732	MYC	CATTTG	592	6	-	Arabidopsis thaliana
PlantCARE_24732	as-1	TGACG	63	5	+	Arabidopsis thaliana
PlantCARE_24732	OCT	CGCGGATC	760	8	-	Zea mays
PlantCARE_24732	MYB-like sequence	TAACCA	1421	6	+	Arabidopsis thaliana
PlantCARE_24732	W box	TTGACC	90	6	+	Arabidopsis thaliana
PlantCARE_24732	AT~TATA-box	TATATA	831	6	-	Arabidopsis thaliana
PlantCARE_24732	STRE	AGGGG	52	5	+	Arabidopsis thaliana
PlantCARE_24732	STRE	AGGGG	77	5	-	Arabidopsis thaliana
PlantCARE_24732	STRE	AGGGG	231	5	+	Arabidopsis thaliana
PlantCARE_24732	STRE	AGGGG	313	5	-	Arabidopsis thaliana
PlantCARE_24732	STRE	AGGGG	619	5	+	Arabidopsis thaliana
PlantCARE_24732	Unnamed__4	CTCC	50	4	-	Petroselinum hortense
PlantCARE_24732	Unnamed__4	CTCC	178	4	+	Petroselinum hortense
PlantCARE_24732	Unnamed__4	CTCC	229	4	-	Petroselinum hortense
PlantCARE_24732	Unnamed__4	CCCACAGGC	238	9	-	Zea mays
PlantCARE_24732	Unnamed__4	CTCC	247	4	+	Petroselinum hortense
PlantCARE_24732	Unnamed__4	CCCACAGGC	304	9	+	Zea mays
PlantCARE_24732	Unnamed__4	CTCC	336	4	+	Petroselinum hortense
PlantCARE_24732	Unnamed__4	CTCC	366	4	+	Petroselinum hortense
PlantCARE_24732	Unnamed__4	CTCC	570	4	-	Petroselinum hortense
PlantCARE_24732	Unnamed__4	CTCC	617	4	-	Petroselinum hortense
PlantCARE_24732	Unnamed__4	CTCC	659	4	-	Petroselinum hortense
PlantCARE_24732	Unnamed__4	CTCC	688	4	-	Petroselinum hortense
PlantCARE_24732	Unnamed__4	CTCC	725	4	-	Petroselinum hortense
PlantCARE_24732	Unnamed__4	CTCC	770	4	-	Petroselinum hortense
PlantCARE_24732	Unnamed__4	CTCC	788	4	-	Petroselinum hortense
PlantCARE_24732	Unnamed__4	CTCC	903	4	+	Petroselinum hortense
PlantCARE_24732	Unnamed__4	CTCC	913	4	+	Petroselinum hortense
PlantCARE_24732	Unnamed__4	CTCC	1073	4	+	Petroselinum hortense
PlantCARE_24732	Unnamed__4	CTCC	1322	4	-	Petroselinum hortense
PlantCARE_24732	Unnamed__4	CTCC	1349	4	-	Petroselinum hortense
PlantCARE_24732	Unnamed__4	CTCC	1498	4	+	Petroselinum hortense
PlantCARE_24732	Unnamed__4	CTCC	1528	4	-	Petroselinum hortense
PlantCARE_24732	Unnamed__4	CTCC	1531	4	-	Petroselinum hortense
PlantCARE_24732	MYB	CAACCA	580	6	+	Arabidopsis thaliana
PlantCARE_24732	MYB	CAACCA	713	6	+	Arabidopsis thaliana
PlantCARE_24732	MYB	CAACCA	1013	6	+	Arabidopsis thaliana
PlantCARE_24732	MYB	TAACCA	1421	6	+	Arabidopsis thaliana
PlantCARE_24732	CAAT-box	CAAT	403	4	-	Nicotiana glutinosa
PlantCARE_24732	CAAT-box	CAAT	463	4	+	Nicotiana glutinosa
PlantCARE_24732	CAAT-box	CAAT	524	4	-	Nicotiana glutinosa
PlantCARE_24732	CAAT-box	CAAT	1088	4	-	Nicotiana glutinosa
PlantCARE_24732	CAAT-box	CAAT	1161	4	+	Nicotiana glutinosa
PlantCARE_24732	CAAT-box	CAAT	1201	4	-	Nicotiana glutinosa
PlantCARE_24732	CAAT-box	CAAT	1504	4	+	Nicotiana glutinosa

## Sheet: Sheet5
TraesCS7D02G142400
	Site Name	sequence	Position	Matrix score.	Strand	Organism	function
PlantCARE_26081	GC-repeat	GGCCTCGCCACG	220	11	+	Oryza sativa	?
PlantCARE_26081	ABRE	ACGTG	228	5	-	Arabidopsis thaliana	cis-acting element involved in the abscisic acid responsiveness
PlantCARE_26081	ABRE	GCCGCGTGGC	269	9	-	Oryza sativa	cis-acting element involved in the abscisic acid responsiveness
PlantCARE_26081	ABRE	ACGTG	682	5	-	Arabidopsis thaliana	cis-acting element involved in the abscisic acid responsiveness
PlantCARE_26081	ABRE	ACGTG	1273	5	+	Arabidopsis thaliana	cis-acting element involved in the abscisic acid responsiveness
PlantCARE_26081	ABRE	ACGTG	1416	5	-	Arabidopsis thaliana	cis-acting element involved in the abscisic acid responsiveness
PlantCARE_26081	ABRE	ACGTG	1447	5	-	Arabidopsis thaliana	cis-acting element involved in the abscisic acid responsiveness
PlantCARE_26081	A-box	CCGTCC	298	6	+	Petroselinum crispum	cis-acting regulatory element
PlantCARE_26081	A-box	CCGTCC	375	6	-	Petroselinum crispum	cis-acting regulatory element
PlantCARE_26081	A-box	CCGTCC	1370	6	+	Petroselinum crispum	cis-acting regulatory element
PlantCARE_26081	G-box	CACGTC	228	6	+	Zea mays	cis-acting regulatory element involved in light responsiveness
PlantCARE_26081	G-box	CACGAC	446	6	-	Zea mays	cis-acting regulatory element involved in light responsiveness
PlantCARE_26081	G-box	CACGTC	682	6	+	Zea mays	cis-acting regulatory element involved in light responsiveness
PlantCARE_26081	G-box	TACGTG	1272	6	+	Arabidopsis thaliana	cis-acting regulatory element involved in light responsiveness
PlantCARE_26081	G-box	CACGTC	1416	6	+	Zea mays	cis-acting regulatory element involved in light responsiveness
PlantCARE_26081	G-box	TACGTG	1447	6	-	Arabidopsis thaliana	cis-acting regulatory element involved in light responsiveness
PlantCARE_26081	TGACG-motif	TGACG	1208	5	+	Hordeum vulgare	cis-acting regulatory element involved in the MeJA-responsiveness
PlantCARE_26081	TGACG-motif	TGACG	1308	5	-	Hordeum vulgare	cis-acting regulatory element involved in the MeJA-responsiveness
PlantCARE_26081	TGACG-motif	TGACG	1438	5	+	Hordeum vulgare	cis-acting regulatory element involved in the MeJA-responsiveness
PlantCARE_26081	CGTCA-motif	CGTCA	1208	5	-	Hordeum vulgare	cis-acting regulatory element involved in the MeJA-responsiveness
PlantCARE_26081	CGTCA-motif	CGTCA	1308	5	+	Hordeum vulgare	cis-acting regulatory element involved in the MeJA-responsiveness
PlantCARE_26081	CGTCA-motif	CGTCA	1438	5	-	Hordeum vulgare	cis-acting regulatory element involved in the MeJA-responsiveness
PlantCARE_26081	CAT-box	GCCACT	1146	6	-	Arabidopsis thaliana	cis-acting regulatory element related to meristem expression
PlantCARE_26081	GCN4_motif	TGAGTCA	930	7	+	Oryza sativa	cis-regulatory element involved in endosperm expression
PlantCARE_26081	CAAT-box	CAAAT	538	5	+	Pisum sativum	common cis-acting element in promoter and enhancer regions
PlantCARE_26081	CAAT-box	CCAAT	974	5	+	Arabidopsis thaliana	common cis-acting element in promoter and enhancer regions
PlantCARE_26081	CAAT-box	CAAAT	1023	5	-	Pisum sativum	common cis-acting element in promoter and enhancer regions
PlantCARE_26081	CAAT-box	CCAAT	1059	5	-	Arabidopsis thaliana	common cis-acting element in promoter and enhancer regions
PlantCARE_26081	CAAT-box	CAAAT	1154	5	+	Pisum sativum	common cis-acting element in promoter and enhancer regions
PlantCARE_26081	CAAT-box	TGCAAATCT	1223	9	-	Brassica juncea	common cis-acting element in promoter and enhancer regions
PlantCARE_26081	CAAT-box	CAAAT	1225	5	-	Pisum sativum	common cis-acting element in promoter and enhancer regions
PlantCARE_26081	TATA-box	TATAAAT	510	7	-	Brassica juncea	core promoter element around -30 of transcription start
PlantCARE_26081	TATA-box	TATAAA	511	6	-	Helianthus annuus	core promoter element around -30 of transcription start
PlantCARE_26081	TATA-box	TATAA	512	5	-	Arabidopsis thaliana	core promoter element around -30 of transcription start
PlantCARE_26081	TATA-box	TATA	513	4	+	Arabidopsis thaliana	core promoter element around -30 of transcription start
PlantCARE_26081	TATA-box	TATATTTATATTT	1091	12	+	Avena sativa	core promoter element around -30 of transcription start
PlantCARE_26081	TATA-box	TATAAATA	1093	8	-	Daucus carota	core promoter element around -30 of transcription start
PlantCARE_26081	TATA-box	TATAAAT	1094	7	-	Brassica juncea	core promoter element around -30 of transcription start
PlantCARE_26081	TATA-box	TATAAA	1095	6	-	Helianthus annuus	core promoter element around -30 of transcription start
PlantCARE_26081	TATA-box	TATAA	1096	5	-	Arabidopsis thaliana	core promoter element around -30 of transcription start
PlantCARE_26081	TATA-box	TATA	1097	4	-	Arabidopsis thaliana	core promoter element around -30 of transcription start
PlantCARE_26081	TATA-box	TATACA	1268	6	-	Helianthus annuus	core promoter element around -30 of transcription start
PlantCARE_26081	TATA-box	TATA	1270	4	-	Arabidopsis thaliana	core promoter element around -30 of transcription start
PlantCARE_26081	TATA-box	TATA	1389	4	-	Arabidopsis thaliana	core promoter element around -30 of transcription start
PlantCARE_26081	TATA-box	TATA	1467	4	-	Arabidopsis thaliana	core promoter element around -30 of transcription start
PlantCARE_26081	Sp1	GGGCGG	36	6	-	Oryza sativa	light responsive element
PlantCARE_26081	Sp1	GGGCGG	305	6	+	Oryza sativa	light responsive element
PlantCARE_26081	Sp1	GGGCGG	343	6	-	Oryza sativa	light responsive element
PlantCARE_26081	Sp1	GGGCGG	637	6	-	Oryza sativa	light responsive element
PlantCARE_26081	Sp1	GGGCGG	641	6	-	Oryza sativa	light responsive element
PlantCARE_26081	CCAAT-box	CAACGG	250	6	+	Hordeum vulgare	MYBHv1 binding site
PlantCARE_26081	TCT-motif	TCTTAC	836	6	-	Arabidopsis thaliana	part of a light responsive element
PlantCARE_26081		motif_sequence	20	4	+	organism	short_function
PlantCARE_26081		motif_sequence	32	4	+	organism	short_function
PlantCARE_26081		motif_sequence	207	4	+	organism	short_function
PlantCARE_26081		motif_sequence	244	4	+	organism	short_function
PlantCARE_26081		motif_sequence	496	4	-	organism	short_function
PlantCARE_26081		motif_sequence	659	4	-	organism	short_function
PlantCARE_26081		motif_sequence	692	4	+	organism	short_function
PlantCARE_26081		motif_sequence	796	4	+	organism	short_function
PlantCARE_26081		motif_sequence	861	4	-	organism	short_function
PlantCARE_26081		motif_sequence	994	4	+	organism	short_function
PlantCARE_26081		motif_sequence	1016	4	-	organism	short_function
PlantCARE_26081		motif_sequence	1197	4	-	organism	short_function
PlantCARE_26081		motif_sequence	1221	4	-	organism	short_function
PlantCARE_26081		motif_sequence	1229	4	-	organism	short_function
PlantCARE_26081		motif_sequence	1330	4	-	organism	short_function
PlantCARE_26081		motif_sequence	1450	4	-	organism	short_function
PlantCARE_26081	WRE3	CCACCT	672	6	+	Pisum sativum
PlantCARE_26081	CCGTCC-box	CCGTCC	298	6	+	Petroselinum hortense
PlantCARE_26081	CCGTCC-box	CCGTCC	375	6	-	Petroselinum hortense
PlantCARE_26081	CCGTCC-box	CCGTCC	1370	6	+	Petroselinum hortense
PlantCARE_26081	box S	AGCCACC	1278	7	+	Arabidopsis thaliana
PlantCARE_26081	CAAT-box	CAAT	508	4	+	Nicotiana glutinosa
PlantCARE_26081	CAAT-box	CAAT	786	4	-	Nicotiana glutinosa
PlantCARE_26081	CAAT-box	CAAT	975	4	+	Nicotiana glutinosa
PlantCARE_26081	CAAT-box	CAAT	1035	4	-	Nicotiana glutinosa
PlantCARE_26081	CAAT-box	CAAT	1350	4	+	Nicotiana glutinosa
PlantCARE_26081	Unnamed__6	taTAAATATct	1090	10	-	Zea mays
PlantCARE_26081	MYB	CAACAG	654	6	-	Arabidopsis thaliana
PlantCARE_26081	re2f-1	GCGGGAAA	188	8	+	Oryza sativa
PlantCARE_26081	re2f-1	GCGGGAAA	564	8	-	Oryza sativa
PlantCARE_26081	re2f-1	GCGGGAAA	581	8	-	Oryza sativa
PlantCARE_26081	STRE	AGGGG	25	5	-	Arabidopsis thaliana
PlantCARE_26081	STRE	AGGGG	644	5	-	Arabidopsis thaliana
PlantCARE_26081	Myb-binding site	CAACAG	654	6	-	Nicotiana tabacum
PlantCARE_26081	as-1	TGACG	1208	5	+	Arabidopsis thaliana
PlantCARE_26081	as-1	TGACG	1308	5	-	Arabidopsis thaliana
PlantCARE_26081	as-1	TGACG	1438	5	+	Arabidopsis thaliana
PlantCARE_26081	ABRE4	CACGTA	1272	6	-	Zea mays
PlantCARE_26081	ABRE4	CACGTA	1447	6	+	Zea mays
PlantCARE_26081	CCGTCC motif	CCGTCC	298	6	+	Nicotiana tabacum
PlantCARE_26081	CCGTCC motif	CCGTCC	375	6	-	Nicotiana tabacum
PlantCARE_26081	CCGTCC motif	CCGTCC	1370	6	+	Nicotiana tabacum
PlantCARE_26081	Unnamed__4	CTCC	13	4	+	Petroselinum hortense
PlantCARE_26081	Unnamed__4	CTCC	34	4	+	Petroselinum hortense
PlantCARE_26081	Unnamed__4	CTCC	41	4	+	Petroselinum hortense
PlantCARE_26081	Unnamed__4	CTCC	61	4	+	Petroselinum hortense
PlantCARE_26081	Unnamed__4	CTCC	95	4	+	Petroselinum hortense
PlantCARE_26081	Unnamed__4	CTCC	145	4	+	Petroselinum hortense
PlantCARE_26081	Unnamed__4	CTCC	152	4	+	Petroselinum hortense
PlantCARE_26081	Unnamed__4	CTCC	196	4	-	Petroselinum hortense
PlantCARE_26081	Unnamed__4	CTCC	204	4	+	Petroselinum hortense
PlantCARE_26081	Unnamed__4	CTCC	263	4	-	Petroselinum hortense
PlantCARE_26081	Unnamed__4	CTCC	363	4	-	Petroselinum hortense
PlantCARE_26081	Unnamed__4	CTCC	410	4	+	Petroselinum hortense
PlantCARE_26081	Unnamed__4	CTCC	596	4	-	Petroselinum hortense
PlantCARE_26081	Unnamed__4	CTCC	659	4	-	Petroselinum hortense
PlantCARE_26081	Unnamed__4	CTCC	950	4	-	Petroselinum hortense
PlantCARE_26081	Unnamed__4	CTCC	954	4	-	Petroselinum hortense
PlantCARE_26081	Unnamed__4	CTCC	1221	4	-	Petroselinum hortense
PlantCARE_26081	Unnamed__4	CTCC	1297	4	+	Petroselinum hortense
PlantCARE_26081	Unnamed__4	CTCC	1380	4	+	Petroselinum hortense
PlantCARE_26081	Unnamed__4	CTCC	1463	4	-	Petroselinum hortense
PlantCARE_26081	Unnamed__1	CGTGG	227	5	-	Zea mays
PlantCARE_26081	Unnamed__1	CGTGG	270	5	-	Zea mays
PlantCARE_26081	Unnamed__1	CGTGG	681	5	-	Zea mays
PlantCARE_26081	DRE core	GCCGAC	451	6	-	Arabidopsis thaliana
PlantCARE_26081	MYC	CATGTG	691	6	+	Arabidopsis thaliana
PlantCARE_26081	MYC	CATTTG	1022	6	+	Arabidopsis thaliana
PlantCARE_26081	ABRE3a	TACGTG	1272	6	+	Zea mays
PlantCARE_26081	ABRE3a	TACGTG	1447	6	-	Zea mays
PlantCARE_26081	MYB recognition site	CCGTTG	250	6	-	Arabidopsis thaliana
