# Supplementary material for: Genome–Transcriptome Transition Approaches to Characterize Anthocyanin Biosynthesis Pathway Genes in Blue, Black and Purple Wheat
Source: Genes (Basel). 2023 Mar 27;14(4):809. doi: 10.3390/genes14040809 (PMC10137985; doi:10.3390/genes14040809)
Supplement: Supplementary file 1 [file genes-14-00809-s001.zip › Table S3/CHI.xlsx]

## Sheet: Sheet1
TraesCS5A02G146900
	Site Name	sequence	Position	Matrix score.	Strand	Organism	function
PlantCARE_14921	TC-rich repeats	GTTTTCTTAC	1562	9	-	Nicotiana tabacum	cis-acting element involved in defense and stress responsiveness
PlantCARE_14921	TCA-element	CCATCTTTTT	883	9	-	Nicotiana tabacum	cis-acting element involved in salicylic acid responsiveness
PlantCARE_14921	ABRE	ACGTG	605	5	-	Arabidopsis thaliana	cis-acting element involved in the abscisic acid responsiveness
PlantCARE_14921	ABRE	ACGTG	1223	5	+	Arabidopsis thaliana	cis-acting element involved in the abscisic acid responsiveness
PlantCARE_14921	ABRE	ACGTG	1276	5	-	Arabidopsis thaliana	cis-acting element involved in the abscisic acid responsiveness
PlantCARE_14921	ABRE	GACACGTGGC	1404	9	-	Triticum aestivum	cis-acting element involved in the abscisic acid responsiveness
PlantCARE_14921	ARE	AAACCA	338	6	+	Zea mays	cis-acting regulatory element essential for the anaerobic induction
PlantCARE_14921	G-box	CACGTC	605	6	+	Zea mays	cis-acting regulatory element involved in light responsiveness
PlantCARE_14921	G-box	TACGTG	1276	6	-	Arabidopsis thaliana	cis-acting regulatory element involved in light responsiveness
PlantCARE_14921	G-box	CACGAC	1463	6	+	Zea mays	cis-acting regulatory element involved in light responsiveness
PlantCARE_14921	G-Box	CACGTT	1222	6	-	Pisum sativum	cis-acting regulatory element involved in light responsiveness
PlantCARE_14921	O2-site	GATGACATGG	341	9	-	Zea mays	cis-acting regulatory element involved in zein metabolism regulation
PlantCARE_14921	CAAT-box	CCAAT	163	5	-	Arabidopsis thaliana	common cis-acting element in promoter and enhancer regions
PlantCARE_14921	CAAT-box	CAAAT	415	5	-	Pisum sativum	common cis-acting element in promoter and enhancer regions
PlantCARE_14921	CAAT-box	CAAAT	643	5	+	Pisum sativum	common cis-acting element in promoter and enhancer regions
PlantCARE_14921	CAAT-box	CAAAT	1112	5	-	Pisum sativum	common cis-acting element in promoter and enhancer regions
PlantCARE_14921	CAAT-box	CAAAT	1154	5	+	Pisum sativum	common cis-acting element in promoter and enhancer regions
PlantCARE_14921	CAAT-box	CAAAT	1172	5	+	Pisum sativum	common cis-acting element in promoter and enhancer regions
PlantCARE_14921	CAAT-box	CAAAT	1253	5	+	Pisum sativum	common cis-acting element in promoter and enhancer regions
PlantCARE_14921	CAAT-box	CAAAT	1296	5	-	Pisum sativum	common cis-acting element in promoter and enhancer regions
PlantCARE_14921	TATA-box	TATA	25	4	+	Arabidopsis thaliana	core promoter element around -30 of transcription start
PlantCARE_14921	TATA-box	ccTATAAAaa	316	9	-	Arabidopsis thaliana	core promoter element around -30 of transcription start
PlantCARE_14921	TATA-box	ATTATA	398	6	+	Brassica napus	core promoter element around -30 of transcription start
PlantCARE_14921	TATA-box	TATAA	399	5	-	Arabidopsis thaliana	core promoter element around -30 of transcription start
PlantCARE_14921	TATA-box	TATA	400	4	+	Arabidopsis thaliana	core promoter element around -30 of transcription start
PlantCARE_14921	TATA-box	TATATAA	724	7	-	Arabidopsis thaliana	core promoter element around -30 of transcription start
PlantCARE_14921	TATA-box	TATATA	725	6	+	Arabidopsis thaliana	core promoter element around -30 of transcription start
PlantCARE_14921	TATA-box	TATA	727	4	+	Arabidopsis thaliana	core promoter element around -30 of transcription start
PlantCARE_14921	TATA-box	TATA	1025	4	-	Arabidopsis thaliana	core promoter element around -30 of transcription start
PlantCARE_14921	TATA-box	ATATAT	1128	6	-	Brassica napus	core promoter element around -30 of transcription start
PlantCARE_14921	TATA-box	TATA	1129	4	-	Arabidopsis thaliana	core promoter element around -30 of transcription start
PlantCARE_14921	GARE-motif	TCTGTTG	1549	7	+	Brassica oleracea	gibberellin-responsive element
PlantCARE_14921	GT1-motif	GGTTAA	382	6	-	Arabidopsis thaliana	light responsive element
PlantCARE_14921	MBS	CAACTG	143	6	-	Arabidopsis thaliana	MYB binding site involved in drought-inducibility
PlantCARE_14921	MRE	AACCTAA	587	7	-	Petroselinum crispum	MYB binding site involved in light responsiveness
PlantCARE_14921	GATA-motif	AAGATAAGATT	478	10	+	Arabidopsis thaliana	part of a light responsive element
PlantCARE_14921	L-box	ATCCCACCTAC	1425	10	+	Petroselinum crispum	part of a light responsive element
PlantCARE_14921	chs-Unit 1 m1	ACCTAACCCGC	1328	10	+	Hordeum vulgare	part of a light responsive element
PlantCARE_14921	I-box	gGATAAGGTG	704	9	-	Zea mays	part of a light responsive element
PlantCARE_14921	I-box	gGATAAGGTG	981	9	-	Zea mays	part of a light responsive element
PlantCARE_14921	AE-box	AGAAACAA	1032	8	+	Arabidopsis thaliana	part of a module for light response
PlantCARE_14921	AE-box	AGAAACAA	1535	8	-	Arabidopsis thaliana	part of a module for light response
PlantCARE_14921		motif_sequence	2	4	+	organism	short_function
PlantCARE_14921		motif_sequence	70	4	-	organism	short_function
PlantCARE_14921		motif_sequence	92	4	-	organism	short_function
PlantCARE_14921		motif_sequence	129	4	-	organism	short_function
PlantCARE_14921		motif_sequence	140	4	-	organism	short_function
PlantCARE_14921		motif_sequence	182	4	-	organism	short_function
PlantCARE_14921		motif_sequence	253	4	-	organism	short_function
PlantCARE_14921		motif_sequence	266	4	-	organism	short_function
PlantCARE_14921		motif_sequence	300	4	+	organism	short_function
PlantCARE_14921		motif_sequence	327	4	-	organism	short_function
PlantCARE_14921		motif_sequence	431	4	-	organism	short_function
PlantCARE_14921		motif_sequence	477	4	-	organism	short_function
PlantCARE_14921		motif_sequence	597	4	-	organism	short_function
PlantCARE_14921		motif_sequence	635	4	+	organism	short_function
PlantCARE_14921		motif_sequence	675	4	+	organism	short_function
PlantCARE_14921		motif_sequence	713	4	+	organism	short_function
PlantCARE_14921		motif_sequence	762	4	-	organism	short_function
PlantCARE_14921		motif_sequence	857	4	+	organism	short_function
PlantCARE_14921		motif_sequence	901	4	+	organism	short_function
PlantCARE_14921		motif_sequence	918	4	+	organism	short_function
PlantCARE_14921		motif_sequence	936	4	+	organism	short_function
PlantCARE_14921		motif_sequence	973	4	+	organism	short_function
PlantCARE_14921		motif_sequence	990	4	+	organism	short_function
PlantCARE_14921		motif_sequence	1011	4	+	organism	short_function
PlantCARE_14921		motif_sequence	1050	4	-	organism	short_function
PlantCARE_14921		motif_sequence	1399	4	-	organism	short_function
PlantCARE_14921		motif_sequence	1409	4	+	organism	short_function
PlantCARE_14921		motif_sequence	1484	4	+	organism	short_function
PlantCARE_14921		motif_sequence	1493	4	+	organism	short_function
PlantCARE_14921		motif_sequence	1558	4	+	organism	short_function
PlantCARE_14921	Myb-binding site	CAACAG	1550	6	-	Nicotiana tabacum
PlantCARE_14921	MYB	CAACCA	85	6	+	Arabidopsis thaliana
PlantCARE_14921	MYB	CAACCA	103	6	+	Arabidopsis thaliana
PlantCARE_14921	MYB	CAACAG	1550	6	-	Arabidopsis thaliana
PlantCARE_14921	CAAT-box	CAAT	119	4	-	Nicotiana glutinosa
PlantCARE_14921	CAAT-box	CAAT	544	4	-	Nicotiana glutinosa
PlantCARE_14921	CAAT-box	CAAT	619	4	-	Nicotiana glutinosa
PlantCARE_14921	CAAT-box	CAAT	747	4	+	Nicotiana glutinosa
PlantCARE_14921	CAAT-box	CAAT	928	4	-	Nicotiana glutinosa
PlantCARE_14921	CAAT-box	CAAT	957	4	+	Nicotiana glutinosa
PlantCARE_14921	CAAT-box	CAAT	1045	4	+	Nicotiana glutinosa
PlantCARE_14921	CAAT-box	CAAT	1309	4	-	Nicotiana glutinosa
PlantCARE_14921	CAAT-box	CAAT	1571	4	+	Nicotiana glutinosa
PlantCARE_14921	box S	AGCCACC	572	7	-	Arabidopsis thaliana
PlantCARE_14921	AT~TATA-box	TATATA	725	6	+	Arabidopsis thaliana
PlantCARE_14921	WRE3	CCACCT	1428	6	+	Pisum sativum
PlantCARE_14921	AC-I	(T/C)C(T/C)(C/T)ACC(T/C)ACC	1426	9	+	Phaseolus vulgaris
PlantCARE_14921	Unnamed__4	CTCC	92	4	-	Petroselinum hortense
PlantCARE_14921	Unnamed__4	CTCC	324	4	-	Petroselinum hortense
PlantCARE_14921	Unnamed__4	CTCC	375	4	+	Petroselinum hortense
PlantCARE_14921	Unnamed__4	CTCC	473	4	-	Petroselinum hortense
PlantCARE_14921	Unnamed__4	CTCC	626	4	-	Petroselinum hortense
PlantCARE_14921	Unnamed__4	CTCC	637	4	+	Petroselinum hortense
PlantCARE_14921	Unnamed__4	CTCC	788	4	+	Petroselinum hortense
PlantCARE_14921	Unnamed__4	CTCC	1077	4	-	Petroselinum hortense
PlantCARE_14921	Unnamed__4	CTCC	1268	4	-	Petroselinum hortense
PlantCARE_14921	Unnamed__4	CTCC	1272	4	-	Petroselinum hortense
PlantCARE_14921	Unnamed__4	CTCC	1288	4	-	Petroselinum hortense
PlantCARE_14921	Unnamed__4	CTCC	1345	4	+	Petroselinum hortense
PlantCARE_14921	Unnamed__4	CTCC	1441	4	+	Petroselinum hortense
PlantCARE_14921	Unnamed__4	CTCC	1518	4	+	Petroselinum hortense
PlantCARE_14921	Unnamed__2	AACCTAACCT	584	9	-	Petroselinum hortense
PlantCARE_14921	Unnamed__2	AACCTAACCT	1156	9	+	Petroselinum hortense
PlantCARE_14921	W box	TTGACC	1313	6	+	Arabidopsis thaliana
PlantCARE_14921	W box	TTGACC	1553	6	+	Arabidopsis thaliana
PlantCARE_14921	ABRE3a	TACGTG	1276	6	-	Zea mays
PlantCARE_14921	OCT	CGCGGATC	49	8	-	Zea mays
PlantCARE_14921	Unnamed__1	CGTGG	604	5	-	Zea mays
PlantCARE_14921	Unnamed__1	CGTGG	1317	5	-	Zea mays
PlantCARE_14921	MYC	CATGTG	347	6	+	Arabidopsis thaliana
PlantCARE_14921	MYC	CATTTG	1111	6	+	Arabidopsis thaliana
PlantCARE_14921	MYC	CATTTG	1295	6	+	Arabidopsis thaliana
PlantCARE_14921	MYC	CATGTG	1406	6	-	Arabidopsis thaliana
PlantCARE_14921	Myb	CAACTG	143	6	-	Arabidopsis thaliana
PlantCARE_14921	ABRE4	CACGTA	1276	6	+	Zea mays
PlantCARE_14921	STRE	AGGGG	77	5	-	Arabidopsis thaliana
PlantCARE_14921	STRE	AGGGG	1335	5	-	Arabidopsis thaliana
PlantCARE_14921	STRE	AGGGG	1416	5	-	Arabidopsis thaliana
PlantCARE_14921	STRE	AGGGG	1435	5	-	Arabidopsis thaliana

## Sheet: Sheet2
TraesCS5A02G146900
	Site Name	sequence	Position	Matrix score.	Strand	Organism	function
PlantCARE_14921	TC-rich repeats	GTTTTCTTAC	1562	9	-	Nicotiana tabacum	cis-acting element involved in defense and stress responsiveness		defense and stress responsiveness	1
PlantCARE_14921	TCA-element	CCATCTTTTT	883	9	-	Nicotiana tabacum	cis-acting element involved in salicylic acid responsiveness		salicylic acid responsiveness	1
PlantCARE_14921	ABRE	ACGTG	605	5	-	Arabidopsis thaliana	cis-acting element involved in the abscisic acid responsiveness		abscisic acid responsiveness	8
PlantCARE_14921	ABRE	ACGTG	1223	5	+	Arabidopsis thaliana	cis-acting element involved in the abscisic acid responsiveness		anaerobic induction	2
PlantCARE_14921	ABRE	ACGTG	1276	5	-	Arabidopsis thaliana	cis-acting element involved in the abscisic acid responsiveness		light responsiveness	13
PlantCARE_14921	ABRE	GACACGTGGC	1404	9	-	Triticum aestivum	cis-acting element involved in the abscisic acid responsiveness		zein metabolism regulation	1
PlantCARE_14921	ARE	AAACCA	338	6	+	Zea mays	cis-acting regulatory element essential for the anaerobic induction		promoter and enhancer regions	9
PlantCARE_14921	G-box	CACGTC	605	6	+	Zea mays	cis-acting regulatory element involved in light responsiveness		core promoter element around -30 of transcription start	12
PlantCARE_14921	G-box	TACGTG	1276	6	-	Arabidopsis thaliana	cis-acting regulatory element involved in light responsiveness		gibberellin-responsive element	1
PlantCARE_14921	G-box	CACGAC	1463	6	+	Zea mays	cis-acting regulatory element involved in light responsiveness		drought-inducibility	1
PlantCARE_14921	G-Box	CACGTT	1222	6	-	Pisum sativum	cis-acting regulatory element involved in light responsiveness		short_function	31
PlantCARE_14921	O2-site	GATGACATGG	341	9	-	Zea mays	cis-acting regulatory element involved in zein metabolism regulation
PlantCARE_14921	CAAT-box	CCAAT	163	5	-	Arabidopsis thaliana	common cis-acting element in promoter and enhancer regions
PlantCARE_14921	CAAT-box	CAAAT	415	5	-	Pisum sativum	common cis-acting element in promoter and enhancer regions
PlantCARE_14921	CAAT-box	CAAAT	643	5	+	Pisum sativum	common cis-acting element in promoter and enhancer regions
PlantCARE_14921	CAAT-box	CAAAT	1112	5	-	Pisum sativum	common cis-acting element in promoter and enhancer regions
PlantCARE_14921	CAAT-box	CAAAT	1154	5	+	Pisum sativum	common cis-acting element in promoter and enhancer regions
PlantCARE_14921	CAAT-box	CAAAT	1172	5	+	Pisum sativum	common cis-acting element in promoter and enhancer regions
PlantCARE_14921	CAAT-box	CAAAT	1253	5	+	Pisum sativum	common cis-acting element in promoter and enhancer regions
PlantCARE_14921	CAAT-box	CAAAT	1296	5	-	Pisum sativum	common cis-acting element in promoter and enhancer regions
PlantCARE_14921	TATA-box	TATA	25	4	+	Arabidopsis thaliana	core promoter element around -30 of transcription start
PlantCARE_14921	TATA-box	ccTATAAAaa	316	9	-	Arabidopsis thaliana	core promoter element around -30 of transcription start
PlantCARE_14921	TATA-box	ATTATA	398	6	+	Brassica napus	core promoter element around -30 of transcription start
PlantCARE_14921	TATA-box	TATAA	399	5	-	Arabidopsis thaliana	core promoter element around -30 of transcription start
PlantCARE_14921	TATA-box	TATA	400	4	+	Arabidopsis thaliana	core promoter element around -30 of transcription start
PlantCARE_14921	TATA-box	TATATAA	724	7	-	Arabidopsis thaliana	core promoter element around -30 of transcription start
PlantCARE_14921	TATA-box	TATATA	725	6	+	Arabidopsis thaliana	core promoter element around -30 of transcription start
PlantCARE_14921	TATA-box	TATA	727	4	+	Arabidopsis thaliana	core promoter element around -30 of transcription start
PlantCARE_14921	TATA-box	TATA	1025	4	-	Arabidopsis thaliana	core promoter element around -30 of transcription start
PlantCARE_14921	TATA-box	ATATAT	1128	6	-	Brassica napus	core promoter element around -30 of transcription start
PlantCARE_14921	TATA-box	TATA	1129	4	-	Arabidopsis thaliana	core promoter element around -30 of transcription start
PlantCARE_14921	GARE-motif	TCTGTTG	1549	7	+	Brassica oleracea	gibberellin-responsive element
PlantCARE_14921	GT1-motif	GGTTAA	382	6	-	Arabidopsis thaliana	light responsive element
PlantCARE_14921	MBS	CAACTG	143	6	-	Arabidopsis thaliana	MYB binding site involved in drought-inducibility
PlantCARE_14921	MRE	AACCTAA	587	7	-	Petroselinum crispum	MYB binding site involved in light responsiveness
PlantCARE_14921	GATA-motif	AAGATAAGATT	478	10	+	Arabidopsis thaliana	part of a light responsive element
PlantCARE_14921	L-box	ATCCCACCTAC	1425	10	+	Petroselinum crispum	part of a light responsive element
PlantCARE_14921	chs-Unit 1 m1	ACCTAACCCGC	1328	10	+	Hordeum vulgare	part of a light responsive element
PlantCARE_14921	I-box	gGATAAGGTG	704	9	-	Zea mays	part of a light responsive element
PlantCARE_14921	I-box	gGATAAGGTG	981	9	-	Zea mays	part of a light responsive element
PlantCARE_14921	AE-box	AGAAACAA	1032	8	+	Arabidopsis thaliana	part of a module for light response
PlantCARE_14921	AE-box	AGAAACAA	1535	8	-	Arabidopsis thaliana	part of a module for light response
PlantCARE_14921		motif_sequence	2	4	+	organism	short_function
PlantCARE_14921		motif_sequence	70	4	-	organism	short_function
PlantCARE_14921		motif_sequence	92	4	-	organism	short_function
PlantCARE_14921		motif_sequence	129	4	-	organism	short_function
PlantCARE_14921		motif_sequence	140	4	-	organism	short_function
PlantCARE_14921		motif_sequence	182	4	-	organism	short_function
PlantCARE_14921		motif_sequence	253	4	-	organism	short_function
PlantCARE_14921		motif_sequence	266	4	-	organism	short_function
PlantCARE_14921		motif_sequence	300	4	+	organism	short_function
PlantCARE_14921		motif_sequence	327	4	-	organism	short_function
PlantCARE_14921		motif_sequence	431	4	-	organism	short_function
PlantCARE_14921		motif_sequence	477	4	-	organism	short_function
PlantCARE_14921		motif_sequence	597	4	-	organism	short_function
PlantCARE_14921		motif_sequence	635	4	+	organism	short_function
PlantCARE_14921		motif_sequence	675	4	+	organism	short_function
PlantCARE_14921		motif_sequence	713	4	+	organism	short_function
PlantCARE_14921		motif_sequence	762	4	-	organism	short_function
PlantCARE_14921		motif_sequence	857	4	+	organism	short_function
PlantCARE_14921		motif_sequence	901	4	+	organism	short_function
PlantCARE_14921		motif_sequence	918	4	+	organism	short_function
PlantCARE_14921		motif_sequence	936	4	+	organism	short_function
PlantCARE_14921		motif_sequence	973	4	+	organism	short_function
PlantCARE_14921		motif_sequence	990	4	+	organism	short_function
PlantCARE_14921		motif_sequence	1011	4	+	organism	short_function
PlantCARE_14921		motif_sequence	1050	4	-	organism	short_function
PlantCARE_14921		motif_sequence	1399	4	-	organism	short_function
PlantCARE_14921		motif_sequence	1409	4	+	organism	short_function
PlantCARE_14921		motif_sequence	1484	4	+	organism	short_function
PlantCARE_14921		motif_sequence	1493	4	+	organism	short_function
PlantCARE_14921		motif_sequence	1558	4	+	organism	short_function
PlantCARE_14921	Myb-binding site	CAACAG	1550	6	-	Nicotiana tabacum
PlantCARE_14921	MYB	CAACCA	85	6	+	Arabidopsis thaliana
PlantCARE_14921	MYB	CAACCA	103	6	+	Arabidopsis thaliana
PlantCARE_14921	MYB	CAACAG	1550	6	-	Arabidopsis thaliana
PlantCARE_14921	CAAT-box	CAAT	119	4	-	Nicotiana glutinosa
PlantCARE_14921	CAAT-box	CAAT	544	4	-	Nicotiana glutinosa
PlantCARE_14921	CAAT-box	CAAT	619	4	-	Nicotiana glutinosa
PlantCARE_14921	CAAT-box	CAAT	747	4	+	Nicotiana glutinosa
PlantCARE_14921	CAAT-box	CAAT	928	4	-	Nicotiana glutinosa
PlantCARE_14921	CAAT-box	CAAT	957	4	+	Nicotiana glutinosa
PlantCARE_14921	CAAT-box	CAAT	1045	4	+	Nicotiana glutinosa
PlantCARE_14921	CAAT-box	CAAT	1309	4	-	Nicotiana glutinosa
PlantCARE_14921	CAAT-box	CAAT	1571	4	+	Nicotiana glutinosa
PlantCARE_14921	box S	AGCCACC	572	7	-	Arabidopsis thaliana
PlantCARE_14921	AT~TATA-box	TATATA	725	6	+	Arabidopsis thaliana
PlantCARE_14921	WRE3	CCACCT	1428	6	+	Pisum sativum
PlantCARE_14921	AC-I	(T/C)C(T/C)(C/T)ACC(T/C)ACC	1426	9	+	Phaseolus vulgaris
PlantCARE_14921	Unnamed__4	CTCC	92	4	-	Petroselinum hortense
PlantCARE_14921	Unnamed__4	CTCC	324	4	-	Petroselinum hortense
PlantCARE_14921	Unnamed__4	CTCC	375	4	+	Petroselinum hortense
PlantCARE_14921	Unnamed__4	CTCC	473	4	-	Petroselinum hortense
PlantCARE_14921	Unnamed__4	CTCC	626	4	-	Petroselinum hortense
PlantCARE_14921	Unnamed__4	CTCC	637	4	+	Petroselinum hortense
PlantCARE_14921	Unnamed__4	CTCC	788	4	+	Petroselinum hortense
PlantCARE_14921	Unnamed__4	CTCC	1077	4	-	Petroselinum hortense
PlantCARE_14921	Unnamed__4	CTCC	1268	4	-	Petroselinum hortense
PlantCARE_14921	Unnamed__4	CTCC	1272	4	-	Petroselinum hortense
PlantCARE_14921	Unnamed__4	CTCC	1288	4	-	Petroselinum hortense
PlantCARE_14921	Unnamed__4	CTCC	1345	4	+	Petroselinum hortense
PlantCARE_14921	Unnamed__4	CTCC	1441	4	+	Petroselinum hortense
PlantCARE_14921	Unnamed__4	CTCC	1518	4	+	Petroselinum hortense
PlantCARE_14921	Unnamed__2	AACCTAACCT	584	9	-	Petroselinum hortense
PlantCARE_14921	Unnamed__2	AACCTAACCT	1156	9	+	Petroselinum hortense
PlantCARE_14921	W box	TTGACC	1313	6	+	Arabidopsis thaliana
PlantCARE_14921	W box	TTGACC	1553	6	+	Arabidopsis thaliana
PlantCARE_14921	ABRE3a	TACGTG	1276	6	-	Zea mays
PlantCARE_14921	OCT	CGCGGATC	49	8	-	Zea mays
PlantCARE_14921	Unnamed__1	CGTGG	604	5	-	Zea mays
PlantCARE_14921	Unnamed__1	CGTGG	1317	5	-	Zea mays
PlantCARE_14921	MYC	CATGTG	347	6	+	Arabidopsis thaliana
PlantCARE_14921	MYC	CATTTG	1111	6	+	Arabidopsis thaliana
PlantCARE_14921	MYC	CATTTG	1295	6	+	Arabidopsis thaliana
PlantCARE_14921	MYC	CATGTG	1406	6	-	Arabidopsis thaliana
PlantCARE_14921	Myb	CAACTG	143	6	-	Arabidopsis thaliana
PlantCARE_14921	ABRE4	CACGTA	1276	6	+	Zea mays
PlantCARE_14921	STRE	AGGGG	77	5	-	Arabidopsis thaliana
PlantCARE_14921	STRE	AGGGG	1335	5	-	Arabidopsis thaliana
PlantCARE_14921	STRE	AGGGG	1416	5	-	Arabidopsis thaliana
PlantCARE_14921	STRE	AGGGG	1435	5	-	Arabidopsis thaliana
