# Supplementary material for: Genome–Transcriptome Transition Approaches to Characterize Anthocyanin Biosynthesis Pathway Genes in Blue, Black and Purple Wheat
Source: Genes (Basel). 2023 Mar 27;14(4):809. doi: 10.3390/genes14040809 (PMC10137985; doi:10.3390/genes14040809)
Supplement: Supplementary file 1 [file genes-14-00809-s001.zip › Table S3/CHS.xlsx]

## Sheet: Sheet1
TraesCS2A02G527700
	Site Name	sequence	Position	Matrix score.	Strand	Organism	function
PlantCARE_26294	MSA-like	(T/C)C(T/C)AACGG(T/C)(T/C)A	1429	9	+	Catharanthus roseus	cis-acting element involved in cell cycle regulation
PlantCARE_26294	TC-rich repeats	GTTTTCTTAC	687	9	+	Nicotiana tabacum	cis-acting element involved in defense and stress responsiveness
PlantCARE_26294	TCA-element	CCATCTTTTT	268	9	-	Nicotiana tabacum	cis-acting element involved in salicylic acid responsiveness
PlantCARE_26294	ABRE	CACGTG	1268	6	-	Arabidopsis thaliana	cis-acting element involved in the abscisic acid responsiveness
PlantCARE_26294	ABRE	ACGTG	1269	5	+	Arabidopsis thaliana	cis-acting element involved in the abscisic acid responsiveness
PlantCARE_26294	ABRE	ACGTG	1351	5	+	Arabidopsis thaliana	cis-acting element involved in the abscisic acid responsiveness
PlantCARE_26294	ABRE	ACGTG	1640	5	+	Arabidopsis thaliana	cis-acting element involved in the abscisic acid responsiveness
PlantCARE_26294	A-box	CCGTCC	1403	6	+	Petroselinum crispum	cis-acting regulatory element
PlantCARE_26294	A-box	CCGTCC	1422	6	+	Petroselinum crispum	cis-acting regulatory element
PlantCARE_26294	ARE	AAACCA	306	6	+	Zea mays	cis-acting regulatory element essential for the anaerobic induction
PlantCARE_26294	AuxRR-core	GGTCCAT	1410	7	-	Nicotiana tabacum	cis-acting regulatory element involved in auxin responsiveness
PlantCARE_26294	G-Box	CACGTG	1268	6	-	Pisum sativum	cis-acting regulatory element involved in light responsiveness
PlantCARE_26294	G-box	CACGTG	1268	6	-	Arabidopsis thaliana	cis-acting regulatory element involved in light responsiveness
PlantCARE_26294	G-box	CACGTC	1350	6	-	Zea mays	cis-acting regulatory element involved in light responsiveness
PlantCARE_26294	G-box	TACGTG	1639	6	+	Arabidopsis thaliana	cis-acting regulatory element involved in light responsiveness
PlantCARE_26294	TGACG-motif	TGACG	776	5	-	Hordeum vulgare	cis-acting regulatory element involved in the MeJA-responsiveness
PlantCARE_26294	CGTCA-motif	CGTCA	776	5	+	Hordeum vulgare	cis-acting regulatory element involved in the MeJA-responsiveness
PlantCARE_26294	TGACG-motif	TGACG	973	5	+	Hordeum vulgare	cis-acting regulatory element involved in the MeJA-responsiveness
PlantCARE_26294	CGTCA-motif	CGTCA	973	5	-	Hordeum vulgare	cis-acting regulatory element involved in the MeJA-responsiveness
PlantCARE_26294	TGACG-motif	TGACG	1588	5	-	Hordeum vulgare	cis-acting regulatory element involved in the MeJA-responsiveness
PlantCARE_26294	CGTCA-motif	CGTCA	1588	5	+	Hordeum vulgare	cis-acting regulatory element involved in the MeJA-responsiveness
PlantCARE_26294	CAT-box	GCCACT	1601	6	+	Arabidopsis thaliana	cis-acting regulatory element related to meristem expression
PlantCARE_26294	CAAT-box	CCAAT	354	5	-	Arabidopsis thaliana	common cis-acting element in promoter and enhancer regions
PlantCARE_26294	CAAT-box	CAAAT	618	5	-	Pisum sativum	common cis-acting element in promoter and enhancer regions
PlantCARE_26294	CAAT-box	CAAAT	677	5	+	Pisum sativum	common cis-acting element in promoter and enhancer regions
PlantCARE_26294	CAAT-box	CAAAT	736	5	+	Pisum sativum	common cis-acting element in promoter and enhancer regions
PlantCARE_26294	CAAT-box	CCAAT	1108	5	+	Arabidopsis thaliana	common cis-acting element in promoter and enhancer regions
PlantCARE_26294	CAAT-box	CAACCAACTCC	1303	10	+	Arabidopsis thaliana	common cis-acting element in promoter and enhancer regions
PlantCARE_26294	CAAT-box	CCAAT	1326	5	-	Arabidopsis thaliana	common cis-acting element in promoter and enhancer regions
PlantCARE_26294	CAAT-box	CCAAT	1407	5	+	Arabidopsis thaliana	common cis-acting element in promoter and enhancer regions
PlantCARE_26294	CAAT-box	CAAAT	1537	5	-	Pisum sativum	common cis-acting element in promoter and enhancer regions
PlantCARE_26294	TATA-box	TATA	140	4	+	Arabidopsis thaliana	core promoter element around -30 of transcription start
PlantCARE_26294	TATA-box	TATA	244	4	+	Arabidopsis thaliana	core promoter element around -30 of transcription start
PlantCARE_26294	TATA-box	TATA	286	4	+	Arabidopsis thaliana	core promoter element around -30 of transcription start
PlantCARE_26294	TATA-box	TATAA	346	5	-	Arabidopsis thaliana	core promoter element around -30 of transcription start
PlantCARE_26294	TATA-box	TATA	347	4	+	Arabidopsis thaliana	core promoter element around -30 of transcription start
PlantCARE_26294	TATA-box	TATA	464	4	+	Arabidopsis thaliana	core promoter element around -30 of transcription start
PlantCARE_26294	TATA-box	TATA	838	4	-	Arabidopsis thaliana	core promoter element around -30 of transcription start
PlantCARE_26294	TATA-box	TATA	1115	4	-	Arabidopsis thaliana	core promoter element around -30 of transcription start
PlantCARE_26294	TATA-box	ccTATAAAaa	1179	9	-	Arabidopsis thaliana	core promoter element around -30 of transcription start
PlantCARE_26294	TATA-box	TATATA	1470	6	-	Arabidopsis thaliana	core promoter element around -30 of transcription start
PlantCARE_26294	TATA-box	ATATAT	1471	6	-	Brassica napus	core promoter element around -30 of transcription start
PlantCARE_26294	TATA-box	TATA	1472	4	-	Arabidopsis thaliana	core promoter element around -30 of transcription start
PlantCARE_26294	Sp1	GGGCGG	1320	6	+	Oryza sativa	light responsive element
PlantCARE_26294	MBS	CAACTG	160	6	+	Arabidopsis thaliana	MYB binding site involved in drought-inducibility
PlantCARE_26294	CCAAT-box	CAACGG	1431	6	+	Hordeum vulgare	MYBHv1 binding site
PlantCARE_26294	ATCT-motif	AATCTAATCC	1201	9	-	Pisum sativum	part of a conserved DNA module involved in light responsiveness
PlantCARE_26294	chs-CMA1a	TTACTTAA	62	8	-	Daucus carota	part of a light responsive element
PlantCARE_26294	GATA-motif	AAGATAAGATT	501	10	+	Arabidopsis thaliana	part of a light responsive element
PlantCARE_26294	GATA-motif	GATAGGA	1371	7	-	Arabidopsis thaliana	part of a light responsive element
PlantCARE_26294	chs-Unit 1 m1	ACCTAACCCGG	1414	10	+	Zea mays	part of a light responsive element
PlantCARE_26294		motif_sequence	89	4	-	organism	short_function
PlantCARE_26294		motif_sequence	131	4	-	organism	short_function
PlantCARE_26294		motif_sequence	371	4	-	organism	short_function
PlantCARE_26294		motif_sequence	492	4	-	organism	short_function
PlantCARE_26294		motif_sequence	552	4	-	organism	short_function
PlantCARE_26294		motif_sequence	717	4	-	organism	short_function
PlantCARE_26294		motif_sequence	767	4	-	organism	short_function
PlantCARE_26294		motif_sequence	830	4	+	organism	short_function
PlantCARE_26294		motif_sequence	843	4	+	organism	short_function
PlantCARE_26294		motif_sequence	921	4	-	organism	short_function
PlantCARE_26294		motif_sequence	940	4	+	organism	short_function
PlantCARE_26294		motif_sequence	954	4	-	organism	short_function
PlantCARE_26294		motif_sequence	1066	4	-	organism	short_function
PlantCARE_26294		motif_sequence	1118	4	+	organism	short_function
PlantCARE_26294		motif_sequence	1368	4	+	organism	short_function
PlantCARE_26294		motif_sequence	1549	4	+	organism	short_function
PlantCARE_26294		motif_sequence	1566	4	+	organism	short_function
PlantCARE_26294		motif_sequence	1650	4	-	organism	short_function
PlantCARE_26294	Unnamed__1	CGTGG	38	5	-	Zea mays
PlantCARE_26294	Unnamed__4	CTCC	78	4	-	Petroselinum hortense
PlantCARE_26294	Myb	CAACTG	160	6	+	Arabidopsis thaliana
PlantCARE_26294	Unnamed__4	CTCC	177	4	+	Petroselinum hortense
PlantCARE_26294	Unnamed__4	CTCC	189	4	-	Petroselinum hortense
PlantCARE_26294	Myb-binding site	CAACAG	194	6	+	Nicotiana tabacum
PlantCARE_26294	MYB	CAACAG	194	6	+	Arabidopsis thaliana
PlantCARE_26294	STRE	AGGGG	208	5	-	Arabidopsis thaliana
PlantCARE_26294	Unnamed__4	CTCC	211	4	+	Petroselinum hortense
PlantCARE_26294	WRE3	CCACCT	259	6	+	Pisum sativum
PlantCARE_26294	CAAT-box	CAAT	289	4	-	Nicotiana glutinosa
PlantCARE_26294	MYB	CAACCA	310	6	+	Arabidopsis thaliana
PlantCARE_26294	MYB	CAACCA	334	6	-	Arabidopsis thaliana
PlantCARE_26294	CAAT-box	CAAT	378	4	+	Nicotiana glutinosa
PlantCARE_26294	CAAT-box	CAAT	384	4	-	Nicotiana glutinosa
PlantCARE_26294	MYB	CAACCA	395	6	-	Arabidopsis thaliana
PlantCARE_26294	Unnamed__4	CTCC	468	4	+	Petroselinum hortense
PlantCARE_26294	CAAT-box	CAAT	509	4	-	Nicotiana glutinosa
PlantCARE_26294	CAAT-box	CAAT	529	4	-	Nicotiana glutinosa
PlantCARE_26294	WUN-motif	TTATTACAT	563	9	-	Nicotiana glutinosa
PlantCARE_26294	CAAT-box	CAAT	584	4	+	Nicotiana glutinosa
PlantCARE_26294	MYC	CATGTG	601	6	+	Arabidopsis thaliana
PlantCARE_26294	MYB-like sequence	TAACCA	605	6	-	Arabidopsis thaliana
PlantCARE_26294	MYB	TAACCA	605	6	-	Arabidopsis thaliana
PlantCARE_26294	MYC	CAATTG	644	6	+	Arabidopsis thaliana
PlantCARE_26294	CAAT-box	CAAT	644	4	+	Nicotiana glutinosa
PlantCARE_26294	CAAT-box	CAAT	646	4	-	Nicotiana glutinosa
PlantCARE_26294	CTAG-motif	ACTAGCAGAA	662	9	+	Avena sativa
PlantCARE_26294	CAAT-box	CAAT	742	4	+	Nicotiana glutinosa
PlantCARE_26294	Unnamed__4	CTCC	762	4	+	Petroselinum hortense
PlantCARE_26294	as-1	TGACG	776	5	-	Arabidopsis thaliana
PlantCARE_26294	Unnamed__4	CTCC	783	4	+	Petroselinum hortense
PlantCARE_26294	CAAT-box	CAAT	787	4	-	Nicotiana glutinosa
PlantCARE_26294	Unnamed__4	CTCC	791	4	+	Petroselinum hortense
PlantCARE_26294	CAAT-box	CAAT	807	4	-	Nicotiana glutinosa
PlantCARE_26294	CAAT-box	CAAT	824	4	+	Nicotiana glutinosa
PlantCARE_26294	CAAT-box	CAAT	877	4	-	Nicotiana glutinosa
PlantCARE_26294	AP-1	TGAGTTAG	879	8	+	Arabidopsis thaliana
PlantCARE_26294	MYC	CATGTG	939	6	+	Arabidopsis thaliana
PlantCARE_26294	Unnamed__4	CTCC	949	4	+	Petroselinum hortense
PlantCARE_26294	as-1	TGACG	973	5	+	Arabidopsis thaliana
PlantCARE_26294	DRE core	GCCGAC	989	6	-	Arabidopsis thaliana
PlantCARE_26294	Unnamed__4	CTCC	1082	4	+	Petroselinum hortense
PlantCARE_26294	CAAT-box	CAAT	1088	4	-	Nicotiana glutinosa
PlantCARE_26294	Unnamed__4	CTCC	1101	4	+	Petroselinum hortense
PlantCARE_26294	CAAT-box	CAAT	1109	4	+	Nicotiana glutinosa
PlantCARE_26294	CAAT-box	CAAT	1124	4	-	Nicotiana glutinosa
PlantCARE_26294	CAAT-box	CAAT	1135	4	+	Nicotiana glutinosa
PlantCARE_26294	WRE3	CCACCT	1219	6	-	Pisum sativum
PlantCARE_26294	CAAT-box	CAAT	1231	4	+	Nicotiana glutinosa
PlantCARE_26294	CAAT-box	CAAT	1243	4	+	Nicotiana glutinosa
PlantCARE_26294	Unnamed__1	CGTGG	1270	5	+	Zea mays
PlantCARE_26294	Unnamed__4	CTCC	1310	4	+	Petroselinum hortense
PlantCARE_26294	MYB	CAACCA	1328	6	-	Arabidopsis thaliana
PlantCARE_26294	CAAT-box	CAAT	1338	4	+	Nicotiana glutinosa
PlantCARE_26294	Unnamed__4	CTCC	1363	4	+	Petroselinum hortense
PlantCARE_26294	Unnamed__4	CTCC	1370	4	+	Petroselinum hortense
PlantCARE_26294	Unnamed__1	CGTGG	1386	5	+	Zea mays
PlantCARE_26294	Unnamed__4	CTCC	1400	4	+	Petroselinum hortense
PlantCARE_26294	CCGTCC motif	CCGTCC	1403	6	+	Nicotiana tabacum
PlantCARE_26294	CCGTCC-box	CCGTCC	1403	6	+	Petroselinum hortense
PlantCARE_26294	CAAT-box	CAAT	1408	4	+	Nicotiana glutinosa
PlantCARE_26294	CCGTCC motif	CCGTCC	1422	6	+	Nicotiana tabacum
PlantCARE_26294	CCGTCC-box	CCGTCC	1422	6	+	Petroselinum hortense
PlantCARE_26294	Unnamed__4	CTCC	1427	4	+	Petroselinum hortense
PlantCARE_26294	MYB recognition site	CCGTTG	1431	6	-	Arabidopsis thaliana
PlantCARE_26294	AC-I	(T/C)C(T/C)(C/T)ACC(T/C)ACC	1450	8.5	+	Phaseolus vulgaris
PlantCARE_26294	AT~TATA-box	TATATA	1470	6	-	Arabidopsis thaliana
PlantCARE_26294	Unnamed__1	CGTGG	1511	5	-	Zea mays
PlantCARE_26294	MYC	CATTTG	1536	6	+	Arabidopsis thaliana
PlantCARE_26294	as-1	TGACG	1588	5	-	Arabidopsis thaliana
PlantCARE_26294	Unnamed__4	CTCC	1617	4	+	Petroselinum hortense
PlantCARE_26294	DRE core	GCCGAC	1627	6	-	Arabidopsis thaliana
PlantCARE_26294	ABRE4	CACGTA	1639	6	-	Zea mays
PlantCARE_26294	ABRE3a	TACGTG	1639	6	+	Zea mays

## Sheet: All
TraesCS2A02G527700
Position	function
1133	auxin-responsive element	auxin-responsive element	6
1105	auxin-responsive element	cell cycle regulation	3
1429	cis-acting element involved in cell cycle regulation	defense and stress responsiveness	3
1475	cis-acting element involved in cell cycle regulation	light responsiveness	66
1475	cis-acting element involved in cell cycle regulation	low-temperature responsiveness	5
687	cis-acting element involved in defense and stress responsiveness	salicylic acid responsiveness	4
768	cis-acting element involved in defense and stress responsiveness	abscisic acid responsiveness	41
768	cis-acting element involved in defense and stress responsiveness	cis-acting regulatory element	9
590	cis-acting element involved in light responsiveness	anaerobic induction	10
1342	cis-acting element involved in light responsiveness	MeJA-responsiveness	20
606	cis-acting element involved in low-temperature responsiveness	zein metabolism regulation	4
1357	cis-acting element involved in low-temperature responsiveness	meristem expression	10
1393	cis-acting element involved in low-temperature responsiveness	promoter and enhancer regions	64
779	cis-acting element involved in low-temperature responsiveness	core promoter element around -30 of transcription start	120
606	cis-acting element involved in low-temperature responsiveness	anoxic specific inducibility	2
268	cis-acting element involved in salicylic acid responsiveness	gibberellin-responsive element	2
348	cis-acting element involved in salicylic acid responsiveness	MYB binding site involved in drought-inducibility	22
628	cis-acting element involved in salicylic acid responsiveness	MYBHv1 binding site	5
348	cis-acting element involved in salicylic acid responsiveness	Sort functions	130
1268	cis-acting element involved in the abscisic acid responsiveness
1269	cis-acting element involved in the abscisic acid responsiveness
1351	cis-acting element involved in the abscisic acid responsiveness
1640	cis-acting element involved in the abscisic acid responsiveness
784	cis-acting element involved in the abscisic acid responsiveness
1015	cis-acting element involved in the abscisic acid responsiveness
1016	cis-acting element involved in the abscisic acid responsiveness
1312	cis-acting element involved in the abscisic acid responsiveness
1313	cis-acting element involved in the abscisic acid responsiveness
1395	cis-acting element involved in the abscisic acid responsiveness
1178	cis-acting element involved in the abscisic acid responsiveness
1551	cis-acting element involved in the abscisic acid responsiveness
1554	cis-acting element involved in the abscisic acid responsiveness
168	cis-acting element involved in the abscisic acid responsiveness
1232	cis-acting element involved in the abscisic acid responsiveness
1234	cis-acting element involved in the abscisic acid responsiveness
1235	cis-acting element involved in the abscisic acid responsiveness
1303	cis-acting element involved in the abscisic acid responsiveness
1349	cis-acting element involved in the abscisic acid responsiveness
1350	cis-acting element involved in the abscisic acid responsiveness
1353	cis-acting element involved in the abscisic acid responsiveness
42	cis-acting element involved in the abscisic acid responsiveness
823	cis-acting element involved in the abscisic acid responsiveness
824	cis-acting element involved in the abscisic acid responsiveness
886	cis-acting element involved in the abscisic acid responsiveness
893	cis-acting element involved in the abscisic acid responsiveness
952	cis-acting element involved in the abscisic acid responsiveness
1275	cis-acting element involved in the abscisic acid responsiveness
1301	cis-acting element involved in the abscisic acid responsiveness
1341	cis-acting element involved in the abscisic acid responsiveness
1342	cis-acting element involved in the abscisic acid responsiveness
1344	cis-acting element involved in the abscisic acid responsiveness
1345	cis-acting element involved in the abscisic acid responsiveness
1178	cis-acting element involved in the abscisic acid responsiveness
784	cis-acting element involved in the abscisic acid responsiveness
1015	cis-acting element involved in the abscisic acid responsiveness
1016	cis-acting element involved in the abscisic acid responsiveness
1312	cis-acting element involved in the abscisic acid responsiveness
1313	cis-acting element involved in the abscisic acid responsiveness
1395	cis-acting element involved in the abscisic acid responsiveness
1403	cis-acting regulatory element
1422	cis-acting regulatory element
1449	cis-acting regulatory element
1425	cis-acting regulatory element
1407	cis-acting regulatory element
1332	cis-acting regulatory element
1413	cis-acting regulatory element
1425	cis-acting regulatory element
1449	cis-acting regulatory element
306	cis-acting regulatory element essential for the anaerobic induction
386	cis-acting regulatory element essential for the anaerobic induction
260	cis-acting regulatory element essential for the anaerobic induction
312	cis-acting regulatory element essential for the anaerobic induction
535	cis-acting regulatory element essential for the anaerobic induction
503	cis-acting regulatory element essential for the anaerobic induction
581	cis-acting regulatory element essential for the anaerobic induction
1505	cis-acting regulatory element essential for the anaerobic induction
386	cis-acting regulatory element essential for the anaerobic induction
1410	cis-acting regulatory element involved in auxin responsiveness
1456	cis-acting regulatory element involved in auxin responsiveness
509	cis-acting regulatory element involved in auxin responsiveness
1456	cis-acting regulatory element involved in auxin responsiveness
1268	cis-acting regulatory element involved in light responsiveness
1268	cis-acting regulatory element involved in light responsiveness
1350	cis-acting regulatory element involved in light responsiveness
1639	cis-acting regulatory element involved in light responsiveness
1015	cis-acting regulatory element involved in light responsiveness
1015	cis-acting regulatory element involved in light responsiveness
1312	cis-acting regulatory element involved in light responsiveness
1312	cis-acting regulatory element involved in light responsiveness
1394	cis-acting regulatory element involved in light responsiveness
1177	cis-acting regulatory element involved in light responsiveness
1553	cis-acting regulatory element involved in light responsiveness
167	cis-acting regulatory element involved in light responsiveness
883	cis-acting regulatory element involved in light responsiveness
1234	cis-acting regulatory element involved in light responsiveness
1322	cis-acting regulatory element involved in light responsiveness
1352	cis-acting regulatory element involved in light responsiveness
438	cis-acting regulatory element involved in light responsiveness
823	cis-acting regulatory element involved in light responsiveness
823	cis-acting regulatory element involved in light responsiveness
858	cis-acting regulatory element involved in light responsiveness
886	cis-acting regulatory element involved in light responsiveness
892	cis-acting regulatory element involved in light responsiveness
952	cis-acting regulatory element involved in light responsiveness
1344	cis-acting regulatory element involved in light responsiveness
1177	cis-acting regulatory element involved in light responsiveness
1015	cis-acting regulatory element involved in light responsiveness
1015	cis-acting regulatory element involved in light responsiveness
1312	cis-acting regulatory element involved in light responsiveness
1312	cis-acting regulatory element involved in light responsiveness
1394	cis-acting regulatory element involved in light responsiveness
776	cis-acting regulatory element involved in the MeJA-responsiveness
776	cis-acting regulatory element involved in the MeJA-responsiveness
973	cis-acting regulatory element involved in the MeJA-responsiveness
973	cis-acting regulatory element involved in the MeJA-responsiveness
1588	cis-acting regulatory element involved in the MeJA-responsiveness
1588	cis-acting regulatory element involved in the MeJA-responsiveness
1049	cis-acting regulatory element involved in the MeJA-responsiveness
1049	cis-acting regulatory element involved in the MeJA-responsiveness
1483	cis-acting regulatory element involved in the MeJA-responsiveness
1483	cis-acting regulatory element involved in the MeJA-responsiveness
281	cis-acting regulatory element involved in the MeJA-responsiveness
281	cis-acting regulatory element involved in the MeJA-responsiveness
687	cis-acting regulatory element involved in the MeJA-responsiveness
687	cis-acting regulatory element involved in the MeJA-responsiveness
1067	cis-acting regulatory element involved in the MeJA-responsiveness
1067	cis-acting regulatory element involved in the MeJA-responsiveness
1044	cis-acting regulatory element involved in the MeJA-responsiveness
1044	cis-acting regulatory element involved in the MeJA-responsiveness
1049	cis-acting regulatory element involved in the MeJA-responsiveness
1049	cis-acting regulatory element involved in the MeJA-responsiveness
867	cis-acting regulatory element involved in zein metabolism regulation
1125	cis-acting regulatory element involved in zein metabolism regulation
1139	cis-acting regulatory element involved in zein metabolism regulation
867	cis-acting regulatory element involved in zein metabolism regulation
1601	cis-acting regulatory element related to meristem expression
1653	cis-acting regulatory element related to meristem expression
797	cis-acting regulatory element related to meristem expression
1120	cis-acting regulatory element related to meristem expression
1460	cis-acting regulatory element related to meristem expression
321	cis-acting regulatory element related to meristem expression
1556	cis-acting regulatory element related to meristem expression
797	cis-acting regulatory element related to meristem expression
1120	cis-acting regulatory element related to meristem expression
1653	cis-acting regulatory element related to meristem expression
354	common cis-acting element in promoter and enhancer regions
618	common cis-acting element in promoter and enhancer regions
677	common cis-acting element in promoter and enhancer regions
736	common cis-acting element in promoter and enhancer regions
1108	common cis-acting element in promoter and enhancer regions
1303	common cis-acting element in promoter and enhancer regions
1326	common cis-acting element in promoter and enhancer regions
1407	common cis-acting element in promoter and enhancer regions
1537	common cis-acting element in promoter and enhancer regions
327	common cis-acting element in promoter and enhancer regions
433	common cis-acting element in promoter and enhancer regions
701	common cis-acting element in promoter and enhancer regions
1179	common cis-acting element in promoter and enhancer regions
1370	common cis-acting element in promoter and enhancer regions
1586	common cis-acting element in promoter and enhancer regions
552	common cis-acting element in promoter and enhancer regions
617	common cis-acting element in promoter and enhancer regions
822	common cis-acting element in promoter and enhancer regions
934	common cis-acting element in promoter and enhancer regions
1031	common cis-acting element in promoter and enhancer regions
1095	common cis-acting element in promoter and enhancer regions
1459	common cis-acting element in promoter and enhancer regions
42	common cis-acting element in promoter and enhancer regions
123	common cis-acting element in promoter and enhancer regions
126	common cis-acting element in promoter and enhancer regions
215	common cis-acting element in promoter and enhancer regions
380	common cis-acting element in promoter and enhancer regions
420	common cis-acting element in promoter and enhancer regions
463	common cis-acting element in promoter and enhancer regions
508	common cis-acting element in promoter and enhancer regions
516	common cis-acting element in promoter and enhancer regions
532	common cis-acting element in promoter and enhancer regions
920	common cis-acting element in promoter and enhancer regions
1250	common cis-acting element in promoter and enhancer regions
1314	common cis-acting element in promoter and enhancer regions
1326	common cis-acting element in promoter and enhancer regions
17	common cis-acting element in promoter and enhancer regions
127	common cis-acting element in promoter and enhancer regions
238	common cis-acting element in promoter and enhancer regions
269	common cis-acting element in promoter and enhancer regions
310	common cis-acting element in promoter and enhancer regions
433	common cis-acting element in promoter and enhancer regions
468	common cis-acting element in promoter and enhancer regions
1089	common cis-acting element in promoter and enhancer regions
1335	common cis-acting element in promoter and enhancer regions
73	common cis-acting element in promoter and enhancer regions
483	common cis-acting element in promoter and enhancer regions
1079	common cis-acting element in promoter and enhancer regions
1174	common cis-acting element in promoter and enhancer regions
1426	common cis-acting element in promoter and enhancer regions
552	common cis-acting element in promoter and enhancer regions
617	common cis-acting element in promoter and enhancer regions
822	common cis-acting element in promoter and enhancer regions
934	common cis-acting element in promoter and enhancer regions
1031	common cis-acting element in promoter and enhancer regions
1095	common cis-acting element in promoter and enhancer regions
1459	common cis-acting element in promoter and enhancer regions
327	common cis-acting element in promoter and enhancer regions
433	common cis-acting element in promoter and enhancer regions
701	common cis-acting element in promoter and enhancer regions
1179	common cis-acting element in promoter and enhancer regions
1370	common cis-acting element in promoter and enhancer regions
1586	common cis-acting element in promoter and enhancer regions
140	core promoter element around -30 of transcription start
244	core promoter element around -30 of transcription start
286	core promoter element around -30 of transcription start
346	core promoter element around -30 of transcription start
347	core promoter element around -30 of transcription start
464	core promoter element around -30 of transcription start
838	core promoter element around -30 of transcription start
1115	core promoter element around -30 of transcription start
1179	core promoter element around -30 of transcription start
1470	core promoter element around -30 of transcription start
1471	core promoter element around -30 of transcription start
1472	core promoter element around -30 of transcription start
231	core promoter element around -30 of transcription start
324	core promoter element around -30 of transcription start
366	core promoter element around -30 of transcription start
425	core promoter element around -30 of transcription start
426	core promoter element around -30 of transcription start
544	core promoter element around -30 of transcription start
1186	core promoter element around -30 of transcription start
1516	core promoter element around -30 of transcription start
1517	core promoter element around -30 of transcription start
1518	core promoter element around -30 of transcription start
530	core promoter element around -30 of transcription start
690	core promoter element around -30 of transcription start
691	core promoter element around -30 of transcription start
692	core promoter element around -30 of transcription start
693	core promoter element around -30 of transcription start
694	core promoter element around -30 of transcription start
696	core promoter element around -30 of transcription start
764	core promoter element around -30 of transcription start
1134	core promoter element around -30 of transcription start
1135	core promoter element around -30 of transcription start
1136	core promoter element around -30 of transcription start
1137	core promoter element around -30 of transcription start
1175	core promoter element around -30 of transcription start
1388	core promoter element around -30 of transcription start
1452	core promoter element around -30 of transcription start
1601	core promoter element around -30 of transcription start
1602	core promoter element around -30 of transcription start
15	core promoter element around -30 of transcription start
174	core promoter element around -30 of transcription start
327	core promoter element around -30 of transcription start
328	core promoter element around -30 of transcription start
329	core promoter element around -30 of transcription start
340	core promoter element around -30 of transcription start
431	core promoter element around -30 of transcription start
433	core promoter element around -30 of transcription start
466	core promoter element around -30 of transcription start
467	core promoter element around -30 of transcription start
511	core promoter element around -30 of transcription start
512	core promoter element around -30 of transcription start
538	core promoter element around -30 of transcription start
552	core promoter element around -30 of transcription start
553	core promoter element around -30 of transcription start
595	core promoter element around -30 of transcription start
596	core promoter element around -30 of transcription start
615	core promoter element around -30 of transcription start
645	core promoter element around -30 of transcription start
647	core promoter element around -30 of transcription start
670	core promoter element around -30 of transcription start
694	core promoter element around -30 of transcription start
695	core promoter element around -30 of transcription start
696	core promoter element around -30 of transcription start
802	core promoter element around -30 of transcription start
803	core promoter element around -30 of transcription start
912	core promoter element around -30 of transcription start
942	core promoter element around -30 of transcription start
943	core promoter element around -30 of transcription start
959	core promoter element around -30 of transcription start
970	core promoter element around -30 of transcription start
971	core promoter element around -30 of transcription start
972	core promoter element around -30 of transcription start
1186	core promoter element around -30 of transcription start
1187	core promoter element around -30 of transcription start
1468	core promoter element around -30 of transcription start
277	core promoter element around -30 of transcription start
396	core promoter element around -30 of transcription start
397	core promoter element around -30 of transcription start
433	core promoter element around -30 of transcription start
821	core promoter element around -30 of transcription start
822	core promoter element around -30 of transcription start
823	core promoter element around -30 of transcription start
1004	core promoter element around -30 of transcription start
1005	core promoter element around -30 of transcription start
1006	core promoter element around -30 of transcription start
1344	core promoter element around -30 of transcription start
1468	core promoter element around -30 of transcription start
112	core promoter element around -30 of transcription start
1267	core promoter element around -30 of transcription start
1470	core promoter element around -30 of transcription start
1471	core promoter element around -30 of transcription start
1472	core promoter element around -30 of transcription start
530	core promoter element around -30 of transcription start
690	core promoter element around -30 of transcription start
691	core promoter element around -30 of transcription start
692	core promoter element around -30 of transcription start
693	core promoter element around -30 of transcription start
694	core promoter element around -30 of transcription start
696	core promoter element around -30 of transcription start
764	core promoter element around -30 of transcription start
1134	core promoter element around -30 of transcription start
1135	core promoter element around -30 of transcription start
1136	core promoter element around -30 of transcription start
1137	core promoter element around -30 of transcription start
1175	core promoter element around -30 of transcription start
1388	core promoter element around -30 of transcription start
1452	core promoter element around -30 of transcription start
1601	core promoter element around -30 of transcription start
1602	core promoter element around -30 of transcription start
231	core promoter element around -30 of transcription start
324	core promoter element around -30 of transcription start
366	core promoter element around -30 of transcription start
425	core promoter element around -30 of transcription start
426	core promoter element around -30 of transcription start
544	core promoter element around -30 of transcription start
1186	core promoter element around -30 of transcription start
1516	core promoter element around -30 of transcription start
1517	core promoter element around -30 of transcription start
1518	core promoter element around -30 of transcription start
1273	enhancer-like element involved in anoxic specific inducibility
1273	enhancer-like element involved in anoxic specific inducibility
3	gibberellin-responsive element
3	gibberellin-responsive element
1320	light responsive element
61	light responsive element
931	light responsive element
1364	light responsive element
1368	light responsive element
1476	light responsive element
1328	light responsive element
61	light responsive element
931	light responsive element
1364	light responsive element
160	MYB binding site involved in drought-inducibility
251	MYB binding site involved in drought-inducibility
1318	MYB binding site involved in drought-inducibility
1040	MYB binding site involved in drought-inducibility
1241	MYB binding site involved in drought-inducibility
1250	MYB binding site involved in drought-inducibility
262	MYB binding site involved in drought-inducibility
323	MYB binding site involved in drought-inducibility
353	MYB binding site involved in drought-inducibility
443	MYB binding site involved in drought-inducibility
521	MYB binding site involved in drought-inducibility
648	MYB binding site involved in drought-inducibility
654	MYB binding site involved in drought-inducibility
671	MYB binding site involved in drought-inducibility
703	MYB binding site involved in drought-inducibility
709	MYB binding site involved in drought-inducibility
726	MYB binding site involved in drought-inducibility
748	MYB binding site involved in drought-inducibility
790	MYB binding site involved in drought-inducibility
251	MYB binding site involved in drought-inducibility
1318	MYB binding site involved in drought-inducibility
390	MYB binding site involved in light responsiveness
588	MYB binding site involved in light responsiveness
1431	MYBHv1 binding site
1477	MYBHv1 binding site
1412	MYBHv1 binding site
1477	MYBHv1 binding site
1201	part of a conserved DNA module involved in light responsiveness
1421	part of a conserved DNA module involved in light responsiveness
40	part of a conserved DNA module involved in light responsiveness
220	part of a conserved DNA module involved in light responsiveness
62	part of a light responsive element
501	part of a light responsive element
1371	part of a light responsive element
1414	part of a light responsive element
201	part of a light responsive element
581	part of a light responsive element
772	part of a light responsive element
1414	part of a light responsive element
1417	part of a light responsive element
1460	part of a light responsive element
585	part of a light responsive element
67	part of a light responsive element
448	part of a light responsive element
780	part of a light responsive element
66	part of a light responsive element
599	part of a light responsive element
885	part of a light responsive element
951	part of a light responsive element
585	part of a light responsive element
201	part of a light responsive element
581	part of a light responsive element
772	part of a light responsive element
1414	part of a light responsive element
1417	part of a light responsive element
1460	part of a light responsive element
770	part of a module for light response
89	short_function
131	short_function
371	short_function
492	short_function
552	short_function
717	short_function
767	short_function
830	short_function
843	short_function
921	short_function
940	short_function
954	short_function
1066	short_function
1118	short_function
1368	short_function
1549	short_function
1566	short_function
1650	short_function
179	short_function
222	short_function
450	short_function
635	short_function
662	short_function
747	short_function
759	short_function
798	short_function
911	short_function
924	short_function
937	short_function
1002	short_function
1030	short_function
1137	short_function
1189	short_function
1254	short_function
1413	short_function
1618	short_function
1698	short_function
240	short_function
257	short_function
284	short_function
311	short_function
338	short_function
355	short_function
379	short_function
409	short_function
436	short_function
453	short_function
480	short_function
756	short_function
937	short_function
1145	short_function
1294	short_function
1357	short_function
1381	short_function
1552	short_function
1590	short_function
368	short_function
444	short_function
542	short_function
686	short_function
889	short_function
902	short_function
1179	short_function
1413	short_function
1512	short_function
65	short_function
148	short_function
285	short_function
429	short_function
760	short_function
830	short_function
1143	short_function
1204	short_function
1261	short_function
1471	short_function
1538	short_function
1561	short_function
1623	short_function
115	short_function
143	short_function
148	short_function
150	short_function
285	short_function
315	short_function
345	short_function
376	short_function
763	short_function
770	short_function
1270	short_function
1369	short_function
1539	short_function
1606	short_function
240	short_function
257	short_function
284	short_function
311	short_function
338	short_function
355	short_function
379	short_function
409	short_function
436	short_function
453	short_function
480	short_function
756	short_function
937	short_function
1145	short_function
1294	short_function
1357	short_function
1381	short_function
1552	short_function
1590	short_function
179	short_function
222	short_function
450	short_function
635	short_function
662	short_function
747	short_function
759	short_function
798	short_function
911	short_function
924	short_function
937	short_function
1002	short_function
1030	short_function
1137	short_function
1189	short_function
1254	short_function
1413	short_function
1618	short_function
1698	short_function

## Sheet: Sheet2
TraesCS2B02G558400
	Site Name	sequence	Position	Matrix score.	Strand	Organism	function
PlantCARE_738	MSA-like	(T/C)C(T/C)AACGG(T/C)(T/C)A	1475	9	+	Catharanthus roseus	cis-acting element involved in cell cycle regulation
PlantCARE_738	TC-rich repeats	GTTTTCTTAC	768	10	+	Nicotiana tabacum	cis-acting element involved in defense and stress responsiveness
PlantCARE_738	TCA-element	CCATCTTTTT	348	9	-	Nicotiana tabacum	cis-acting element involved in salicylic acid responsiveness
PlantCARE_738	ABRE	AACCCGG	784	7	-	Arabidopsis thaliana	cis-acting element involved in the abscisic acid responsiveness
PlantCARE_738	ABRE	CACGTG	1015	6	-	Arabidopsis thaliana	cis-acting element involved in the abscisic acid responsiveness
PlantCARE_738	ABRE	ACGTG	1016	5	+	Arabidopsis thaliana	cis-acting element involved in the abscisic acid responsiveness
PlantCARE_738	ABRE	CACGTG	1312	6	-	Arabidopsis thaliana	cis-acting element involved in the abscisic acid responsiveness
PlantCARE_738	ABRE	ACGTG	1313	5	+	Arabidopsis thaliana	cis-acting element involved in the abscisic acid responsiveness
PlantCARE_738	ABRE	ACGTG	1395	5	+	Arabidopsis thaliana	cis-acting element involved in the abscisic acid responsiveness
PlantCARE_738	A-box	CCGTCC	1449	6	+	Petroselinum crispum	cis-acting regulatory element
PlantCARE_738	ARE	AAACCA	386	6	+	Zea mays	cis-acting regulatory element essential for the anaerobic induction
PlantCARE_738	AuxRR-core	GGTCCAT	1456	7	-	Nicotiana tabacum	cis-acting regulatory element involved in auxin responsiveness
PlantCARE_738	G-Box	CACGTG	1015	6	-	Pisum sativum	cis-acting regulatory element involved in light responsiveness
PlantCARE_738	G-box	CACGTG	1015	6	-	Arabidopsis thaliana	cis-acting regulatory element involved in light responsiveness
PlantCARE_738	G-Box	CACGTG	1312	6	-	Pisum sativum	cis-acting regulatory element involved in light responsiveness
PlantCARE_738	G-box	CACGTG	1312	6	-	Arabidopsis thaliana	cis-acting regulatory element involved in light responsiveness
PlantCARE_738	G-box	CACGTC	1394	6	-	Zea mays	cis-acting regulatory element involved in light responsiveness
PlantCARE_738	TGACG-motif	TGACG	1049	5	+	Hordeum vulgare	cis-acting regulatory element involved in the MeJA-responsiveness
PlantCARE_738	CGTCA-motif	CGTCA	1049	5	-	Hordeum vulgare	cis-acting regulatory element involved in the MeJA-responsiveness
PlantCARE_738	CAT-box	GCCACT	1653	6	+	Arabidopsis thaliana	cis-acting regulatory element related to meristem expression
PlantCARE_738	CAAT-box	CCAAT	327	5	-	Arabidopsis thaliana	common cis-acting element in promoter and enhancer regions
PlantCARE_738	CAAT-box	CCAAT	433	5	-	Arabidopsis thaliana	common cis-acting element in promoter and enhancer regions
PlantCARE_738	CAAT-box	CAAAT	701	5	-	Pisum sativum	common cis-acting element in promoter and enhancer regions
PlantCARE_738	CAAT-box	CCAAT	1179	5	+	Arabidopsis thaliana	common cis-acting element in promoter and enhancer regions
PlantCARE_738	CAAT-box	CCAAT	1370	5	-	Arabidopsis thaliana	common cis-acting element in promoter and enhancer regions
PlantCARE_738	CAAT-box	CAAAT	1586	5	-	Pisum sativum	common cis-acting element in promoter and enhancer regions
PlantCARE_738	TATA-box	TATA	231	4	+	Arabidopsis thaliana	core promoter element around -30 of transcription start
PlantCARE_738	TATA-box	TATA	324	4	+	Arabidopsis thaliana	core promoter element around -30 of transcription start
PlantCARE_738	TATA-box	TATA	366	4	+	Arabidopsis thaliana	core promoter element around -30 of transcription start
PlantCARE_738	TATA-box	TATAA	425	5	-	Arabidopsis thaliana	core promoter element around -30 of transcription start
PlantCARE_738	TATA-box	TATA	426	4	+	Arabidopsis thaliana	core promoter element around -30 of transcription start
PlantCARE_738	TATA-box	TATA	544	4	+	Arabidopsis thaliana	core promoter element around -30 of transcription start
PlantCARE_738	TATA-box	TATA	1186	4	-	Arabidopsis thaliana	core promoter element around -30 of transcription start
PlantCARE_738	TATA-box	TATATA	1516	6	-	Arabidopsis thaliana	core promoter element around -30 of transcription start
PlantCARE_738	TATA-box	ATATAT	1517	6	-	Brassica napus	core promoter element around -30 of transcription start
PlantCARE_738	TATA-box	TATA	1518	4	-	Arabidopsis thaliana	core promoter element around -30 of transcription start
	Site Name	sequence	Position	Matrix score.	Strand	Organism	function
PlantCARE_738	GARE-motif	TCTGTTG	3	7	-	Brassica oleracea	gibberellin-responsive element
PlantCARE_738	GT1-motif	GGTTAA	61	6	+	Arabidopsis thaliana	light responsive element
PlantCARE_738	GT1-motif	GGTTAA	931	6	-	Arabidopsis thaliana	light responsive element
PlantCARE_738	Sp1	GGGCGG	1364	6	+	Oryza sativa	light responsive element
PlantCARE_738	MBS	CAACTG	251	6	+	Arabidopsis thaliana	MYB binding site involved in drought-inducibility
PlantCARE_738	MBS	CAACTG	1318	6	+	Arabidopsis thaliana	MYB binding site involved in drought-inducibility
PlantCARE_738	CCAAT-box	CAACGG	1477	6	+	Hordeum vulgare	MYBHv1 binding site
PlantCARE_738	chs-CMA1a	TTACTTAA	201	8	-	Daucus carota	part of a light responsive element
PlantCARE_738	GATA-motif	AAGATAAGATT	581	10	+	Arabidopsis thaliana	part of a light responsive element
PlantCARE_738	TCT-motif	TCTTAC	772	6	+	Arabidopsis thaliana	part of a light responsive element
PlantCARE_738	TCCC-motif	TCTCCCT	1414	7	+	Spinacia oleracea	part of a light responsive element
PlantCARE_738	GATA-motif	GATAGGG	1417	7	-	Pisum sativum	part of a light responsive element
PlantCARE_738	chs-Unit 1 m1	ACCTAACCCGC	1460	10	+	Hordeum vulgare	part of a light responsive element
PlantCARE_738		motif_sequence	179	4	-	organism	short_function
PlantCARE_738		motif_sequence	222	4	-	organism	short_function
PlantCARE_738		motif_sequence	450	4	-	organism	short_function
PlantCARE_738		motif_sequence	635	4	-	organism	short_function
PlantCARE_738		motif_sequence	662	4	+	organism	short_function
PlantCARE_738		motif_sequence	747	4	-	organism	short_function
PlantCARE_738		motif_sequence	759	4	-	organism	short_function
PlantCARE_738		motif_sequence	798	4	-	organism	short_function
PlantCARE_738		motif_sequence	911	4	+	organism	short_function
PlantCARE_738		motif_sequence	924	4	+	organism	short_function
PlantCARE_738		motif_sequence	937	4	+	organism	short_function
PlantCARE_738		motif_sequence	1002	4	-	organism	short_function
PlantCARE_738		motif_sequence	1030	4	-	organism	short_function
PlantCARE_738		motif_sequence	1137	4	-	organism	short_function
PlantCARE_738		motif_sequence	1189	4	+	organism	short_function
PlantCARE_738		motif_sequence	1254	4	-	organism	short_function
PlantCARE_738		motif_sequence	1413	4	+	organism	short_function
PlantCARE_738		motif_sequence	1618	4	+	organism	short_function
PlantCARE_738		motif_sequence	1698	4	-	organism	short_function
PlantCARE_738	Myb-binding site	CAACAG	3	6	+	Nicotiana tabacum
PlantCARE_738	MYB	CAACAG	3	6	+	Arabidopsis thaliana
PlantCARE_738	Unnamed__4	CTCC	12	4	-	Petroselinum hortense
PlantCARE_738	Myb	TAACTG	137	6	-	Arabidopsis thaliana
PlantCARE_738	CAAT-box	CAAT	147	4	+	Nicotiana glutinosa
PlantCARE_738	Unnamed__4	CTCC	168	4	-	Petroselinum hortense
PlantCARE_738	Myc	TCTCTTA	197	7	+	Arabidopsis thaliana
PlantCARE_738	Myb	CAACTG	251	6	+	Arabidopsis thaliana
PlantCARE_738	STRE	AGGGG	266	5	-	Arabidopsis thaliana
PlantCARE_738	Unnamed__4	CTCC	269	4	+	Petroselinum hortense
PlantCARE_738	Unnamed__4	CTCC	281	4	-	Petroselinum hortense
PlantCARE_738	Myb-binding site	CAACAG	286	6	+	Nicotiana tabacum
PlantCARE_738	MYB	CAACAG	286	6	+	Arabidopsis thaliana
PlantCARE_738	Unnamed__4	CTCC	330	4	-	Petroselinum hortense
PlantCARE_738	WRE3	CCACCT	339	6	+	Pisum sativum
PlantCARE_738	CAAT-box	CAAT	369	4	-	Nicotiana glutinosa
PlantCARE_738	CAAT-box	CAAT	457	4	+	Nicotiana glutinosa
PlantCARE_738	CAAT-box	CAAT	463	4	-	Nicotiana glutinosa
PlantCARE_738	MYB	CAACCA	474	6	-	Arabidopsis thaliana
PlantCARE_738	CAAT-box	CAAT	520	4	-	Nicotiana glutinosa
PlantCARE_738	CAAT-box	CAAT	589	4	-	Nicotiana glutinosa
PlantCARE_738	CAAT-box	CAAT	609	4	-	Nicotiana glutinosa
PlantCARE_738	WUN-motif	TTATTACAT	646	9	-	Nicotiana glutinosa
PlantCARE_738	MYC	CATGTG	684	6	+	Arabidopsis thaliana
PlantCARE_738	MYB-like sequence	TAACCA	688	6	-	Arabidopsis thaliana
PlantCARE_738	MYB	TAACCA	688	6	-	Arabidopsis thaliana
PlantCARE_738	CAAT-box	CAAT	727	4	+	Nicotiana glutinosa
PlantCARE_738	MYC	CAATTG	727	6	+	Arabidopsis thaliana
PlantCARE_738	CAAT-box	CAAT	729	4	-	Nicotiana glutinosa
PlantCARE_738	STRE	AGGGG	779	5	+	Arabidopsis thaliana
PlantCARE_738	MYB	CAACCA	826	6	-	Arabidopsis thaliana
PlantCARE_738	Unnamed__4	CTCC	843	4	+	Petroselinum hortense
PlantCARE_738	CAAT-box	CAAT	849	4	+	Nicotiana glutinosa
PlantCARE_738	Unnamed__4	CTCC	864	4	+	Petroselinum hortense
PlantCARE_738	CAAT-box	CAAT	868	4	-	Nicotiana glutinosa
PlantCARE_738	Unnamed__4	CTCC	872	4	+	Petroselinum hortense
PlantCARE_738	CAAT-box	CAAT	888	4	-	Nicotiana glutinosa
PlantCARE_738	CAAT-box	CAAT	905	4	+	Nicotiana glutinosa
PlantCARE_738	Unnamed__4	CTCC	926	4	+	Petroselinum hortense
PlantCARE_738	CAAT-box	CAAT	958	4	-	Nicotiana glutinosa
PlantCARE_738	Unnamed__4	CTCC	1025	4	+	Petroselinum hortense
PlantCARE_738	as-1	TGACG	1049	5	+	Arabidopsis thaliana
PlantCARE_738	DRE core	GCCGAC	1065	6	-	Arabidopsis thaliana
PlantCARE_738	Unnamed__4	CTCC	1112	4	+	Petroselinum hortense
PlantCARE_738	Unnamed__4	CTCC	1153	4	+	Petroselinum hortense
PlantCARE_738	CAAT-box	CAAT	1159	4	-	Nicotiana glutinosa
PlantCARE_738	MYC	CATGTG	1163	6	+	Arabidopsis thaliana
PlantCARE_738	Unnamed__4	CTCC	1172	4	+	Petroselinum hortense
PlantCARE_738	CAAT-box	CAAT	1180	4	+	Nicotiana glutinosa
PlantCARE_738	CAAT-box	CAAT	1195	4	-	Nicotiana glutinosa
PlantCARE_738	CAAT-box	CAAT	1202	4	+	Nicotiana glutinosa
PlantCARE_738	WRE3	CCACCT	1263	6	-	Pisum sativum
PlantCARE_738	CAAT-box	CAAT	1269	4	-	Nicotiana glutinosa
PlantCARE_738	CAAT-box	CAAT	1275	4	+	Nicotiana glutinosa
PlantCARE_738	CAAT-box	CAAT	1287	4	+	Nicotiana glutinosa
PlantCARE_738	Myb	CAACTG	1318	6	+	Arabidopsis thaliana
PlantCARE_738	MYB	CAACCA	1372	6	-	Arabidopsis thaliana
PlantCARE_738	CAAT-box	CAAT	1382	4	+	Nicotiana glutinosa
PlantCARE_738	Unnamed__4	CTCC	1415	4	+	Petroselinum hortense
PlantCARE_738	Unnamed__1	CGTGG	1432	5	+	Zea mays
PlantCARE_738	Unnamed__4	CTCC	1446	4	+	Petroselinum hortense
PlantCARE_738	CCGTCC motif	CCGTCC	1449	6	+	Nicotiana tabacum
PlantCARE_738	CCGTCC-box	CCGTCC	1449	6	+	Petroselinum hortense
PlantCARE_738	STRE	AGGGG	1467	5	-	Arabidopsis thaliana
PlantCARE_738	Unnamed__4	CTCC	1473	4	+	Petroselinum hortense
PlantCARE_738	MYB recognition site	CCGTTG	1477	6	-	Arabidopsis thaliana
PlantCARE_738	AC-I	(T/C)C(T/C)(C/T)ACC(T/C)ACC	1496	8.5	+	Phaseolus vulgaris
PlantCARE_738	AT~TATA-box	TATATA	1516	6	-	Arabidopsis thaliana
PlantCARE_738	Unnamed__1	CGTGG	1557	5	-	Zea mays
PlantCARE_738	MYC	CATTTG	1585	6	+	Arabidopsis thaliana
PlantCARE_738	WRE3	CCACCT	1595	6	+	Pisum sativum
PlantCARE_738	DRE core	GCCGAC	1679	6	-	Arabidopsis thaliana

## Sheet: Sheet3
TraesCS2D02G016100
	Site Name	sequence	Position	Matrix score.	Strand	Organism	function
PlantCARE_1095	LTR	CCGAAA	606	6	-	Hordeum vulgare	cis-acting element involved in low-temperature responsiveness
PlantCARE_1095	ABRE	ACGTG	1178	5	+	Arabidopsis thaliana	cis-acting element involved in the abscisic acid responsiveness
PlantCARE_1095	A-box	CCGTCC	1425	6	+	Petroselinum crispum	cis-acting regulatory element
PlantCARE_1095	G-box	TACGTG	1177	6	+	Arabidopsis thaliana	cis-acting regulatory element involved in light responsiveness
PlantCARE_1095	O2-site	GATGA(C/T)(A/G)TG(A/G)	867	8	+	Zea mays	cis-acting regulatory element involved in zein metabolism regulation
PlantCARE_1095	CAT-box	GCCACT	797	6	+	Arabidopsis thaliana	cis-acting regulatory element related to meristem expression
PlantCARE_1095	CAT-box	GCCACT	1120	6	-	Arabidopsis thaliana	cis-acting regulatory element related to meristem expression
PlantCARE_1095	CAAT-box	CAAAT	552	5	-	Pisum sativum	common cis-acting element in promoter and enhancer regions
PlantCARE_1095	CAAT-box	CCAAT	617	5	+	Arabidopsis thaliana	common cis-acting element in promoter and enhancer regions
PlantCARE_1095	CAAT-box	CAAAT	822	5	+	Pisum sativum	common cis-acting element in promoter and enhancer regions
PlantCARE_1095	CAAT-box	CAAAT	934	5	+	Pisum sativum	common cis-acting element in promoter and enhancer regions
PlantCARE_1095	CAAT-box	CAAAT	1031	5	+	Pisum sativum	common cis-acting element in promoter and enhancer regions
PlantCARE_1095	CAAT-box	CAAAT	1095	5	+	Pisum sativum	common cis-acting element in promoter and enhancer regions
PlantCARE_1095	CAAT-box	CAAAT	1459	5	-	Pisum sativum	common cis-acting element in promoter and enhancer regions
PlantCARE_1095	TATA-box	TATA	530	4	+	Arabidopsis thaliana	core promoter element around -30 of transcription start
PlantCARE_1095	TATA-box	taTATAAAtc	690	9	-	Arabidopsis thaliana	core promoter element around -30 of transcription start
PlantCARE_1095	TATA-box	TATAAAT	691	7	-	Brassica juncea	core promoter element around -30 of transcription start
PlantCARE_1095	TATA-box	TATAAA	692	6	-	Helianthus annuus	core promoter element around -30 of transcription start
PlantCARE_1095	TATA-box	TATATAA	693	7	-	Arabidopsis thaliana	core promoter element around -30 of transcription start
PlantCARE_1095	TATA-box	TATATA	694	6	+	Arabidopsis thaliana	core promoter element around -30 of transcription start
PlantCARE_1095	TATA-box	TATA	696	4	+	Arabidopsis thaliana	core promoter element around -30 of transcription start
PlantCARE_1095	TATA-box	TACAAAA	764	7	+	Oryza sativa	core promoter element around -30 of transcription start
PlantCARE_1095	TATA-box	TATAAAT	1134	7	-	Brassica juncea	core promoter element around -30 of transcription start
PlantCARE_1095	TATA-box	TATAAA	1135	6	-	Helianthus annuus	core promoter element around -30 of transcription start
PlantCARE_1095	TATA-box	TATAA	1136	5	-	Arabidopsis thaliana	core promoter element around -30 of transcription start
PlantCARE_1095	TATA-box	TATA	1137	4	-	Arabidopsis thaliana	core promoter element around -30 of transcription start
PlantCARE_1095	TATA-box	TATA	1175	4	-	Arabidopsis thaliana	core promoter element around -30 of transcription start
PlantCARE_1095	TATA-box	TATA	1388	4	-	Arabidopsis thaliana	core promoter element around -30 of transcription start
PlantCARE_1095	TATA-box	TATTTAAA	1452	8	-	Arabidopsis thaliana	core promoter element around -30 of transcription start
PlantCARE_1095	TATA-box	ATATAT	1601	6	-	Brassica napus	core promoter element around -30 of transcription start
PlantCARE_1095	TATA-box	TATA	1602	4	-	Arabidopsis thaliana	core promoter element around -30 of transcription start
PlantCARE_1095	GC-motif	CCCCCG	1273	6	-	Zea mays	enhancer-like element involved in anoxic specific inducibility
	Site Name	sequence	Position	Matrix score.	Strand	Organism	function
PlantCARE_1095	TCT-motif	TCTTAC	585	6	+	Arabidopsis thaliana	part of a light responsive element
PlantCARE_1095		motif_sequence	240	4	-	organism	short_function
PlantCARE_1095		motif_sequence	257	4	-	organism	short_function
PlantCARE_1095		motif_sequence	284	4	-	organism	short_function
PlantCARE_1095		motif_sequence	311	4	-	organism	short_function
PlantCARE_1095		motif_sequence	338	4	-	organism	short_function
PlantCARE_1095		motif_sequence	355	4	-	organism	short_function
PlantCARE_1095		motif_sequence	379	4	-	organism	short_function
PlantCARE_1095		motif_sequence	409	4	-	organism	short_function
PlantCARE_1095		motif_sequence	436	4	-	organism	short_function
PlantCARE_1095		motif_sequence	453	4	-	organism	short_function
PlantCARE_1095		motif_sequence	480	4	-	organism	short_function
PlantCARE_1095		motif_sequence	756	4	+	organism	short_function
PlantCARE_1095		motif_sequence	937	4	+	organism	short_function
PlantCARE_1095		motif_sequence	1145	4	+	organism	short_function
PlantCARE_1095		motif_sequence	1294	4	-	organism	short_function
PlantCARE_1095		motif_sequence	1357	4	+	organism	short_function
PlantCARE_1095		motif_sequence	1381	4	-	organism	short_function
PlantCARE_1095		motif_sequence	1552	4	+	organism	short_function
PlantCARE_1095		motif_sequence	1590	4	-	organism	short_function
PlantCARE_1095	Unnamed__2	CCCCGG	1	6	+	Zea mays
PlantCARE_1095	AAGAA-motif	GAAAGAA	215	7	+	Avena sativa
PlantCARE_1095	Unnamed__4	CTCC	240	4	-	Petroselinum hortense
PlantCARE_1095	Unnamed__4	CTCC	245	4	-	Petroselinum hortense
PlantCARE_1095	Unnamed__4	CTCC	248	4	-	Petroselinum hortense
PlantCARE_1095	Unnamed__4	CTCC	289	4	-	Petroselinum hortense
PlantCARE_1095	Unnamed__4	CTCC	292	4	-	Petroselinum hortense
PlantCARE_1095	Unnamed__4	CTCC	295	4	-	Petroselinum hortense
PlantCARE_1095	Unnamed__4	CTCC	338	4	-	Petroselinum hortense
PlantCARE_1095	Unnamed__4	CTCC	346	4	-	Petroselinum hortense
PlantCARE_1095	Unnamed__4	CTCC	384	4	-	Petroselinum hortense
PlantCARE_1095	Unnamed__4	CTCC	387	4	-	Petroselinum hortense
PlantCARE_1095	Unnamed__4	CTCC	390	4	-	Petroselinum hortense
PlantCARE_1095	Unnamed__4	CTCC	393	4	-	Petroselinum hortense
PlantCARE_1095	Unnamed__4	CTCC	436	4	-	Petroselinum hortense
PlantCARE_1095	Unnamed__4	CTCC	441	4	-	Petroselinum hortense
PlantCARE_1095	Unnamed__4	CTCC	444	4	-	Petroselinum hortense
PlantCARE_1095	Unnamed__4	CTCC	485	4	-	Petroselinum hortense
PlantCARE_1095	CAAT-box	CAAT	517	4	-	Nicotiana glutinosa
PlantCARE_1095	MYC	CATTTG	551	6	+	Arabidopsis thaliana
PlantCARE_1095	CAAT-box	CAAT	618	4	+	Nicotiana glutinosa
PlantCARE_1095	CAAT-box	CAAT	630	4	-	Nicotiana glutinosa
PlantCARE_1095	AT~TATA-box	TATATAAA	692	8	-	Arabidopsis thaliana
PlantCARE_1095	AT~TATA-box	TATATA	694	6	+	Arabidopsis thaliana
PlantCARE_1095	CAAT-box	CAAT	736	4	-	Nicotiana glutinosa
PlantCARE_1095	CAAT-box	CAAT	792	4	+	Nicotiana glutinosa
PlantCARE_1095	CAAT-box	CAAT	811	4	-	Nicotiana glutinosa
PlantCARE_1095	MYC	CATTTG	822	6	-	Arabidopsis thaliana
PlantCARE_1095	Unnamed__4	CTCC	885	4	+	Petroselinum hortense
PlantCARE_1095	Unnamed__4	CTCC	939	4	+	Petroselinum hortense
PlantCARE_1095	Unnamed__4	CTCC	963	4	-	Petroselinum hortense
PlantCARE_1095	CAAT-box	CAAT	984	4	-	Nicotiana glutinosa
PlantCARE_1095	MYB-like sequence	TAACCA	989	6	-	Arabidopsis thaliana
PlantCARE_1095	MYB	TAACCA	989	6	-	Arabidopsis thaliana
PlantCARE_1095	Unnamed__4	CTCC	1002	4	+	Petroselinum hortense
PlantCARE_1095	CAAT-box	CAAT	1022	4	-	Nicotiana glutinosa
PlantCARE_1095	CAAT-box	CAAT	1098	4	-	Nicotiana glutinosa
PlantCARE_1095	CAAT-box	CAAT	1168	4	-	Nicotiana glutinosa
PlantCARE_1095	ABRE4	CACGTA	1177	6	-	Zea mays
PlantCARE_1095	ABRE3a	TACGTG	1177	6	+	Zea mays
PlantCARE_1095	CAAT-box	CAAT	1242	4	-	Nicotiana glutinosa
PlantCARE_1095	CAAT-box	CAAT	1251	4	+	Nicotiana glutinosa
PlantCARE_1095	Unnamed__4	CTCC	1261	4	-	Petroselinum hortense
PlantCARE_1095	AAGAA-motif	GAAAGAA	1282	7	-	Avena sativa
PlantCARE_1095	W box	TTGACC	1309	6	+	Arabidopsis thaliana
PlantCARE_1095	CCGTCC-box	CCGTCC	1425	6	+	Petroselinum hortense
PlantCARE_1095	CCGTCC motif	CCGTCC	1425	6	+	Nicotiana tabacum
PlantCARE_1095	WRE3	CCACCT	1429	6	+	Pisum sativum
PlantCARE_1095	CAAT-box	CAAT	1436	4	+	Nicotiana glutinosa
PlantCARE_1095	Unnamed__4	CTCC	1468	4	+	Petroselinum hortense
PlantCARE_1095	Unnamed__4	CTCC	1480	4	+	Petroselinum hortense
PlantCARE_1095	CAAT-box	CAAT	1505	4	-	Nicotiana glutinosa
PlantCARE_1095	Unnamed__4	CTCC	1527	4	+	Petroselinum hortense
PlantCARE_1095	Unnamed__4	CTCC	1539	4	-	Petroselinum hortense
PlantCARE_1095	Unnamed__4	CTCC	1621	4	+	Petroselinum hortense

## Sheet: Sheet4
TraesCS5A02G526900
	Site Name	sequence	Position	Matrix score.	Strand	Organism	function
PlantCARE_16658	TGA-element	AACGAC	1133	6	-	Brassica oleracea	auxin-responsive element
PlantCARE_16658	LTR	CCGAAA	1357	6	+	Hordeum vulgare	cis-acting element involved in low-temperature responsiveness
PlantCARE_16658	LTR	CCGAAA	1393	6	+	Hordeum vulgare	cis-acting element involved in low-temperature responsiveness
PlantCARE_16658	TCA-element	CCATCTTTTT	628	9	-	Nicotiana tabacum	cis-acting element involved in salicylic acid responsiveness
PlantCARE_16658	ABRE	CGTACGTGCA	1551	10	+	Hordeum vulgare	cis-acting element involved in the abscisic acid responsiveness
PlantCARE_16658	ABRE	ACGTG	1554	5	+	Arabidopsis thaliana	cis-acting element involved in the abscisic acid responsiveness
PlantCARE_16658	ARE	AAACCA	260	6	-	Zea mays	cis-acting regulatory element essential for the anaerobic induction
PlantCARE_16658	ARE	AAACCA	312	6	-	Zea mays	cis-acting regulatory element essential for the anaerobic induction
PlantCARE_16658	ARE	AAACCA	535	6	-	Zea mays	cis-acting regulatory element essential for the anaerobic induction
PlantCARE_16658	G-box	TACGTG	1553	6	+	Arabidopsis thaliana	cis-acting regulatory element involved in light responsiveness
PlantCARE_16658	CGTCA-motif	CGTCA	1483	5	-	Hordeum vulgare	cis-acting regulatory element involved in the MeJA-responsiveness
PlantCARE_16658	TGACG-motif	TGACG	1483	5	+	Hordeum vulgare	cis-acting regulatory element involved in the MeJA-responsiveness
PlantCARE_16658	CAT-box	GCCACT	1460	6	+	Arabidopsis thaliana	cis-acting regulatory element related to meristem expression
PlantCARE_16658	CAAT-box	CCAAT	42	5	+	Arabidopsis thaliana	common cis-acting element in promoter and enhancer regions
PlantCARE_16658	CAAT-box	CAAAT	123	5	+	Pisum sativum	common cis-acting element in promoter and enhancer regions
PlantCARE_16658	CAAT-box	CCAAT	126	5	-	Arabidopsis thaliana	common cis-acting element in promoter and enhancer regions
PlantCARE_16658	CAAT-box	CAAAT	215	5	+	Pisum sativum	common cis-acting element in promoter and enhancer regions
PlantCARE_16658	CAAT-box	CAAAT	380	5	-	Pisum sativum	common cis-acting element in promoter and enhancer regions
PlantCARE_16658	CAAT-box	CAAAT	420	5	-	Pisum sativum	common cis-acting element in promoter and enhancer regions
PlantCARE_16658	CAAT-box	CAAAT	463	5	+	Pisum sativum	common cis-acting element in promoter and enhancer regions
PlantCARE_16658	CAAT-box	CAAAT	508	5	+	Pisum sativum	common cis-acting element in promoter and enhancer regions
PlantCARE_16658	CAAT-box	CAAAT	516	5	-	Pisum sativum	common cis-acting element in promoter and enhancer regions
PlantCARE_16658	CAAT-box	CAAAT	532	5	-	Pisum sativum	common cis-acting element in promoter and enhancer regions
PlantCARE_16658	CAAT-box	CAAAT	920	5	-	Pisum sativum	common cis-acting element in promoter and enhancer regions
PlantCARE_16658	CAAT-box	CAAAT	1250	5	+	Pisum sativum	common cis-acting element in promoter and enhancer regions
PlantCARE_16658	CAAT-box	CCAAT	1314	5	-	Arabidopsis thaliana	common cis-acting element in promoter and enhancer regions
PlantCARE_16658	CAAT-box	CAAAT	1326	5	+	Pisum sativum	common cis-acting element in promoter and enhancer regions
PlantCARE_16658	TATA-box	ccTATAAAaa	15	9	+	Arabidopsis thaliana	core promoter element around -30 of transcription start
PlantCARE_16658	TATA-box	TATA	174	4	+	Arabidopsis thaliana	core promoter element around -30 of transcription start
PlantCARE_16658	TATA-box	ATTATA	327	6	+	Brassica napus	core promoter element around -30 of transcription start
PlantCARE_16658	TATA-box	TATAA	328	5	-	Arabidopsis thaliana	core promoter element around -30 of transcription start
PlantCARE_16658	TATA-box	TATA	329	4	+	Arabidopsis thaliana	core promoter element around -30 of transcription start
PlantCARE_16658	TATA-box	TACAAAA	340	7	+	Oryza sativa	core promoter element around -30 of transcription start
PlantCARE_16658	TATA-box	TATATA	431	6	+	Arabidopsis thaliana	core promoter element around -30 of transcription start
PlantCARE_16658	TATA-box	TATA	433	4	+	Arabidopsis thaliana	core promoter element around -30 of transcription start
PlantCARE_16658	TATA-box	ATATAT	466	6	+	Brassica napus	core promoter element around -30 of transcription start
PlantCARE_16658	TATA-box	TATA	467	4	+	Arabidopsis thaliana	core promoter element around -30 of transcription start
PlantCARE_16658	TATA-box	ATATAA	511	6	+	Brassica oleracea	core promoter element around -30 of transcription start
PlantCARE_16658	TATA-box	TATA	512	4	+	Arabidopsis thaliana	core promoter element around -30 of transcription start
PlantCARE_16658	TATA-box	TACAAAA	538	7	-	Oryza sativa	core promoter element around -30 of transcription start
PlantCARE_16658	TATA-box	ATATAA	552	6	+	Brassica oleracea	core promoter element around -30 of transcription start
PlantCARE_16658	TATA-box	TATA	553	4	+	Arabidopsis thaliana	core promoter element around -30 of transcription start
PlantCARE_16658	TATA-box	TATAA	595	5	-	Arabidopsis thaliana	core promoter element around -30 of transcription start
PlantCARE_16658	TATA-box	TATA	596	4	+	Arabidopsis thaliana	core promoter element around -30 of transcription start
PlantCARE_16658	TATA-box	TATTTAAA	615	8	-	Arabidopsis thaliana	core promoter element around -30 of transcription start
PlantCARE_16658	TATA-box	TATACA	645	6	-	Helianthus annuus	core promoter element around -30 of transcription start
PlantCARE_16658	TATA-box	TATA	647	4	+	Arabidopsis thaliana	core promoter element around -30 of transcription start
PlantCARE_16658	TATA-box	TATA	670	4	+	Arabidopsis thaliana	core promoter element around -30 of transcription start
PlantCARE_16658	TATA-box	ATTATA	694	6	+	Brassica napus	core promoter element around -30 of transcription start
PlantCARE_16658	TATA-box	TATAA	695	5	-	Arabidopsis thaliana	core promoter element around -30 of transcription start
PlantCARE_16658	TATA-box	TATA	696	4	+	Arabidopsis thaliana	core promoter element around -30 of transcription start
PlantCARE_16658	TATA-box	ATATAT	802	6	-	Brassica napus	core promoter element around -30 of transcription start
PlantCARE_16658	TATA-box	TATA	803	4	-	Arabidopsis thaliana	core promoter element around -30 of transcription start
PlantCARE_16658	TATA-box	TATA	912	4	-	Arabidopsis thaliana	core promoter element around -30 of transcription start
PlantCARE_16658	TATA-box	TATAA	942	5	-	Arabidopsis thaliana	core promoter element around -30 of transcription start
PlantCARE_16658	TATA-box	TATA	943	4	-	Arabidopsis thaliana	core promoter element around -30 of transcription start
PlantCARE_16658	TATA-box	TACAAAA	959	7	-	Oryza sativa	core promoter element around -30 of transcription start
PlantCARE_16658	TATA-box	ATTATA	970	6	+	Brassica napus	core promoter element around -30 of transcription start
PlantCARE_16658	TATA-box	TATAA	971	5	-	Arabidopsis thaliana	core promoter element around -30 of transcription start
PlantCARE_16658	TATA-box	TATA	972	4	-	Arabidopsis thaliana	core promoter element around -30 of transcription start
PlantCARE_16658	TATA-box	TATAA	1186	5	-	Arabidopsis thaliana	core promoter element around -30 of transcription start
PlantCARE_16658	TATA-box	TATA	1187	4	-	Arabidopsis thaliana	core promoter element around -30 of transcription start
PlantCARE_16658	TATA-box	TATA	1468	4	-	Arabidopsis thaliana	core promoter element around -30 of transcription start
	Site Name	sequence	Position	Matrix score.	Strand	Organism	function
PlantCARE_16658	Sp1	GGGCGG	1368	6	-	Oryza sativa	light responsive element
PlantCARE_16658	MBS	CAACTG	1040	6	+	Arabidopsis thaliana	MYB binding site involved in drought-inducibility
PlantCARE_16658	MBS	CAACTG	1241	6	+	Arabidopsis thaliana	MYB binding site involved in drought-inducibility
PlantCARE_16658	MRE	AACCTAA	390	7	-	Petroselinum crispum	MYB binding site involved in light responsiveness
PlantCARE_16658	Box 4	ATTAAT	1421	6	-	Petroselinum crispum	part of a conserved DNA module involved in light responsiveness
PlantCARE_16658	TCT-motif	TCTTAC	67	6	+	Arabidopsis thaliana	part of a light responsive element
PlantCARE_16658	GATA-motif	GATAGGA	448	7	-	Arabidopsis thaliana	part of a light responsive element
PlantCARE_16658	TCT-motif	TCTTAC	780	6	+	Arabidopsis thaliana	part of a light responsive element
PlantCARE_16658	AE-box	AGAAACAA	770	8	-	Arabidopsis thaliana	part of a module for light response
PlantCARE_16658		motif_sequence	368	4	+	organism	short_function
PlantCARE_16658		motif_sequence	444	4	+	organism	short_function
PlantCARE_16658		motif_sequence	542	4	-	organism	short_function
PlantCARE_16658		motif_sequence	686	4	-	organism	short_function
PlantCARE_16658		motif_sequence	889	4	+	organism	short_function
PlantCARE_16658		motif_sequence	902	4	+	organism	short_function
PlantCARE_16658		motif_sequence	1179	4	+	organism	short_function
PlantCARE_16658		motif_sequence	1413	4	-	organism	short_function
PlantCARE_16658		motif_sequence	1512	4	-	organism	short_function
PlantCARE_16658	CAAT-box	CAAT	43	4	+	Nicotiana glutinosa
PlantCARE_16658	CAAT-box	CAAT	83	4	+	Nicotiana glutinosa
PlantCARE_16658	CAAT-box	CAAT	133	4	+	Nicotiana glutinosa
PlantCARE_16658	CAAT-box	CAAT	141	4	-	Nicotiana glutinosa
PlantCARE_16658	CAAT-box	CAAT	199	4	+	Nicotiana glutinosa
PlantCARE_16658	MYC	CAATTG	199	6	+	Arabidopsis thaliana
PlantCARE_16658	CAAT-box	CAAT	201	4	-	Nicotiana glutinosa
PlantCARE_16658	CAAT-box	CAAT	252	4	-	Nicotiana glutinosa
PlantCARE_16658	Unnamed__4	CTCC	256	4	+	Petroselinum hortense
PlantCARE_16658	CAAT-box	CAAT	349	4	-	Nicotiana glutinosa
PlantCARE_16658	W box	TTGACC	422	6	+	Arabidopsis thaliana
PlantCARE_16658	AT~TATA-box	TATATA	431	6	+	Arabidopsis thaliana
PlantCARE_16658	TCA	TCATCTTCAT	523	9	-	Pisum sativum
PlantCARE_16658	W box	TTGACC	572	6	-	Arabidopsis thaliana
PlantCARE_16658	Unnamed__4	CTCC	636	4	-	Petroselinum hortense
PlantCARE_16658	CTAG-motif	ACTAGCAGAA	654	9	-	Avena sativa
PlantCARE_16658	CAAT-box	CAAT	788	4	-	Nicotiana glutinosa
PlantCARE_16658	CAAT-box	CAAT	816	4	-	Nicotiana glutinosa
PlantCARE_16658	CAAT-box	CAAT	821	4	-	Nicotiana glutinosa
PlantCARE_16658	CAAT-box	CAAT	956	4	+	Nicotiana glutinosa
PlantCARE_16658	MYB	CAACAG	995	6	+	Arabidopsis thaliana
PlantCARE_16658	Myb-binding site	CAACAG	995	6	+	Nicotiana tabacum
PlantCARE_16658	CAAT-box	CAAT	1014	4	-	Nicotiana glutinosa
PlantCARE_16658	Myb	CAACTG	1040	6	+	Arabidopsis thaliana
PlantCARE_16658	Unnamed__4	CTCC	1080	4	-	Petroselinum hortense
PlantCARE_16658	STRE	AGGGG	1082	5	+	Arabidopsis thaliana
PlantCARE_16658	WRE3	CCACCT	1139	6	-	Pisum sativum
PlantCARE_16658	MYB	CAACAG	1191	6	-	Arabidopsis thaliana
PlantCARE_16658	Myb-binding site	CAACAG	1191	6	-	Nicotiana tabacum
PlantCARE_16658	Myb	CAACTG	1241	6	+	Arabidopsis thaliana
PlantCARE_16658	Unnamed__1	CGTGG	1307	5	-	Zea mays
PlantCARE_16658	MYC	CATTTG	1326	6	-	Arabidopsis thaliana
PlantCARE_16658	Unnamed__4	CTCC	1331	4	-	Petroselinum hortense
PlantCARE_16658	Unnamed__4	CTCC	1391	4	+	Petroselinum hortense
PlantCARE_16658	WRE3	CCACCT	1439	6	-	Pisum sativum
PlantCARE_16658	MYB	CAACCA	1442	6	-	Arabidopsis thaliana
PlantCARE_16658	as-1	TGACG	1483	5	+	Arabidopsis thaliana
PlantCARE_16658	ABRE4	CACGTA	1553	6	-	Zea mays
PlantCARE_16658	ABRE3a	TACGTG	1553	6	+	Zea mays

## Sheet: Sheet5
TraesCS2A02G025700
	Site Name	sequence	Position	Matrix score.	Strand	Organism	function
PlantCARE_11983	TGA-element	AACGAC	1105	6	-	Brassica oleracea	auxin-responsive element
PlantCARE_11983	ABRE	ACGTG	168	5	+	Arabidopsis thaliana	cis-acting element involved in the abscisic acid responsiveness
PlantCARE_11983	ABRE	CGTACGTGCA	1232	9	-	Hordeum vulgare	cis-acting element involved in the abscisic acid responsiveness
PlantCARE_11983	ABRE	ACGTG	1234	5	-	Arabidopsis thaliana	cis-acting element involved in the abscisic acid responsiveness
PlantCARE_11983	ABRE	GACACGTACGT	1235	10	-	Oryza sativa	cis-acting element involved in the abscisic acid responsiveness
PlantCARE_11983	ABRE	GCCGCGTGGC	1303	9	-	Oryza sativa	cis-acting element involved in the abscisic acid responsiveness
PlantCARE_11983	ABRE	GACACGTACGT	1349	10	-	Oryza sativa	cis-acting element involved in the abscisic acid responsiveness
PlantCARE_11983	ABRE	CGTACGTGCA	1350	9	+	Hordeum vulgare	cis-acting element involved in the abscisic acid responsiveness
PlantCARE_11983	ABRE	ACGTG	1353	5	+	Arabidopsis thaliana	cis-acting element involved in the abscisic acid responsiveness
PlantCARE_11983	A-box	CCGTCC	1407	6	+	Petroselinum crispum	cis-acting regulatory element
PlantCARE_11983	AuxRR-core	GGTCCAT	509	7	+	Nicotiana tabacum	cis-acting regulatory element involved in auxin responsiveness
PlantCARE_11983	G-box	TACGTG	167	6	+	Arabidopsis thaliana	cis-acting regulatory element involved in light responsiveness
PlantCARE_11983	G-box	CACGAC	883	6	+	Zea mays	cis-acting regulatory element involved in light responsiveness
PlantCARE_11983	G-box	TACGTG	1234	6	-	Arabidopsis thaliana	cis-acting regulatory element involved in light responsiveness
PlantCARE_11983	G-box	GCCACGTGGA	1322	9	-	Arabidopsis thaliana	cis-acting regulatory element involved in light responsiveness
PlantCARE_11983	G-box	TACGTG	1352	6	+	Arabidopsis thaliana	cis-acting regulatory element involved in light responsiveness
PlantCARE_11983	CGTCA-motif	CGTCA	281	5	+	Hordeum vulgare	cis-acting regulatory element involved in the MeJA-responsiveness
PlantCARE_11983	TGACG-motif	TGACG	281	5	-	Hordeum vulgare	cis-acting regulatory element involved in the MeJA-responsiveness
PlantCARE_11983	CGTCA-motif	CGTCA	687	5	+	Hordeum vulgare	cis-acting regulatory element involved in the MeJA-responsiveness
PlantCARE_11983	TGACG-motif	TGACG	687	5	-	Hordeum vulgare	cis-acting regulatory element involved in the MeJA-responsiveness
PlantCARE_11983	CGTCA-motif	CGTCA	1067	5	+	Hordeum vulgare	cis-acting regulatory element involved in the MeJA-responsiveness
PlantCARE_11983	TGACG-motif	TGACG	1067	5	-	Hordeum vulgare	cis-acting regulatory element involved in the MeJA-responsiveness
PlantCARE_11983	O2-site	GATGATGTGG	1125	9	+	Zea mays	cis-acting regulatory element involved in zein metabolism regulation
PlantCARE_11983	O2-site	GATGATGTGG	1139	9	-	Zea mays	cis-acting regulatory element involved in zein metabolism regulation
PlantCARE_11983	CAT-box	GCCACT	321	6	-	Arabidopsis thaliana	cis-acting regulatory element related to meristem expression
PlantCARE_11983	CAAT-box	CAACCAACTCC	17	11	+	Arabidopsis thaliana	common cis-acting element in promoter and enhancer regions
PlantCARE_11983	CAAT-box	CAAAT	127	5	+	Pisum sativum	common cis-acting element in promoter and enhancer regions
PlantCARE_11983	CAAT-box	CAAAT	238	5	-	Pisum sativum	common cis-acting element in promoter and enhancer regions
PlantCARE_11983	CAAT-box	CAAAT	269	5	+	Pisum sativum	common cis-acting element in promoter and enhancer regions
PlantCARE_11983	CAAT-box	CAAAT	310	5	+	Pisum sativum	common cis-acting element in promoter and enhancer regions
PlantCARE_11983	CAAT-box	CCAAT	433	5	+	Arabidopsis thaliana	common cis-acting element in promoter and enhancer regions
PlantCARE_11983	CAAT-box	TGCCAAC	468	7	-	Petunia hybrida	common cis-acting element in promoter and enhancer regions
PlantCARE_11983	CAAT-box	CAAAT	1089	5	+	Pisum sativum	common cis-acting element in promoter and enhancer regions
PlantCARE_11983	CAAT-box	CCAAT	1335	5	-	Arabidopsis thaliana	common cis-acting element in promoter and enhancer regions
PlantCARE_11983	TATA-box	TATA	277	4	+	Arabidopsis thaliana	core promoter element around -30 of transcription start
PlantCARE_11983	TATA-box	TATAA	396	5	-	Arabidopsis thaliana	core promoter element around -30 of transcription start
PlantCARE_11983	TATA-box	TATA	397	4	+	Arabidopsis thaliana	core promoter element around -30 of transcription start
PlantCARE_11983	TATA-box	ccTATAAAaa	433	9	+	Arabidopsis thaliana	core promoter element around -30 of transcription start
PlantCARE_11983	TATA-box	ATTATA	821	6	+	Brassica napus	core promoter element around -30 of transcription start
PlantCARE_11983	TATA-box	TATAA	822	5	-	Arabidopsis thaliana	core promoter element around -30 of transcription start
PlantCARE_11983	TATA-box	TATA	823	4	-	Arabidopsis thaliana	core promoter element around -30 of transcription start
PlantCARE_11983	TATA-box	TATAAA	1004	6	-	Helianthus annuus	core promoter element around -30 of transcription start
PlantCARE_11983	TATA-box	TATAA	1005	5	-	Arabidopsis thaliana	core promoter element around -30 of transcription start
PlantCARE_11983	TATA-box	TATA	1006	4	-	Arabidopsis thaliana	core promoter element around -30 of transcription start
PlantCARE_11983	TATA-box	TATA	1344	4	-	Arabidopsis thaliana	core promoter element around -30 of transcription start
PlantCARE_11983	TATA-box	TATA	1468	4	-	Arabidopsis thaliana	core promoter element around -30 of transcription start
PlantCARE_11983	Sp1	GGGCGG	1476	6	-	Oryza sativa	light responsive element
PlantCARE_11983	MBS	CAACTG	1250	6	+	Arabidopsis thaliana	MYB binding site involved in drought-inducibility
PlantCARE_11983	MRE	AACCTAA	588	7	-	Petroselinum crispum	MYB binding site involved in light responsiveness
PlantCARE_11983	CCAAT-box	CAACGG	1412	6	+	Hordeum vulgare	MYBHv1 binding site
PlantCARE_11983	Box 4	ATTAAT	40	6	+	Petroselinum crispum	part of a conserved DNA module involved in light responsiveness
PlantCARE_11983	TCCC-motif	TCTCCCT	66	7	+	Spinacia oleracea	part of a light responsive element
PlantCARE_11983	TCT-motif	TCTTAC	599	6	+	Arabidopsis thaliana	part of a light responsive element
PlantCARE_11983		motif_sequence	65	4	+	organism	short_function
PlantCARE_11983		motif_sequence	148	4	+	organism	short_function
PlantCARE_11983		motif_sequence	285	4	+	organism	short_function
PlantCARE_11983		motif_sequence	429	4	+	organism	short_function
PlantCARE_11983		motif_sequence	760	4	+	organism	short_function
PlantCARE_11983		motif_sequence	830	4	+	organism	short_function
PlantCARE_11983		motif_sequence	1143	4	+	organism	short_function
PlantCARE_11983		motif_sequence	1204	4	-	organism	short_function
PlantCARE_11983		motif_sequence	1261	4	-	organism	short_function
PlantCARE_11983		motif_sequence	1471	4	+	organism	short_function
PlantCARE_11983		motif_sequence	1538	4	+	organism	short_function
PlantCARE_11983		motif_sequence	1561	4	-	organism	short_function
PlantCARE_11983		motif_sequence	1623	4	-	organism	short_function
PlantCARE_11983	MYB	CAACCA	17	6	+	Arabidopsis thaliana
PlantCARE_11983	Unnamed__4	CTCC	24	4	+	Petroselinum hortense
PlantCARE_11983	Unnamed__4	CTCC	67	4	+	Petroselinum hortense
PlantCARE_11983	Unnamed__4	CTCC	102	4	-	Petroselinum hortense
PlantCARE_11983	MYB	CAACCA	113	6	+	Arabidopsis thaliana
PlantCARE_11983	CAAT-box	CAAT	156	4	-	Nicotiana glutinosa
PlantCARE_11983	ABRE3a	TACGTG	167	6	+	Zea mays
PlantCARE_11983	ABRE4	CACGTA	167	6	-	Zea mays
PlantCARE_11983	Unnamed__1	CGTGG	169	5	+	Zea mays
PlantCARE_11983	CAAT-box	CAAT	255	4	+	Nicotiana glutinosa
PlantCARE_11983	as-1	TGACG	281	5	-	Arabidopsis thaliana
PlantCARE_11983	AAGAA-motif	GAAAGAA	300	7	-	Avena sativa
PlantCARE_11983	Unnamed__4	CTCC	307	4	+	Petroselinum hortense
PlantCARE_11983	MYC	CATTTG	310	6	-	Arabidopsis thaliana
PlantCARE_11983	Unnamed__4	CTCC	424	4	+	Petroselinum hortense
PlantCARE_11983	CAAT-box	CAAT	434	4	+	Nicotiana glutinosa
PlantCARE_11983	STRE	AGGGG	463	5	-	Arabidopsis thaliana
PlantCARE_11983	Myb-binding site	CAACAG	466	6	-	Nicotiana tabacum
PlantCARE_11983	MYB	CAACAG	466	6	-	Arabidopsis thaliana
PlantCARE_11983	Unnamed__4	CTCC	495	4	+	Petroselinum hortense
PlantCARE_11983	Unnamed__1	CGTGG	521	5	+	Zea mays
PlantCARE_11983	Unnamed__4	CTCC	548	4	-	Petroselinum hortense
PlantCARE_11983	Unnamed__4	CTCC	560	4	+	Petroselinum hortense
PlantCARE_11983	box S	AGCCACC	623	7	-	Arabidopsis thaliana
PlantCARE_11983	Unnamed__4	CTCC	628	4	+	Petroselinum hortense
PlantCARE_11983	Unnamed__4	CTCC	651	4	+	Petroselinum hortense
PlantCARE_11983	as-1	TGACG	687	5	-	Arabidopsis thaliana
PlantCARE_11983	Unnamed__4	CTCC	715	4	+	Petroselinum hortense
PlantCARE_11983	CAAT-box	CAAT	898	4	-	Nicotiana glutinosa
PlantCARE_11983	Unnamed__4	CTCC	926	4	+	Petroselinum hortense
PlantCARE_11983	STRE	AGGGG	938	5	+	Arabidopsis thaliana
PlantCARE_11983	Unnamed__4	CTCC	1017	4	-	Petroselinum hortense
PlantCARE_11983	as-1	TGACG	1067	5	-	Arabidopsis thaliana
PlantCARE_11983	CAAT-box	CAAT	1102	4	-	Nicotiana glutinosa
PlantCARE_11983	STRE	AGGGG	1148	5	-	Arabidopsis thaliana
PlantCARE_11983	Unnamed__4	CTCC	1157	4	+	Petroselinum hortense
PlantCARE_11983	STRE	AGGGG	1159	5	-	Arabidopsis thaliana
PlantCARE_11983	AC-I	(T/C)C(T/C)(C/T)ACC(T/C)ACC	1160	9	+	Phaseolus vulgaris
PlantCARE_11983	STRE	AGGGG	1179	5	-	Arabidopsis thaliana
PlantCARE_11983	Unnamed__4	CTCC	1188	4	+	Petroselinum hortense
PlantCARE_11983	STRE	AGGGG	1190	5	-	Arabidopsis thaliana
PlantCARE_11983	AC-I	(T/C)C(T/C)(C/T)ACC(T/C)ACC	1191	9	+	Phaseolus vulgaris
PlantCARE_11983	ABRE3a	TACGTG	1234	6	-	Zea mays
PlantCARE_11983	ABRE4	CACGTA	1234	6	+	Zea mays
PlantCARE_11983	Myb	CAACTG	1250	6	+	Arabidopsis thaliana
PlantCARE_11983	Unnamed__2	CCCCGG	1288	6	-	Zea mays
PlantCARE_11983	Unnamed__4	CTCC	1292	4	-	Petroselinum hortense
PlantCARE_11983	Unnamed__1	CGTGG	1304	5	-	Zea mays
PlantCARE_11983	WRE3	CCACCT	1313	6	+	Pisum sativum
PlantCARE_11983	Unnamed__4	CTCC	1321	4	+	Petroselinum hortense
PlantCARE_11983	ABRE3a	TACGTG	1352	6	+	Zea mays
PlantCARE_11983	ABRE4	CACGTA	1352	6	-	Zea mays
PlantCARE_11983	Unnamed__1	CGTGG	1390	5	+	Zea mays
PlantCARE_11983	Unnamed__4	CTCC	1404	4	+	Petroselinum hortense
PlantCARE_11983	CCGTCC-box	CCGTCC	1407	6	+	Petroselinum hortense
PlantCARE_11983	CCGTCC motif	CCGTCC	1407	6	+	Nicotiana tabacum
PlantCARE_11983	MYB recognition site	CCGTTG	1412	6	-	Arabidopsis thaliana
PlantCARE_11983	Unnamed__4	CTCC	1416	4	-	Petroselinum hortense
PlantCARE_11983	STRE	AGGGG	1424	5	-	Arabidopsis thaliana
PlantCARE_11983	Unnamed__4	CTCC	1430	4	+	Petroselinum hortense
PlantCARE_11983	STRE	AGGGG	1447	5	-	Arabidopsis thaliana
PlantCARE_11983	AC-I	(T/C)C(T/C)(C/T)ACC(T/C)ACC	1448	8.5	+	Phaseolus vulgaris
PlantCARE_11983	Unnamed__4	CTCC	1473	4	+	Petroselinum hortense
PlantCARE_11983	Unnamed__4	CTCC	1544	4	+	Petroselinum hortense

## Sheet: Sheet6
TraesCS2A02G035300
	Site Name	sequence	Position	Matrix score.	Strand	Organism	function
PlantCARE_12155	ACE	GACACGTATG	590	9	-	Petroselinum crispum	cis-acting element involved in light responsiveness
PlantCARE_12155	ACE	GACACGTATG	1342	9	-	Petroselinum crispum	cis-acting element involved in light responsiveness
PlantCARE_12155	LTR	CCGAAA	779	6	+	Hordeum vulgare	cis-acting element involved in low-temperature responsiveness
PlantCARE_12155	ABRE	GCCGCGTGGC	42	9	+	Oryza sativa	cis-acting element involved in the abscisic acid responsiveness
PlantCARE_12155	ABRE	CACGTG	823	6	-	Arabidopsis thaliana	cis-acting element involved in the abscisic acid responsiveness
PlantCARE_12155	ABRE	ACGTG	824	5	+	Arabidopsis thaliana	cis-acting element involved in the abscisic acid responsiveness
PlantCARE_12155	ABRE	ACGTG	886	5	-	Arabidopsis thaliana	cis-acting element involved in the abscisic acid responsiveness
PlantCARE_12155	ABRE	ACGTG	893	5	+	Arabidopsis thaliana	cis-acting element involved in the abscisic acid responsiveness
PlantCARE_12155	ABRE	ACGTG	952	5	-	Arabidopsis thaliana	cis-acting element involved in the abscisic acid responsiveness
PlantCARE_12155	ABRE	CGTACGTGCA	1275	9	+	Hordeum vulgare	cis-acting element involved in the abscisic acid responsiveness
PlantCARE_12155	ABRE	GCCGCGTGGC	1301	9	-	Oryza sativa	cis-acting element involved in the abscisic acid responsiveness
PlantCARE_12155	ABRE	GACACGTACGT	1341	11	-	Oryza sativa	cis-acting element involved in the abscisic acid responsiveness
PlantCARE_12155	ABRE	CGCACGTGTC	1342	9	+	Hordeum vulgare	cis-acting element involved in the abscisic acid responsiveness
PlantCARE_12155	ABRE	TACGTGTC	1344	8	+	Oryza sativa	cis-acting element involved in the abscisic acid responsiveness
PlantCARE_12155	ABRE	ACGTG	1345	5	+	Arabidopsis thaliana	cis-acting element involved in the abscisic acid responsiveness
PlantCARE_12155	A-box	CCGTCC	1332	6	-	Petroselinum crispum	cis-acting regulatory element
PlantCARE_12155	A-box	CCGTCC	1413	6	+	Petroselinum crispum	cis-acting regulatory element
PlantCARE_12155	ARE	AAACCA	503	6	+	Zea mays	cis-acting regulatory element essential for the anaerobic induction
PlantCARE_12155	ARE	AAACCA	581	6	+	Zea mays	cis-acting regulatory element essential for the anaerobic induction
PlantCARE_12155	ARE	AAACCA	1505	6	+	Zea mays	cis-acting regulatory element essential for the anaerobic induction
PlantCARE_12155	G-box	CACGAC	438	6	+	Zea mays	cis-acting regulatory element involved in light responsiveness
PlantCARE_12155	G-box	CACGTG	823	6	-	Arabidopsis thaliana	cis-acting regulatory element involved in light responsiveness
PlantCARE_12155	G-Box	CACGTG	823	6	-	Pisum sativum	cis-acting regulatory element involved in light responsiveness
PlantCARE_12155	G-box	CACGAC	858	6	-	Zea mays	cis-acting regulatory element involved in light responsiveness
PlantCARE_12155	G-box	TACGTG	886	6	-	Arabidopsis thaliana	cis-acting regulatory element involved in light responsiveness
PlantCARE_12155	G-box	CACGTC	892	6	-	Zea mays	cis-acting regulatory element involved in light responsiveness
PlantCARE_12155	G-box	TACGTG	952	6	-	Arabidopsis thaliana	cis-acting regulatory element involved in light responsiveness
PlantCARE_12155	G-box	TACGTG	1344	6	+	Arabidopsis thaliana	cis-acting regulatory element involved in light responsiveness
PlantCARE_12155	CGTCA-motif	CGTCA	1044	5	-	Hordeum vulgare	cis-acting regulatory element involved in the MeJA-responsiveness
PlantCARE_12155	TGACG-motif	TGACG	1044	5	+	Hordeum vulgare	cis-acting regulatory element involved in the MeJA-responsiveness
PlantCARE_12155	CAT-box	GCCACT	1556	6	+	Arabidopsis thaliana	cis-acting regulatory element related to meristem expression
PlantCARE_12155	CAAT-box	CAAAT	73	5	-	Pisum sativum	common cis-acting element in promoter and enhancer regions
PlantCARE_12155	CAAT-box	CAAAT	483	5	+	Pisum sativum	common cis-acting element in promoter and enhancer regions
PlantCARE_12155	CAAT-box	CCAAT	1079	5	-	Arabidopsis thaliana	common cis-acting element in promoter and enhancer regions
PlantCARE_12155	CAAT-box	CAAAT	1174	5	+	Pisum sativum	common cis-acting element in promoter and enhancer regions
PlantCARE_12155	CAAT-box	CAAAT	1426	5	+	Pisum sativum	common cis-acting element in promoter and enhancer regions
PlantCARE_12155	TATA-box	TATA	112	4	+	Arabidopsis thaliana	core promoter element around -30 of transcription start
PlantCARE_12155	TATA-box	TATA	1267	4	-	Arabidopsis thaliana	core promoter element around -30 of transcription start
PlantCARE_12155	TATA-box	TATATA	1470	6	-	Arabidopsis thaliana	core promoter element around -30 of transcription start
PlantCARE_12155	TATA-box	ATATAT	1471	6	-	Brassica napus	core promoter element around -30 of transcription start
PlantCARE_12155	TATA-box	TATA	1472	4	-	Arabidopsis thaliana	core promoter element around -30 of transcription start
PlantCARE_12155	Sp1	GGGCGG	1328	6	+	Oryza sativa	light responsive element
PlantCARE_12155	MBS	CAACTG	262	6	+	Arabidopsis thaliana	MYB binding site involved in drought-inducibility
PlantCARE_12155	MBS	CAACTG	323	6	-	Arabidopsis thaliana	MYB binding site involved in drought-inducibility
PlantCARE_12155	MBS	CAACTG	353	6	+	Arabidopsis thaliana	MYB binding site involved in drought-inducibility
PlantCARE_12155	MBS	CAACTG	443	6	+	Arabidopsis thaliana	MYB binding site involved in drought-inducibility
PlantCARE_12155	MBS	CAACTG	521	6	+	Arabidopsis thaliana	MYB binding site involved in drought-inducibility
PlantCARE_12155	MBS	CAACTG	648	6	+	Arabidopsis thaliana	MYB binding site involved in drought-inducibility
PlantCARE_12155	MBS	CAACTG	654	6	-	Arabidopsis thaliana	MYB binding site involved in drought-inducibility
PlantCARE_12155	MBS	CAACTG	671	6	+	Arabidopsis thaliana	MYB binding site involved in drought-inducibility
PlantCARE_12155	MBS	CAACTG	703	6	+	Arabidopsis thaliana	MYB binding site involved in drought-inducibility
PlantCARE_12155	MBS	CAACTG	709	6	-	Arabidopsis thaliana	MYB binding site involved in drought-inducibility
PlantCARE_12155	MBS	CAACTG	726	6	+	Arabidopsis thaliana	MYB binding site involved in drought-inducibility
PlantCARE_12155	MBS	CAACTG	748	6	+	Arabidopsis thaliana	MYB binding site involved in drought-inducibility
PlantCARE_12155	MBS	CAACTG	790	6	+	Arabidopsis thaliana	MYB binding site involved in drought-inducibility
PlantCARE_12155	ATCT-motif	AATCTAATCC	220	10	-	Pisum sativum	part of a conserved DNA module involved in light responsiveness
PlantCARE_12155	Box II	ACACGTAGA	885	9	+	Arabidopsis thaliana	part of a light responsive element
PlantCARE_12155	Box II	ACACGTAGA	951	9	+	Arabidopsis thaliana	part of a light responsive element
PlantCARE_12155		motif_sequence	115	4	+	organism	short_function
PlantCARE_12155		motif_sequence	143	4	+	organism	short_function
PlantCARE_12155		motif_sequence	148	4	+	organism	short_function
PlantCARE_12155		motif_sequence	150	4	-	organism	short_function
PlantCARE_12155		motif_sequence	285	4	-	organism	short_function
PlantCARE_12155		motif_sequence	315	4	-	organism	short_function
PlantCARE_12155		motif_sequence	345	4	-	organism	short_function
PlantCARE_12155		motif_sequence	376	4	-	organism	short_function
PlantCARE_12155		motif_sequence	763	4	-	organism	short_function
PlantCARE_12155		motif_sequence	770	4	-	organism	short_function
PlantCARE_12155		motif_sequence	1270	4	+	organism	short_function
PlantCARE_12155		motif_sequence	1369	4	+	organism	short_function
PlantCARE_12155		motif_sequence	1539	4	+	organism	short_function
PlantCARE_12155		motif_sequence	1606	4	-	organism	short_function
PlantCARE_12155	Unnamed__1	CGTGG	10	5	-	Zea mays
PlantCARE_12155	Unnamed__1	CGTGG	46	5	+	Zea mays
PlantCARE_12155	Unnamed__4	CTCC	63	4	-	Petroselinum hortense
PlantCARE_12155	CAAT-box	CAAT	172	4	-	Nicotiana glutinosa
PlantCARE_12155	MYC	CATGTG	255	6	-	Arabidopsis thaliana
PlantCARE_12155	Myb	CAACTG	262	6	+	Arabidopsis thaliana
PlantCARE_12155	AAGAA-motif	GAAAGAA	298	7	-	Avena sativa
PlantCARE_12155	Myb	CAACTG	323	6	-	Arabidopsis thaliana
PlantCARE_12155	Myb	CAACTG	353	6	+	Arabidopsis thaliana
PlantCARE_12155	Myb	CAACTG	443	6	+	Arabidopsis thaliana
PlantCARE_12155	WRE3	CCACCT	461	6	-	Pisum sativum
PlantCARE_12155	Unnamed__4	CTCC	470	4	+	Petroselinum hortense
PlantCARE_12155	MYC	CAATTG	493	6	+	Arabidopsis thaliana
PlantCARE_12155	CAAT-box	CAAT	493	4	+	Nicotiana glutinosa
PlantCARE_12155	CAAT-box	CAAT	495	4	-	Nicotiana glutinosa
PlantCARE_12155	Myb	CAACTG	521	6	+	Arabidopsis thaliana
PlantCARE_12155	WRE3	CCACCT	539	6	-	Pisum sativum
PlantCARE_12155	CAAT-box	CAAT	574	4	+	Nicotiana glutinosa
PlantCARE_12155	MYB	CAACAG	599	6	+	Arabidopsis thaliana
PlantCARE_12155	Myb-binding site	CAACAG	599	6	+	Nicotiana tabacum
PlantCARE_12155	W box	TTGACC	634	6	+	Arabidopsis thaliana
PlantCARE_12155	Myb	CAACTG	648	6	+	Arabidopsis thaliana
PlantCARE_12155	Myb	CAACTG	654	6	-	Arabidopsis thaliana
PlantCARE_12155	W box	TTGACC	657	6	+	Arabidopsis thaliana
PlantCARE_12155	MYB	CAACCA	662	6	+	Arabidopsis thaliana
PlantCARE_12155	Myb	CAACTG	671	6	+	Arabidopsis thaliana
PlantCARE_12155	W box	TTGACC	689	6	+	Arabidopsis thaliana
PlantCARE_12155	Myb	CAACTG	703	6	+	Arabidopsis thaliana
PlantCARE_12155	Myb	CAACTG	709	6	-	Arabidopsis thaliana
PlantCARE_12155	W box	TTGACC	712	6	+	Arabidopsis thaliana
PlantCARE_12155	MYB	CAACCA	717	6	+	Arabidopsis thaliana
PlantCARE_12155	Myb	CAACTG	726	6	+	Arabidopsis thaliana
PlantCARE_12155	Myb	CAACTG	748	6	+	Arabidopsis thaliana
PlantCARE_12155	CAAT-box	CAAT	767	4	-	Nicotiana glutinosa
PlantCARE_12155	Myb	CAACTG	790	6	+	Arabidopsis thaliana
PlantCARE_12155	WRE3	CCACCT	843	6	-	Pisum sativum
PlantCARE_12155	box S	AGCCACC	844	7	-	Arabidopsis thaliana
PlantCARE_12155	ABRE4	CACGTA	886	6	+	Zea mays
PlantCARE_12155	ABRE3a	TACGTG	886	6	-	Zea mays
PlantCARE_12155	ABRE4	CACGTA	952	6	+	Zea mays
PlantCARE_12155	ABRE3a	TACGTG	952	6	-	Zea mays
PlantCARE_12155	MYC	CATGTG	994	6	+	Arabidopsis thaliana
PlantCARE_12155	STRE	AGGGG	1006	5	-	Arabidopsis thaliana
PlantCARE_12155	Myb	TAACTG	1029	6	-	Arabidopsis thaliana
PlantCARE_12155	as-1	TGACG	1044	5	+	Arabidopsis thaliana
PlantCARE_12155	AAGAA-motif	GAAAGAA	1106	7	+	Avena sativa
PlantCARE_12155	CAAT-box	CAAT	1123	4	-	Nicotiana glutinosa
PlantCARE_12155	AAGAA-motif	gGTAAAGAAA	1164	9	-	Avena sativa
PlantCARE_12155	MYC	CATTTG	1174	6	-	Arabidopsis thaliana
PlantCARE_12155	Unnamed__4	CTCC	1179	4	-	Petroselinum hortense
PlantCARE_12155	Unnamed__2	CCCCGG	1286	6	-	Zea mays
PlantCARE_12155	Unnamed__4	CTCC	1290	4	-	Petroselinum hortense
PlantCARE_12155	Unnamed__1	CGTGG	1302	5	-	Zea mays
PlantCARE_12155	CCGTCC-box	CCGTCC	1332	6	-	Petroselinum hortense
PlantCARE_12155	CCGTCC motif	CCGTCC	1332	6	-	Nicotiana tabacum
PlantCARE_12155	AT~ABRE	TACGTGTC	1344	8	+	Arabidopsis thaliana
PlantCARE_12155	ABRE4	CACGTA	1344	6	-	Zea mays
PlantCARE_12155	ABRE3a	TACGTG	1344	6	+	Zea mays
PlantCARE_12155	Unnamed__4	CTCC	1371	4	+	Petroselinum hortense
PlantCARE_12155	Unnamed__2	CCCCGG	1377	6	+	Zea mays
PlantCARE_12155	Unnamed__1	CGTGG	1396	5	+	Zea mays
PlantCARE_12155	Unnamed__4	CTCC	1403	4	+	Petroselinum hortense
PlantCARE_12155	Unnamed__16	GCTGCCCGTC	1408	9	+	Zea mays
PlantCARE_12155	CCGTCC-box	CCGTCC	1413	6	+	Petroselinum hortense
PlantCARE_12155	CCGTCC motif	CCGTCC	1413	6	+	Nicotiana tabacum
PlantCARE_12155	WRE3	CCACCT	1417	6	+	Pisum sativum
PlantCARE_12155	Unnamed__4	CTCC	1436	4	+	Petroselinum hortense
PlantCARE_12155	AC-I	(T/C)C(T/C)(C/T)ACC(T/C)ACC	1447	8.5	+	Phaseolus vulgaris
PlantCARE_12155	AT~TATA-box	TATATA	1470	6	-	Arabidopsis thaliana
PlantCARE_12155	Unnamed__4	CTCC	1547	4	+	Petroselinum hortense
PlantCARE_12155	MYB	CAACAG	1560	6	-	Arabidopsis thaliana
PlantCARE_12155	Myb-binding site	CAACAG	1560	6	-	Nicotiana tabacum
PlantCARE_12155	DRE core	GCCGAC	1578	6	+	Arabidopsis thaliana
PlantCARE_12155	Unnamed__4	CTCC	1593	4	+	Petroselinum hortense

## Sheet: Sheet7
TraesCS2D02G016100
	Site Name	sequence	Position	Matrix score.	Strand	Organism	function
PlantCARE_1095	LTR	CCGAAA	606	6	-	Hordeum vulgare	cis-acting element involved in low-temperature responsiveness
PlantCARE_1095	ABRE	ACGTG	1178	5	+	Arabidopsis thaliana	cis-acting element involved in the abscisic acid responsiveness
PlantCARE_1095	A-box	CCGTCC	1425	6	+	Petroselinum crispum	cis-acting regulatory element
PlantCARE_1095	G-box	TACGTG	1177	6	+	Arabidopsis thaliana	cis-acting regulatory element involved in light responsiveness
PlantCARE_1095	O2-site	GATGA(C/T)(A/G)TG(A/G)	867	8	+	Zea mays	cis-acting regulatory element involved in zein metabolism regulation
PlantCARE_1095	CAT-box	GCCACT	797	6	+	Arabidopsis thaliana	cis-acting regulatory element related to meristem expression
PlantCARE_1095	CAT-box	GCCACT	1120	6	-	Arabidopsis thaliana	cis-acting regulatory element related to meristem expression
PlantCARE_1095	CAAT-box	CAAAT	552	5	-	Pisum sativum	common cis-acting element in promoter and enhancer regions
PlantCARE_1095	CAAT-box	CCAAT	617	5	+	Arabidopsis thaliana	common cis-acting element in promoter and enhancer regions
PlantCARE_1095	CAAT-box	CAAAT	822	5	+	Pisum sativum	common cis-acting element in promoter and enhancer regions
PlantCARE_1095	CAAT-box	CAAAT	934	5	+	Pisum sativum	common cis-acting element in promoter and enhancer regions
PlantCARE_1095	CAAT-box	CAAAT	1031	5	+	Pisum sativum	common cis-acting element in promoter and enhancer regions
PlantCARE_1095	CAAT-box	CAAAT	1095	5	+	Pisum sativum	common cis-acting element in promoter and enhancer regions
PlantCARE_1095	CAAT-box	CAAAT	1459	5	-	Pisum sativum	common cis-acting element in promoter and enhancer regions
PlantCARE_1095	TATA-box	TATA	530	4	+	Arabidopsis thaliana	core promoter element around -30 of transcription start
PlantCARE_1095	TATA-box	taTATAAAtc	690	9	-	Arabidopsis thaliana	core promoter element around -30 of transcription start
PlantCARE_1095	TATA-box	TATAAAT	691	7	-	Brassica juncea	core promoter element around -30 of transcription start
PlantCARE_1095	TATA-box	TATAAA	692	6	-	Helianthus annuus	core promoter element around -30 of transcription start
PlantCARE_1095	TATA-box	TATATAA	693	7	-	Arabidopsis thaliana	core promoter element around -30 of transcription start
PlantCARE_1095	TATA-box	TATATA	694	6	+	Arabidopsis thaliana	core promoter element around -30 of transcription start
PlantCARE_1095	TATA-box	TATA	696	4	+	Arabidopsis thaliana	core promoter element around -30 of transcription start
PlantCARE_1095	TATA-box	TACAAAA	764	7	+	Oryza sativa	core promoter element around -30 of transcription start
PlantCARE_1095	TATA-box	TATAAAT	1134	7	-	Brassica juncea	core promoter element around -30 of transcription start
PlantCARE_1095	TATA-box	TATAAA	1135	6	-	Helianthus annuus	core promoter element around -30 of transcription start
PlantCARE_1095	TATA-box	TATAA	1136	5	-	Arabidopsis thaliana	core promoter element around -30 of transcription start
PlantCARE_1095	TATA-box	TATA	1137	4	-	Arabidopsis thaliana	core promoter element around -30 of transcription start
PlantCARE_1095	TATA-box	TATA	1175	4	-	Arabidopsis thaliana	core promoter element around -30 of transcription start
PlantCARE_1095	TATA-box	TATA	1388	4	-	Arabidopsis thaliana	core promoter element around -30 of transcription start
PlantCARE_1095	TATA-box	TATTTAAA	1452	8	-	Arabidopsis thaliana	core promoter element around -30 of transcription start
PlantCARE_1095	TATA-box	ATATAT	1601	6	-	Brassica napus	core promoter element around -30 of transcription start
PlantCARE_1095	TATA-box	TATA	1602	4	-	Arabidopsis thaliana	core promoter element around -30 of transcription start
PlantCARE_1095	GC-motif	CCCCCG	1273	6	-	Zea mays	enhancer-like element involved in anoxic specific inducibility
PlantCARE_1095	TCT-motif	TCTTAC	585	6	+	Arabidopsis thaliana	part of a light responsive element
PlantCARE_1095		motif_sequence	240	4	-	organism	short_function
PlantCARE_1095		motif_sequence	257	4	-	organism	short_function
PlantCARE_1095		motif_sequence	284	4	-	organism	short_function
PlantCARE_1095		motif_sequence	311	4	-	organism	short_function
PlantCARE_1095		motif_sequence	338	4	-	organism	short_function
PlantCARE_1095		motif_sequence	355	4	-	organism	short_function
PlantCARE_1095		motif_sequence	379	4	-	organism	short_function
PlantCARE_1095		motif_sequence	409	4	-	organism	short_function
PlantCARE_1095		motif_sequence	436	4	-	organism	short_function
PlantCARE_1095		motif_sequence	453	4	-	organism	short_function
PlantCARE_1095		motif_sequence	480	4	-	organism	short_function
PlantCARE_1095		motif_sequence	756	4	+	organism	short_function
PlantCARE_1095		motif_sequence	937	4	+	organism	short_function
PlantCARE_1095		motif_sequence	1145	4	+	organism	short_function
PlantCARE_1095		motif_sequence	1294	4	-	organism	short_function
PlantCARE_1095		motif_sequence	1357	4	+	organism	short_function
PlantCARE_1095		motif_sequence	1381	4	-	organism	short_function
PlantCARE_1095		motif_sequence	1552	4	+	organism	short_function
PlantCARE_1095		motif_sequence	1590	4	-	organism	short_function
PlantCARE_1095	Unnamed__2	CCCCGG	1	6	+	Zea mays
PlantCARE_1095	AAGAA-motif	GAAAGAA	215	7	+	Avena sativa
PlantCARE_1095	Unnamed__4	CTCC	240	4	-	Petroselinum hortense
PlantCARE_1095	Unnamed__4	CTCC	245	4	-	Petroselinum hortense
PlantCARE_1095	Unnamed__4	CTCC	248	4	-	Petroselinum hortense
PlantCARE_1095	Unnamed__4	CTCC	289	4	-	Petroselinum hortense
PlantCARE_1095	Unnamed__4	CTCC	292	4	-	Petroselinum hortense
PlantCARE_1095	Unnamed__4	CTCC	295	4	-	Petroselinum hortense
PlantCARE_1095	Unnamed__4	CTCC	338	4	-	Petroselinum hortense
PlantCARE_1095	Unnamed__4	CTCC	346	4	-	Petroselinum hortense
PlantCARE_1095	Unnamed__4	CTCC	384	4	-	Petroselinum hortense
PlantCARE_1095	Unnamed__4	CTCC	387	4	-	Petroselinum hortense
PlantCARE_1095	Unnamed__4	CTCC	390	4	-	Petroselinum hortense
PlantCARE_1095	Unnamed__4	CTCC	393	4	-	Petroselinum hortense
PlantCARE_1095	Unnamed__4	CTCC	436	4	-	Petroselinum hortense
PlantCARE_1095	Unnamed__4	CTCC	441	4	-	Petroselinum hortense
PlantCARE_1095	Unnamed__4	CTCC	444	4	-	Petroselinum hortense
PlantCARE_1095	Unnamed__4	CTCC	485	4	-	Petroselinum hortense
PlantCARE_1095	CAAT-box	CAAT	517	4	-	Nicotiana glutinosa
PlantCARE_1095	MYC	CATTTG	551	6	+	Arabidopsis thaliana
PlantCARE_1095	CAAT-box	CAAT	618	4	+	Nicotiana glutinosa
PlantCARE_1095	CAAT-box	CAAT	630	4	-	Nicotiana glutinosa
PlantCARE_1095	AT~TATA-box	TATATAAA	692	8	-	Arabidopsis thaliana
PlantCARE_1095	AT~TATA-box	TATATA	694	6	+	Arabidopsis thaliana
PlantCARE_1095	CAAT-box	CAAT	736	4	-	Nicotiana glutinosa
PlantCARE_1095	CAAT-box	CAAT	792	4	+	Nicotiana glutinosa
PlantCARE_1095	CAAT-box	CAAT	811	4	-	Nicotiana glutinosa
PlantCARE_1095	MYC	CATTTG	822	6	-	Arabidopsis thaliana
PlantCARE_1095	Unnamed__4	CTCC	885	4	+	Petroselinum hortense
PlantCARE_1095	Unnamed__4	CTCC	939	4	+	Petroselinum hortense
PlantCARE_1095	Unnamed__4	CTCC	963	4	-	Petroselinum hortense
PlantCARE_1095	CAAT-box	CAAT	984	4	-	Nicotiana glutinosa
PlantCARE_1095	MYB-like sequence	TAACCA	989	6	-	Arabidopsis thaliana
PlantCARE_1095	MYB	TAACCA	989	6	-	Arabidopsis thaliana
PlantCARE_1095	Unnamed__4	CTCC	1002	4	+	Petroselinum hortense
PlantCARE_1095	CAAT-box	CAAT	1022	4	-	Nicotiana glutinosa
PlantCARE_1095	CAAT-box	CAAT	1098	4	-	Nicotiana glutinosa
PlantCARE_1095	CAAT-box	CAAT	1168	4	-	Nicotiana glutinosa
PlantCARE_1095	ABRE4	CACGTA	1177	6	-	Zea mays
PlantCARE_1095	ABRE3a	TACGTG	1177	6	+	Zea mays
PlantCARE_1095	CAAT-box	CAAT	1242	4	-	Nicotiana glutinosa
PlantCARE_1095	CAAT-box	CAAT	1251	4	+	Nicotiana glutinosa
PlantCARE_1095	Unnamed__4	CTCC	1261	4	-	Petroselinum hortense
PlantCARE_1095	AAGAA-motif	GAAAGAA	1282	7	-	Avena sativa
PlantCARE_1095	W box	TTGACC	1309	6	+	Arabidopsis thaliana
PlantCARE_1095	CCGTCC-box	CCGTCC	1425	6	+	Petroselinum hortense
PlantCARE_1095	CCGTCC motif	CCGTCC	1425	6	+	Nicotiana tabacum
PlantCARE_1095	WRE3	CCACCT	1429	6	+	Pisum sativum
PlantCARE_1095	CAAT-box	CAAT	1436	4	+	Nicotiana glutinosa
PlantCARE_1095	Unnamed__4	CTCC	1468	4	+	Petroselinum hortense
PlantCARE_1095	Unnamed__4	CTCC	1480	4	+	Petroselinum hortense
PlantCARE_1095	CAAT-box	CAAT	1505	4	-	Nicotiana glutinosa
PlantCARE_1095	Unnamed__4	CTCC	1527	4	+	Petroselinum hortense
PlantCARE_1095	Unnamed__4	CTCC	1539	4	-	Petroselinum hortense
PlantCARE_1095	Unnamed__4	CTCC	1621	4	+	Petroselinum hortense

## Sheet: Sheet8
TraesCS2B02G558400
	Site Name	sequence	Position	Matrix score.	Strand	Organism	function
PlantCARE_738	MSA-like	(T/C)C(T/C)AACGG(T/C)(T/C)A	1475	9	+	Catharanthus roseus	cis-acting element involved in cell cycle regulation
PlantCARE_738	TC-rich repeats	GTTTTCTTAC	768	10	+	Nicotiana tabacum	cis-acting element involved in defense and stress responsiveness
PlantCARE_738	TCA-element	CCATCTTTTT	348	9	-	Nicotiana tabacum	cis-acting element involved in salicylic acid responsiveness
PlantCARE_738	ABRE	AACCCGG	784	7	-	Arabidopsis thaliana	cis-acting element involved in the abscisic acid responsiveness
PlantCARE_738	ABRE	CACGTG	1015	6	-	Arabidopsis thaliana	cis-acting element involved in the abscisic acid responsiveness
PlantCARE_738	ABRE	ACGTG	1016	5	+	Arabidopsis thaliana	cis-acting element involved in the abscisic acid responsiveness
PlantCARE_738	ABRE	CACGTG	1312	6	-	Arabidopsis thaliana	cis-acting element involved in the abscisic acid responsiveness
PlantCARE_738	ABRE	ACGTG	1313	5	+	Arabidopsis thaliana	cis-acting element involved in the abscisic acid responsiveness
PlantCARE_738	ABRE	ACGTG	1395	5	+	Arabidopsis thaliana	cis-acting element involved in the abscisic acid responsiveness
PlantCARE_738	A-box	CCGTCC	1449	6	+	Petroselinum crispum	cis-acting regulatory element
PlantCARE_738	ARE	AAACCA	386	6	+	Zea mays	cis-acting regulatory element essential for the anaerobic induction
PlantCARE_738	AuxRR-core	GGTCCAT	1456	7	-	Nicotiana tabacum	cis-acting regulatory element involved in auxin responsiveness
PlantCARE_738	G-Box	CACGTG	1015	6	-	Pisum sativum	cis-acting regulatory element involved in light responsiveness
PlantCARE_738	G-box	CACGTG	1015	6	-	Arabidopsis thaliana	cis-acting regulatory element involved in light responsiveness
PlantCARE_738	G-Box	CACGTG	1312	6	-	Pisum sativum	cis-acting regulatory element involved in light responsiveness
PlantCARE_738	G-box	CACGTG	1312	6	-	Arabidopsis thaliana	cis-acting regulatory element involved in light responsiveness
PlantCARE_738	G-box	CACGTC	1394	6	-	Zea mays	cis-acting regulatory element involved in light responsiveness
PlantCARE_738	TGACG-motif	TGACG	1049	5	+	Hordeum vulgare	cis-acting regulatory element involved in the MeJA-responsiveness
PlantCARE_738	CGTCA-motif	CGTCA	1049	5	-	Hordeum vulgare	cis-acting regulatory element involved in the MeJA-responsiveness
PlantCARE_738	CAT-box	GCCACT	1653	6	+	Arabidopsis thaliana	cis-acting regulatory element related to meristem expression
PlantCARE_738	CAAT-box	CCAAT	327	5	-	Arabidopsis thaliana	common cis-acting element in promoter and enhancer regions
PlantCARE_738	CAAT-box	CCAAT	433	5	-	Arabidopsis thaliana	common cis-acting element in promoter and enhancer regions
PlantCARE_738	CAAT-box	CAAAT	701	5	-	Pisum sativum	common cis-acting element in promoter and enhancer regions
PlantCARE_738	CAAT-box	CCAAT	1179	5	+	Arabidopsis thaliana	common cis-acting element in promoter and enhancer regions
PlantCARE_738	CAAT-box	CCAAT	1370	5	-	Arabidopsis thaliana	common cis-acting element in promoter and enhancer regions
PlantCARE_738	CAAT-box	CAAAT	1586	5	-	Pisum sativum	common cis-acting element in promoter and enhancer regions
PlantCARE_738	TATA-box	TATA	231	4	+	Arabidopsis thaliana	core promoter element around -30 of transcription start
PlantCARE_738	TATA-box	TATA	324	4	+	Arabidopsis thaliana	core promoter element around -30 of transcription start
PlantCARE_738	TATA-box	TATA	366	4	+	Arabidopsis thaliana	core promoter element around -30 of transcription start
PlantCARE_738	TATA-box	TATAA	425	5	-	Arabidopsis thaliana	core promoter element around -30 of transcription start
PlantCARE_738	TATA-box	TATA	426	4	+	Arabidopsis thaliana	core promoter element around -30 of transcription start
PlantCARE_738	TATA-box	TATA	544	4	+	Arabidopsis thaliana	core promoter element around -30 of transcription start
PlantCARE_738	TATA-box	TATA	1186	4	-	Arabidopsis thaliana	core promoter element around -30 of transcription start
PlantCARE_738	TATA-box	TATATA	1516	6	-	Arabidopsis thaliana	core promoter element around -30 of transcription start
PlantCARE_738	TATA-box	ATATAT	1517	6	-	Brassica napus	core promoter element around -30 of transcription start
PlantCARE_738	TATA-box	TATA	1518	4	-	Arabidopsis thaliana	core promoter element around -30 of transcription start
PlantCARE_738	GARE-motif	TCTGTTG	3	7	-	Brassica oleracea	gibberellin-responsive element
PlantCARE_738	GT1-motif	GGTTAA	61	6	+	Arabidopsis thaliana	light responsive element
PlantCARE_738	GT1-motif	GGTTAA	931	6	-	Arabidopsis thaliana	light responsive element
PlantCARE_738	Sp1	GGGCGG	1364	6	+	Oryza sativa	light responsive element
PlantCARE_738	MBS	CAACTG	251	6	+	Arabidopsis thaliana	MYB binding site involved in drought-inducibility
PlantCARE_738	MBS	CAACTG	1318	6	+	Arabidopsis thaliana	MYB binding site involved in drought-inducibility
PlantCARE_738	CCAAT-box	CAACGG	1477	6	+	Hordeum vulgare	MYBHv1 binding site
PlantCARE_738	chs-CMA1a	TTACTTAA	201	8	-	Daucus carota	part of a light responsive element
PlantCARE_738	GATA-motif	AAGATAAGATT	581	10	+	Arabidopsis thaliana	part of a light responsive element
PlantCARE_738	TCT-motif	TCTTAC	772	6	+	Arabidopsis thaliana	part of a light responsive element
PlantCARE_738	TCCC-motif	TCTCCCT	1414	7	+	Spinacia oleracea	part of a light responsive element
PlantCARE_738	GATA-motif	GATAGGG	1417	7	-	Pisum sativum	part of a light responsive element
PlantCARE_738	chs-Unit 1 m1	ACCTAACCCGC	1460	10	+	Hordeum vulgare	part of a light responsive element
PlantCARE_738		motif_sequence	179	4	-	organism	short_function
PlantCARE_738		motif_sequence	222	4	-	organism	short_function
PlantCARE_738		motif_sequence	450	4	-	organism	short_function
PlantCARE_738		motif_sequence	635	4	-	organism	short_function
PlantCARE_738		motif_sequence	662	4	+	organism	short_function
PlantCARE_738		motif_sequence	747	4	-	organism	short_function
PlantCARE_738		motif_sequence	759	4	-	organism	short_function
PlantCARE_738		motif_sequence	798	4	-	organism	short_function
PlantCARE_738		motif_sequence	911	4	+	organism	short_function
PlantCARE_738		motif_sequence	924	4	+	organism	short_function
PlantCARE_738		motif_sequence	937	4	+	organism	short_function
PlantCARE_738		motif_sequence	1002	4	-	organism	short_function
PlantCARE_738		motif_sequence	1030	4	-	organism	short_function
PlantCARE_738		motif_sequence	1137	4	-	organism	short_function
PlantCARE_738		motif_sequence	1189	4	+	organism	short_function
PlantCARE_738		motif_sequence	1254	4	-	organism	short_function
PlantCARE_738		motif_sequence	1413	4	+	organism	short_function
PlantCARE_738		motif_sequence	1618	4	+	organism	short_function
PlantCARE_738		motif_sequence	1698	4	-	organism	short_function
PlantCARE_738	Myb-binding site	CAACAG	3	6	+	Nicotiana tabacum
PlantCARE_738	MYB	CAACAG	3	6	+	Arabidopsis thaliana
PlantCARE_738	Unnamed__4	CTCC	12	4	-	Petroselinum hortense
PlantCARE_738	Myb	TAACTG	137	6	-	Arabidopsis thaliana
PlantCARE_738	CAAT-box	CAAT	147	4	+	Nicotiana glutinosa
PlantCARE_738	Unnamed__4	CTCC	168	4	-	Petroselinum hortense
PlantCARE_738	Myc	TCTCTTA	197	7	+	Arabidopsis thaliana
PlantCARE_738	Myb	CAACTG	251	6	+	Arabidopsis thaliana
PlantCARE_738	STRE	AGGGG	266	5	-	Arabidopsis thaliana
PlantCARE_738	Unnamed__4	CTCC	269	4	+	Petroselinum hortense
PlantCARE_738	Unnamed__4	CTCC	281	4	-	Petroselinum hortense
PlantCARE_738	Myb-binding site	CAACAG	286	6	+	Nicotiana tabacum
PlantCARE_738	MYB	CAACAG	286	6	+	Arabidopsis thaliana
PlantCARE_738	Unnamed__4	CTCC	330	4	-	Petroselinum hortense
PlantCARE_738	WRE3	CCACCT	339	6	+	Pisum sativum
PlantCARE_738	CAAT-box	CAAT	369	4	-	Nicotiana glutinosa
PlantCARE_738	CAAT-box	CAAT	457	4	+	Nicotiana glutinosa
PlantCARE_738	CAAT-box	CAAT	463	4	-	Nicotiana glutinosa
PlantCARE_738	MYB	CAACCA	474	6	-	Arabidopsis thaliana
PlantCARE_738	CAAT-box	CAAT	520	4	-	Nicotiana glutinosa
PlantCARE_738	CAAT-box	CAAT	589	4	-	Nicotiana glutinosa
PlantCARE_738	CAAT-box	CAAT	609	4	-	Nicotiana glutinosa
PlantCARE_738	WUN-motif	TTATTACAT	646	9	-	Nicotiana glutinosa
PlantCARE_738	MYC	CATGTG	684	6	+	Arabidopsis thaliana
PlantCARE_738	MYB-like sequence	TAACCA	688	6	-	Arabidopsis thaliana
PlantCARE_738	MYB	TAACCA	688	6	-	Arabidopsis thaliana
PlantCARE_738	CAAT-box	CAAT	727	4	+	Nicotiana glutinosa
PlantCARE_738	MYC	CAATTG	727	6	+	Arabidopsis thaliana
PlantCARE_738	CAAT-box	CAAT	729	4	-	Nicotiana glutinosa
PlantCARE_738	STRE	AGGGG	779	5	+	Arabidopsis thaliana
PlantCARE_738	MYB	CAACCA	826	6	-	Arabidopsis thaliana
PlantCARE_738	Unnamed__4	CTCC	843	4	+	Petroselinum hortense
PlantCARE_738	CAAT-box	CAAT	849	4	+	Nicotiana glutinosa
PlantCARE_738	Unnamed__4	CTCC	864	4	+	Petroselinum hortense
PlantCARE_738	CAAT-box	CAAT	868	4	-	Nicotiana glutinosa
PlantCARE_738	Unnamed__4	CTCC	872	4	+	Petroselinum hortense
PlantCARE_738	CAAT-box	CAAT	888	4	-	Nicotiana glutinosa
PlantCARE_738	CAAT-box	CAAT	905	4	+	Nicotiana glutinosa
PlantCARE_738	Unnamed__4	CTCC	926	4	+	Petroselinum hortense
PlantCARE_738	CAAT-box	CAAT	958	4	-	Nicotiana glutinosa
PlantCARE_738	Unnamed__4	CTCC	1025	4	+	Petroselinum hortense
PlantCARE_738	as-1	TGACG	1049	5	+	Arabidopsis thaliana
PlantCARE_738	DRE core	GCCGAC	1065	6	-	Arabidopsis thaliana
PlantCARE_738	Unnamed__4	CTCC	1112	4	+	Petroselinum hortense
PlantCARE_738	Unnamed__4	CTCC	1153	4	+	Petroselinum hortense
PlantCARE_738	CAAT-box	CAAT	1159	4	-	Nicotiana glutinosa
PlantCARE_738	MYC	CATGTG	1163	6	+	Arabidopsis thaliana
PlantCARE_738	Unnamed__4	CTCC	1172	4	+	Petroselinum hortense
PlantCARE_738	CAAT-box	CAAT	1180	4	+	Nicotiana glutinosa
PlantCARE_738	CAAT-box	CAAT	1195	4	-	Nicotiana glutinosa
PlantCARE_738	CAAT-box	CAAT	1202	4	+	Nicotiana glutinosa
PlantCARE_738	WRE3	CCACCT	1263	6	-	Pisum sativum
PlantCARE_738	CAAT-box	CAAT	1269	4	-	Nicotiana glutinosa
PlantCARE_738	CAAT-box	CAAT	1275	4	+	Nicotiana glutinosa
PlantCARE_738	CAAT-box	CAAT	1287	4	+	Nicotiana glutinosa
PlantCARE_738	Myb	CAACTG	1318	6	+	Arabidopsis thaliana
PlantCARE_738	MYB	CAACCA	1372	6	-	Arabidopsis thaliana
PlantCARE_738	CAAT-box	CAAT	1382	4	+	Nicotiana glutinosa
PlantCARE_738	Unnamed__4	CTCC	1415	4	+	Petroselinum hortense
PlantCARE_738	Unnamed__1	CGTGG	1432	5	+	Zea mays
PlantCARE_738	Unnamed__4	CTCC	1446	4	+	Petroselinum hortense
PlantCARE_738	CCGTCC motif	CCGTCC	1449	6	+	Nicotiana tabacum
PlantCARE_738	CCGTCC-box	CCGTCC	1449	6	+	Petroselinum hortense
PlantCARE_738	STRE	AGGGG	1467	5	-	Arabidopsis thaliana
PlantCARE_738	Unnamed__4	CTCC	1473	4	+	Petroselinum hortense
PlantCARE_738	MYB recognition site	CCGTTG	1477	6	-	Arabidopsis thaliana
PlantCARE_738	AC-I	(T/C)C(T/C)(C/T)ACC(T/C)ACC	1496	8.5	+	Phaseolus vulgaris
PlantCARE_738	AT~TATA-box	TATATA	1516	6	-	Arabidopsis thaliana
PlantCARE_738	Unnamed__1	CGTGG	1557	5	-	Zea mays
PlantCARE_738	MYC	CATTTG	1585	6	+	Arabidopsis thaliana
PlantCARE_738	WRE3	CCACCT	1595	6	+	Pisum sativum
PlantCARE_738	DRE core	GCCGAC	1679	6	-	Arabidopsis thaliana
