# Supplementary material for: Genome–Transcriptome Transition Approaches to Characterize Anthocyanin Biosynthesis Pathway Genes in Blue, Black and Purple Wheat
Source: Genes (Basel). 2023 Mar 27;14(4):809. doi: 10.3390/genes14040809 (PMC10137985; doi:10.3390/genes14040809)
Supplement: Supplementary file 1 [file genes-14-00809-s001.zip › Table S3/DFR.xlsx]

## Sheet: Sheet1
TraesCS3B02G380500
	Site Name	sequence	Position	Matrix score.	Strand	Organism	function
PlantCARE_32487	A-box	CCGTCC	1092	6	-	Petroselinum crispum	cis-acting regulatory element
PlantCARE_32487	CGTCA-motif	CGTCA	1115	5	-	Hordeum vulgare	cis-acting regulatory element involved in the MeJA-responsiveness
PlantCARE_32487	CGTCA-motif	CGTCA	1457	5	+	Hordeum vulgare	cis-acting regulatory element involved in the MeJA-responsiveness
PlantCARE_32487	CGTCA-motif	CGTCA	1467	5	-	Hordeum vulgare	cis-acting regulatory element involved in the MeJA-responsiveness
PlantCARE_32487	CGTCA-motif	CGTCA	1492	5	+	Hordeum vulgare	cis-acting regulatory element involved in the MeJA-responsiveness
PlantCARE_32487	TGACG-motif	TGACG	1115	5	+	Hordeum vulgare	cis-acting regulatory element involved in the MeJA-responsiveness
PlantCARE_32487	TGACG-motif	TGACG	1457	5	-	Hordeum vulgare	cis-acting regulatory element involved in the MeJA-responsiveness
PlantCARE_32487	TGACG-motif	TGACG	1467	5	+	Hordeum vulgare	cis-acting regulatory element involved in the MeJA-responsiveness
PlantCARE_32487	TGACG-motif	TGACG	1492	5	-	Hordeum vulgare	cis-acting regulatory element involved in the MeJA-responsiveness
PlantCARE_32487	O2-site	GATGA(C/T)(A/G)TG(A/G)	173	8.5	-	Zea mays	cis-acting regulatory element involved in zein metabolism regulation
PlantCARE_32487	O2-site	GATGA(C/T)(A/G)TG(A/G)	216	8.5	-	Zea mays	cis-acting regulatory element involved in zein metabolism regulation
PlantCARE_32487	O2-site	GTTGACGTGA	1489	9	-	Zea mays	cis-acting regulatory element involved in zein metabolism regulation
PlantCARE_32487	CAT-box	GCCACT	1282	6	-	Arabidopsis thaliana	cis-acting regulatory element related to meristem expression
PlantCARE_32487	CAAT-box	CAAAT	34	5	+	Pisum sativum	common cis-acting element in promoter and enhancer regions
PlantCARE_32487	CAAT-box	CAAAT	124	5	+	Pisum sativum	common cis-acting element in promoter and enhancer regions
PlantCARE_32487	CAAT-box	CCAAT	434	5	+	Arabidopsis thaliana	common cis-acting element in promoter and enhancer regions
PlantCARE_32487	CAAT-box	CAAAT	468	5	+	Pisum sativum	common cis-acting element in promoter and enhancer regions
PlantCARE_32487	CAAT-box	CCAAT	516	5	-	Arabidopsis thaliana	common cis-acting element in promoter and enhancer regions
PlantCARE_32487	CAAT-box	CAAAT	1188	5	+	Pisum sativum	common cis-acting element in promoter and enhancer regions
PlantCARE_32487	CAAT-box	CAAAT	1227	5	-	Pisum sativum	common cis-acting element in promoter and enhancer regions
PlantCARE_32487	CAAT-box	CAAAT	1432	5	+	Pisum sativum	common cis-acting element in promoter and enhancer regions
PlantCARE_32487	CAAT-box	CAAAT	1443	5	-	Pisum sativum	common cis-acting element in promoter and enhancer regions
PlantCARE_32487	TATA-box	TACATAAA	13	8	+	Oryza sativa	core promoter element around -30 of transcription start
PlantCARE_32487	TATA-box	ccTATAAAaa	39	9	+	Arabidopsis thaliana	core promoter element around -30 of transcription start
PlantCARE_32487	TATA-box	ATATAA	40	6	+	Brassica oleracea	core promoter element around -30 of transcription start
PlantCARE_32487	TATA-box	TATA	41	4	+	Arabidopsis thaliana	core promoter element around -30 of transcription start
PlantCARE_32487	TATA-box	TATTTAAA	188	8	-	Arabidopsis thaliana	core promoter element around -30 of transcription start
PlantCARE_32487	GC-motif	CCCCCG	981	6	-	Zea mays	enhancer-like element involved in anoxic specific inducibility
PlantCARE_32487	GC-motif	CCCCCG	1017	6	-	Zea mays	enhancer-like element involved in anoxic specific inducibility
PlantCARE_32487	Sp1	GGGCGG	1014	6	+	Oryza sativa	light responsive element
PlantCARE_32487	Sp1	GGGCGG	1021	6	+	Oryza sativa	light responsive element
PlantCARE_32487	Sp1	GGGCGG	1540	6	+	Oryza sativa	light responsive element
PlantCARE_32487	CAG-motif	GAAAGGCAGAC	1529	10	+	Arabidopsis thaliana	part of a light response element
PlantCARE_32487	TCT-motif	TCTTAC	1174	6	-	Arabidopsis thaliana	part of a light responsive element
PlantCARE_32487		motif_sequence	212	4	+	organism	short_function
PlantCARE_32487		motif_sequence	319	4	+	organism	short_function
PlantCARE_32487		motif_sequence	537	4	+	organism	short_function
PlantCARE_32487		motif_sequence	581	4	-	organism	short_function
PlantCARE_32487		motif_sequence	594	4	-	organism	short_function
PlantCARE_32487		motif_sequence	945	4	-	organism	short_function
PlantCARE_32487		motif_sequence	965	4	-	organism	short_function
PlantCARE_32487		motif_sequence	1270	4	+	organism	short_function
PlantCARE_32487		motif_sequence	1393	4	-	organism	short_function
PlantCARE_32487		motif_sequence	1510	4	+	organism	short_function
PlantCARE_32487	STRE	AGGGG	951	5	+	Arabidopsis thaliana
PlantCARE_32487	STRE	AGGGG	958	5	+	Arabidopsis thaliana
PlantCARE_32487	STRE	AGGGG	987	5	+	Arabidopsis thaliana
PlantCARE_32487	STRE	AGGGG	993	5	+	Arabidopsis thaliana
PlantCARE_32487	STRE	AGGGG	1012	5	+	Arabidopsis thaliana
PlantCARE_32487	STRE	AGGGG	1480	5	-	Arabidopsis thaliana
PlantCARE_32487	MYC	CATGTG	112	6	-	Arabidopsis thaliana
PlantCARE_32487	MYC	CATGTG	266	6	-	Arabidopsis thaliana
PlantCARE_32487	MYC	CATTTG	1188	6	-	Arabidopsis thaliana
PlantCARE_32487	MYC	CATTTG	1442	6	+	Arabidopsis thaliana
PlantCARE_32487	Unnamed__4	CTCC	94	4	+	Petroselinum hortense
PlantCARE_32487	Unnamed__4	CTCC	161	4	+	Petroselinum hortense
PlantCARE_32487	Unnamed__4	CTCC	519	4	-	Petroselinum hortense
PlantCARE_32487	Unnamed__4	CTCC	522	4	-	Petroselinum hortense
PlantCARE_32487	Unnamed__4	CTCC	591	4	-	Petroselinum hortense
PlantCARE_32487	Unnamed__4	CTCC	594	4	-	Petroselinum hortense
PlantCARE_32487	Unnamed__4	CTCC	601	4	-	Petroselinum hortense
PlantCARE_32487	Unnamed__4	CTCC	945	4	-	Petroselinum hortense
PlantCARE_32487	Unnamed__4	CTCC	965	4	-	Petroselinum hortense
PlantCARE_32487	Unnamed__4	CTCC	985	4	-	Petroselinum hortense
PlantCARE_32487	Unnamed__4	CTCC	991	4	-	Petroselinum hortense
PlantCARE_32487	Unnamed__4	CTCC	1064	4	-	Petroselinum hortense
PlantCARE_32487	Unnamed__4	CTCC	1105	4	+	Petroselinum hortense
PlantCARE_32487	Unnamed__4	CTCC	1478	4	+	Petroselinum hortense
PlantCARE_32487	dOCT	CTCGGATC	584	8	-	Zea mays
PlantCARE_32487	Myb-binding site	CAACAG	1325	6	+	Nicotiana tabacum
PlantCARE_32487	CCGTCC-box	CCGTCC	1092	6	-	Petroselinum hortense
PlantCARE_32487	CCGTCC motif	CCGTCC	1092	6	-	Nicotiana tabacum
PlantCARE_32487	MYB	CAACCA	1160	6	+	Arabidopsis thaliana
PlantCARE_32487	MYB	CAACAG	1325	6	+	Arabidopsis thaliana
PlantCARE_32487	as-1	TGACG	1115	5	+	Arabidopsis thaliana
PlantCARE_32487	as-1	TGACG	1457	5	-	Arabidopsis thaliana
PlantCARE_32487	as-1	TGACG	1467	5	+	Arabidopsis thaliana
PlantCARE_32487	as-1	TGACG	1492	5	-	Arabidopsis thaliana
PlantCARE_32487	TCA	TCATCTTCAT	210	9	+	Pisum sativum
PlantCARE_32487	TCA	TCATCTTCAT	317	9	+	Pisum sativum
PlantCARE_32487	Unnamed__1	CGTGG	1107	5	-	Zea mays
PlantCARE_32487	Myb	TAACTG	1033	6	+	Arabidopsis thaliana
PlantCARE_32487	W box	TTGACC	1185	6	-	Arabidopsis thaliana
PlantCARE_32487	W box	TTGACC	1242	6	-	Arabidopsis thaliana
PlantCARE_32487	E2Fb	TTTGCCGC	1258	8	+	Nicotiana tabacum
PlantCARE_32487	CAAT-box	CAAT	250	4	+	Nicotiana glutinosa
PlantCARE_32487	CAAT-box	CAAT	342	4	-	Nicotiana glutinosa
PlantCARE_32487	CAAT-box	CAAT	361	4	+	Nicotiana glutinosa
PlantCARE_32487	CAAT-box	CAAT	400	4	+	Nicotiana glutinosa
PlantCARE_32487	CAAT-box	CAAT	435	4	+	Nicotiana glutinosa
PlantCARE_32487	CAAT-box	CAAT	1268	4	+	Nicotiana glutinosa
PlantCARE_32487	Unnamed__2	CCCCGG	1210	6	-	Zea mays
PlantCARE_32487	Unnamed__2	CCCCGG	1378	6	+	Zea mays

## Sheet: All
function
auxin-responsive element
auxin-responsive element
auxin-responsive element
auxin-responsive element
binding site of AT-rich DNA binding protein (ATBP-1)
cis-acting element involved in defense and stress responsiveness			auxin-responsive element	7
cis-acting element involved in defense and stress responsiveness			ATBP-1	1
cis-acting element involved in low-temperature responsiveness			defense and stress responsiveness	2
cis-acting element involved in low-temperature responsiveness			low-temperature responsiveness	5
cis-acting element involved in low-temperature responsiveness			salicylic acid responsiveness	5
cis-acting element involved in low-temperature responsiveness			abscisic acid responsiveness	40
cis-acting element involved in low-temperature responsiveness			cis-acting regulatory element	17
cis-acting element involved in salicylic acid responsiveness			anaerobic induction	4
cis-acting element involved in salicylic acid responsiveness			circadian control	2
cis-acting element involved in salicylic acid responsiveness			light responsiveness	40
cis-acting element involved in salicylic acid responsiveness			MeJA-responsiveness	51
cis-acting element involved in the abscisic acid responsiveness			zein metabolism regulation	7
cis-acting element involved in the abscisic acid responsiveness			related to meristem expression	7
cis-acting element involved in the abscisic acid responsiveness			endosperm expression	2
cis-acting element involved in the abscisic acid responsiveness			promoter and enhancer regions	58
cis-acting element involved in the abscisic acid responsiveness			core promoter element around -30 of transcription start	78
cis-acting element involved in the abscisic acid responsiveness			anoxic specific inducibility	2
cis-acting element involved in the abscisic acid responsiveness			gibberellin-responsive element	3
cis-acting element involved in the abscisic acid responsiveness			MYB binding site involved in drought-inducibility	3
cis-acting element involved in the abscisic acid responsiveness			MYBHv1 binding site	3
cis-acting element involved in the abscisic acid responsiveness			short_function	83
cis-acting element involved in the abscisic acid responsiveness
cis-acting element involved in the abscisic acid responsiveness
cis-acting element involved in the abscisic acid responsiveness
cis-acting element involved in the abscisic acid responsiveness
cis-acting element involved in the abscisic acid responsiveness
cis-acting element involved in the abscisic acid responsiveness
cis-acting element involved in the abscisic acid responsiveness
cis-acting element involved in the abscisic acid responsiveness
cis-acting element involved in the abscisic acid responsiveness
cis-acting element involved in the abscisic acid responsiveness
cis-acting element involved in the abscisic acid responsiveness
cis-acting element involved in the abscisic acid responsiveness
cis-acting element involved in the abscisic acid responsiveness
cis-acting element involved in the abscisic acid responsiveness
cis-acting element involved in the abscisic acid responsiveness
cis-acting element involved in the abscisic acid responsiveness
cis-acting element involved in the abscisic acid responsiveness
cis-acting element involved in the abscisic acid responsiveness
cis-acting element involved in the abscisic acid responsiveness
cis-acting element involved in the abscisic acid responsiveness
cis-acting element involved in the abscisic acid responsiveness
cis-acting element involved in the abscisic acid responsiveness
cis-acting element involved in the abscisic acid responsiveness
cis-acting element involved in the abscisic acid responsiveness
cis-acting element involved in the abscisic acid responsiveness
cis-acting element involved in the abscisic acid responsiveness
cis-acting element involved in the abscisic acid responsiveness
cis-acting element involved in the abscisic acid responsiveness
cis-acting element involved in the abscisic acid responsiveness
cis-acting element involved in the abscisic acid responsiveness
cis-acting regulatory element
cis-acting regulatory element
cis-acting regulatory element
cis-acting regulatory element
cis-acting regulatory element
cis-acting regulatory element
cis-acting regulatory element
cis-acting regulatory element
cis-acting regulatory element
cis-acting regulatory element
cis-acting regulatory element
cis-acting regulatory element
cis-acting regulatory element
cis-acting regulatory element
cis-acting regulatory element
cis-acting regulatory element
cis-acting regulatory element
cis-acting regulatory element essential for the anaerobic induction
cis-acting regulatory element essential for the anaerobic induction
cis-acting regulatory element essential for the anaerobic induction
cis-acting regulatory element involved in auxin responsiveness
cis-acting regulatory element involved in circadian control
cis-acting regulatory element involved in circadian control
cis-acting regulatory element involved in light responsiveness
cis-acting regulatory element involved in light responsiveness
cis-acting regulatory element involved in light responsiveness
cis-acting regulatory element involved in light responsiveness
cis-acting regulatory element involved in light responsiveness
cis-acting regulatory element involved in light responsiveness
cis-acting regulatory element involved in light responsiveness
cis-acting regulatory element involved in light responsiveness
cis-acting regulatory element involved in light responsiveness
cis-acting regulatory element involved in light responsiveness
cis-acting regulatory element involved in light responsiveness
cis-acting regulatory element involved in light responsiveness
cis-acting regulatory element involved in light responsiveness
cis-acting regulatory element involved in light responsiveness
cis-acting regulatory element involved in light responsiveness
cis-acting regulatory element involved in light responsiveness
cis-acting regulatory element involved in light responsiveness
cis-acting regulatory element involved in light responsiveness
cis-acting regulatory element involved in light responsiveness
cis-acting regulatory element involved in light responsiveness
cis-acting regulatory element involved in light responsiveness
cis-acting regulatory element involved in light responsiveness
cis-acting regulatory element involved in light responsiveness
cis-acting regulatory element involved in light responsiveness
cis-acting regulatory element involved in light responsiveness
cis-acting regulatory element involved in light responsiveness
cis-acting regulatory element involved in light responsiveness
cis-acting regulatory element involved in light responsiveness
cis-acting regulatory element involved in light responsiveness
cis-acting regulatory element involved in light responsiveness
cis-acting regulatory element involved in light responsiveness
cis-acting regulatory element involved in light responsiveness
cis-acting regulatory element involved in light responsiveness
cis-acting regulatory element involved in light responsiveness
cis-acting regulatory element involved in light responsiveness
cis-acting regulatory element involved in light responsiveness
cis-acting regulatory element involved in light responsiveness
cis-acting regulatory element involved in seed-specific regulation
cis-acting regulatory element involved in the MeJA-responsiveness
cis-acting regulatory element involved in the MeJA-responsiveness
cis-acting regulatory element involved in the MeJA-responsiveness
cis-acting regulatory element involved in the MeJA-responsiveness
cis-acting regulatory element involved in the MeJA-responsiveness
cis-acting regulatory element involved in the MeJA-responsiveness
cis-acting regulatory element involved in the MeJA-responsiveness
cis-acting regulatory element involved in the MeJA-responsiveness
cis-acting regulatory element involved in the MeJA-responsiveness
cis-acting regulatory element involved in the MeJA-responsiveness
cis-acting regulatory element involved in the MeJA-responsiveness
cis-acting regulatory element involved in the MeJA-responsiveness
cis-acting regulatory element involved in the MeJA-responsiveness
cis-acting regulatory element involved in the MeJA-responsiveness
cis-acting regulatory element involved in the MeJA-responsiveness
cis-acting regulatory element involved in the MeJA-responsiveness
cis-acting regulatory element involved in the MeJA-responsiveness
cis-acting regulatory element involved in the MeJA-responsiveness
cis-acting regulatory element involved in the MeJA-responsiveness
cis-acting regulatory element involved in the MeJA-responsiveness
cis-acting regulatory element involved in the MeJA-responsiveness
cis-acting regulatory element involved in the MeJA-responsiveness
cis-acting regulatory element involved in the MeJA-responsiveness
cis-acting regulatory element involved in the MeJA-responsiveness
cis-acting regulatory element involved in the MeJA-responsiveness
cis-acting regulatory element involved in the MeJA-responsiveness
cis-acting regulatory element involved in the MeJA-responsiveness
cis-acting regulatory element involved in the MeJA-responsiveness
cis-acting regulatory element involved in the MeJA-responsiveness
cis-acting regulatory element involved in the MeJA-responsiveness
cis-acting regulatory element involved in the MeJA-responsiveness
cis-acting regulatory element involved in the MeJA-responsiveness
cis-acting regulatory element involved in the MeJA-responsiveness
cis-acting regulatory element involved in the MeJA-responsiveness
cis-acting regulatory element involved in the MeJA-responsiveness
cis-acting regulatory element involved in the MeJA-responsiveness
cis-acting regulatory element involved in the MeJA-responsiveness
cis-acting regulatory element involved in the MeJA-responsiveness
cis-acting regulatory element involved in the MeJA-responsiveness
cis-acting regulatory element involved in the MeJA-responsiveness
cis-acting regulatory element involved in the MeJA-responsiveness
cis-acting regulatory element involved in the MeJA-responsiveness
cis-acting regulatory element involved in the MeJA-responsiveness
cis-acting regulatory element involved in the MeJA-responsiveness
cis-acting regulatory element involved in the MeJA-responsiveness
cis-acting regulatory element involved in the MeJA-responsiveness
cis-acting regulatory element involved in the MeJA-responsiveness
cis-acting regulatory element involved in the MeJA-responsiveness
cis-acting regulatory element involved in the MeJA-responsiveness
cis-acting regulatory element involved in the MeJA-responsiveness
cis-acting regulatory element involved in zein metabolism regulation
cis-acting regulatory element involved in zein metabolism regulation
cis-acting regulatory element involved in zein metabolism regulation
cis-acting regulatory element involved in zein metabolism regulation
cis-acting regulatory element involved in zein metabolism regulation
cis-acting regulatory element involved in zein metabolism regulation
cis-acting regulatory element involved in zein metabolism regulation
cis-acting regulatory element related to meristem expression
cis-acting regulatory element related to meristem expression
cis-acting regulatory element related to meristem expression
cis-acting regulatory element related to meristem expression
cis-acting regulatory element related to meristem expression
cis-acting regulatory element related to meristem expression
cis-regulatory element involved in endosperm expression
cis-regulatory element involved in endosperm expression
common cis-acting element in promoter and enhancer regions
common cis-acting element in promoter and enhancer regions
common cis-acting element in promoter and enhancer regions
common cis-acting element in promoter and enhancer regions
common cis-acting element in promoter and enhancer regions
common cis-acting element in promoter and enhancer regions
common cis-acting element in promoter and enhancer regions
common cis-acting element in promoter and enhancer regions
common cis-acting element in promoter and enhancer regions
common cis-acting element in promoter and enhancer regions
common cis-acting element in promoter and enhancer regions
common cis-acting element in promoter and enhancer regions
common cis-acting element in promoter and enhancer regions
common cis-acting element in promoter and enhancer regions
common cis-acting element in promoter and enhancer regions
common cis-acting element in promoter and enhancer regions
common cis-acting element in promoter and enhancer regions
common cis-acting element in promoter and enhancer regions
common cis-acting element in promoter and enhancer regions
common cis-acting element in promoter and enhancer regions
common cis-acting element in promoter and enhancer regions
common cis-acting element in promoter and enhancer regions
common cis-acting element in promoter and enhancer regions
common cis-acting element in promoter and enhancer regions
common cis-acting element in promoter and enhancer regions
common cis-acting element in promoter and enhancer regions
common cis-acting element in promoter and enhancer regions
common cis-acting element in promoter and enhancer regions
common cis-acting element in promoter and enhancer regions
common cis-acting element in promoter and enhancer regions
common cis-acting element in promoter and enhancer regions
common cis-acting element in promoter and enhancer regions
common cis-acting element in promoter and enhancer regions
common cis-acting element in promoter and enhancer regions
common cis-acting element in promoter and enhancer regions
common cis-acting element in promoter and enhancer regions
common cis-acting element in promoter and enhancer regions
common cis-acting element in promoter and enhancer regions
common cis-acting element in promoter and enhancer regions
common cis-acting element in promoter and enhancer regions
common cis-acting element in promoter and enhancer regions
common cis-acting element in promoter and enhancer regions
common cis-acting element in promoter and enhancer regions
common cis-acting element in promoter and enhancer regions
common cis-acting element in promoter and enhancer regions
common cis-acting element in promoter and enhancer regions
common cis-acting element in promoter and enhancer regions
common cis-acting element in promoter and enhancer regions
common cis-acting element in promoter and enhancer regions
common cis-acting element in promoter and enhancer regions
common cis-acting element in promoter and enhancer regions
common cis-acting element in promoter and enhancer regions
common cis-acting element in promoter and enhancer regions
common cis-acting element in promoter and enhancer regions
common cis-acting element in promoter and enhancer regions
common cis-acting element in promoter and enhancer regions
common cis-acting element in promoter and enhancer regions
common cis-acting element in promoter and enhancer regions
core promoter element around -30 of transcription start
core promoter element around -30 of transcription start
core promoter element around -30 of transcription start
core promoter element around -30 of transcription start
core promoter element around -30 of transcription start
core promoter element around -30 of transcription start
core promoter element around -30 of transcription start
core promoter element around -30 of transcription start
core promoter element around -30 of transcription start
core promoter element around -30 of transcription start
core promoter element around -30 of transcription start
core promoter element around -30 of transcription start
core promoter element around -30 of transcription start
core promoter element around -30 of transcription start
core promoter element around -30 of transcription start
core promoter element around -30 of transcription start
core promoter element around -30 of transcription start
core promoter element around -30 of transcription start
core promoter element around -30 of transcription start
core promoter element around -30 of transcription start
core promoter element around -30 of transcription start
core promoter element around -30 of transcription start
core promoter element around -30 of transcription start
core promoter element around -30 of transcription start
core promoter element around -30 of transcription start
core promoter element around -30 of transcription start
core promoter element around -30 of transcription start
core promoter element around -30 of transcription start
core promoter element around -30 of transcription start
core promoter element around -30 of transcription start
core promoter element around -30 of transcription start
core promoter element around -30 of transcription start
core promoter element around -30 of transcription start
core promoter element around -30 of transcription start
core promoter element around -30 of transcription start
core promoter element around -30 of transcription start
core promoter element around -30 of transcription start
core promoter element around -30 of transcription start
core promoter element around -30 of transcription start
core promoter element around -30 of transcription start
core promoter element around -30 of transcription start
core promoter element around -30 of transcription start
core promoter element around -30 of transcription start
core promoter element around -30 of transcription start
core promoter element around -30 of transcription start
core promoter element around -30 of transcription start
core promoter element around -30 of transcription start
core promoter element around -30 of transcription start
core promoter element around -30 of transcription start
core promoter element around -30 of transcription start
core promoter element around -30 of transcription start
core promoter element around -30 of transcription start
core promoter element around -30 of transcription start
core promoter element around -30 of transcription start
core promoter element around -30 of transcription start
core promoter element around -30 of transcription start
core promoter element around -30 of transcription start
core promoter element around -30 of transcription start
core promoter element around -30 of transcription start
core promoter element around -30 of transcription start
core promoter element around -30 of transcription start
core promoter element around -30 of transcription start
core promoter element around -30 of transcription start
core promoter element around -30 of transcription start
core promoter element around -30 of transcription start
core promoter element around -30 of transcription start
core promoter element around -30 of transcription start
core promoter element around -30 of transcription start
core promoter element around -30 of transcription start
core promoter element around -30 of transcription start
core promoter element around -30 of transcription start
core promoter element around -30 of transcription start
core promoter element around -30 of transcription start
core promoter element around -30 of transcription start
core promoter element around -30 of transcription start
core promoter element around -30 of transcription start
core promoter element around -30 of transcription start
core promoter element around -30 of transcription start
enhancer-like element involved in anoxic specific inducibility
enhancer-like element involved in anoxic specific inducibility
enhancer-like element involved in anoxic specific inducibility
gibberellin-responsive element
gibberellin-responsive element
gibberellin-responsive element
light responsive element
light responsive element
light responsive element
light responsive element
light responsive element
light responsive element
light responsive element
light responsive element
light responsive element
light responsive element
light responsive element
light responsive element
MYB binding site involved in drought-inducibility
MYB binding site involved in drought-inducibility
MYB binding site involved in drought-inducibility
MYBHv1 binding site
MYBHv1 binding site
MYBHv1 binding site
part of a conserved DNA module involved in light responsiveness
part of a conserved DNA module involved in light responsiveness
part of a conserved DNA module involved in light responsiveness
part of a light response element
part of a light responsive element
part of a light responsive element
part of a light responsive element
part of a light responsive element
part of a light responsive element
part of a light responsive element
part of a light responsive element
part of a light responsive element
part of a light responsive element
part of a light responsive element
part of a light responsive element
part of a light responsive element
part of a light responsive element
part of a light responsive element
part of a module for light response
part of a module for light response
part of an auxin-responsive element
part of an auxin-responsive element
short_function
short_function
short_function
short_function
short_function
short_function
short_function
short_function
short_function
short_function
short_function
short_function
short_function
short_function
short_function
short_function
short_function
short_function
short_function
short_function
short_function
short_function
short_function
short_function
short_function
short_function
short_function
short_function
short_function
short_function
short_function
short_function
short_function
short_function
short_function
short_function
short_function
short_function
short_function
short_function
short_function
short_function
short_function
short_function
short_function
short_function
short_function
short_function
short_function
short_function
short_function
short_function
short_function
short_function
short_function
short_function
short_function
short_function
short_function
short_function
short_function
short_function
short_function
short_function
short_function
short_function
short_function
short_function
short_function
short_function
short_function
short_function
short_function
short_function
short_function
short_function
short_function
short_function
short_function
short_function
short_function
short_function
short_function

## Sheet: Sheet2
TraesCS3A02G348600
	Site Name	sequence	Position	Matrix score.	Strand	Organism	function
PlantCARE_32226	TC-rich repeats	GTTTTCTTAC	1015	9	-	Nicotiana tabacum	cis-acting element involved in defense and stress responsiveness
PlantCARE_32226	LTR	CCGAAA	47	6	+	Hordeum vulgare	cis-acting element involved in low-temperature responsiveness
PlantCARE_32226	TCA-element	TCAGAAGAGG	1074	9	+	Brassica oleracea	cis-acting element involved in salicylic acid responsiveness
PlantCARE_32226	ABRE	GCAACGTGTC	328	9	+	Hordeum vulgare	cis-acting element involved in the abscisic acid responsiveness
PlantCARE_32226	ABRE	GACACGTGGC	880	9	-	Triticum aestivum	cis-acting element involved in the abscisic acid responsiveness
PlantCARE_32226	ABRE	GACACGTGGC	1183	9	-	Triticum aestivum	cis-acting element involved in the abscisic acid responsiveness
PlantCARE_32226	ABRE	CACGTG	1185	6	-	Arabidopsis thaliana	cis-acting element involved in the abscisic acid responsiveness
PlantCARE_32226	ABRE	ACGTG	1186	5	+	Arabidopsis thaliana	cis-acting element involved in the abscisic acid responsiveness
PlantCARE_32226	A-box	CCGTCC	1213	6	+	Petroselinum crispum	cis-acting regulatory element
PlantCARE_32226	A-box	CCGTCC	1258	6	+	Petroselinum crispum	cis-acting regulatory element
PlantCARE_32226	A-box	CCGTCC	1448	6	+	Petroselinum crispum	cis-acting regulatory element
PlantCARE_32226	circadian	CAAAGATATC	642	9	+	Lycopersicon esculentum	cis-acting regulatory element involved in circadian control
PlantCARE_32226	G-box	CACGAC	1178	6	-	Zea mays	cis-acting regulatory element involved in light responsiveness
PlantCARE_32226	G-box	CACGTG	1185	6	-	Arabidopsis thaliana	cis-acting regulatory element involved in light responsiveness
PlantCARE_32226	G-Box	CACGTG	1185	6	-	Pisum sativum	cis-acting regulatory element involved in light responsiveness
PlantCARE_32226	CGTCA-motif	CGTCA	117	5	+	Hordeum vulgare	cis-acting regulatory element involved in the MeJA-responsiveness
PlantCARE_32226	CGTCA-motif	CGTCA	821	5	-	Hordeum vulgare	cis-acting regulatory element involved in the MeJA-responsiveness
PlantCARE_32226	CGTCA-motif	CGTCA	855	5	-	Hordeum vulgare	cis-acting regulatory element involved in the MeJA-responsiveness
PlantCARE_32226	CGTCA-motif	CGTCA	998	5	+	Hordeum vulgare	cis-acting regulatory element involved in the MeJA-responsiveness
PlantCARE_32226	CGTCA-motif	CGTCA	1010	5	-	Hordeum vulgare	cis-acting regulatory element involved in the MeJA-responsiveness
PlantCARE_32226	CGTCA-motif	CGTCA	1479	5	+	Hordeum vulgare	cis-acting regulatory element involved in the MeJA-responsiveness
PlantCARE_32226	CGTCA-motif	CGTCA	1489	5	-	Hordeum vulgare	cis-acting regulatory element involved in the MeJA-responsiveness
PlantCARE_32226	CGTCA-motif	CGTCA	1544	5	-	Hordeum vulgare	cis-acting regulatory element involved in the MeJA-responsiveness
PlantCARE_32226	TGACG-motif	TGACG	117	5	-	Hordeum vulgare	cis-acting regulatory element involved in the MeJA-responsiveness
PlantCARE_32226	TGACG-motif	TGACG	821	5	+	Hordeum vulgare	cis-acting regulatory element involved in the MeJA-responsiveness
PlantCARE_32226	TGACG-motif	TGACG	855	5	+	Hordeum vulgare	cis-acting regulatory element involved in the MeJA-responsiveness
PlantCARE_32226	TGACG-motif	TGACG	998	5	-	Hordeum vulgare	cis-acting regulatory element involved in the MeJA-responsiveness
PlantCARE_32226	TGACG-motif	TGACG	1010	5	+	Hordeum vulgare	cis-acting regulatory element involved in the MeJA-responsiveness
PlantCARE_32226	TGACG-motif	TGACG	1479	5	-	Hordeum vulgare	cis-acting regulatory element involved in the MeJA-responsiveness
PlantCARE_32226	TGACG-motif	TGACG	1489	5	+	Hordeum vulgare	cis-acting regulatory element involved in the MeJA-responsiveness
PlantCARE_32226	TGACG-motif	TGACG	1544	5	+	Hordeum vulgare	cis-acting regulatory element involved in the MeJA-responsiveness
PlantCARE_32226	O2-site	GATGATGTGG	475	9	-	Zea mays	cis-acting regulatory element involved in zein metabolism regulation
PlantCARE_32226	CAT-box	GCCACT	697	6	+	Arabidopsis thaliana	cis-acting regulatory element related to meristem expression
PlantCARE_32226	GCN4_motif	TGAGTCA	411	7	-	Oryza sativa	cis-regulatory element involved in endosperm expression
PlantCARE_32226	CAAT-box	CCAAT	73	5	-	Arabidopsis thaliana	common cis-acting element in promoter and enhancer regions
PlantCARE_32226	CAAT-box	CCAAT	144	5	+	Arabidopsis thaliana	common cis-acting element in promoter and enhancer regions
PlantCARE_32226	CAAT-box	CCAAT	312	5	+	Arabidopsis thaliana	common cis-acting element in promoter and enhancer regions
PlantCARE_32226	CAAT-box	CAAAT	683	5	+	Pisum sativum	common cis-acting element in promoter and enhancer regions
PlantCARE_32226	CAAT-box	CAAAT	791	5	-	Pisum sativum	common cis-acting element in promoter and enhancer regions
PlantCARE_32226	CAAT-box	CAAAT	1041	5	-	Pisum sativum	common cis-acting element in promoter and enhancer regions
PlantCARE_32226	CAAT-box	CAAAT	1453	5	+	Pisum sativum	common cis-acting element in promoter and enhancer regions
PlantCARE_32226	CAAT-box	CCAAT	1464	5	-	Arabidopsis thaliana	common cis-acting element in promoter and enhancer regions
PlantCARE_32226	TATA-box	ATATAA	390	6	+	Brassica oleracea	core promoter element around -30 of transcription start
PlantCARE_32226	TATA-box	TATA	391	4	+	Arabidopsis thaliana	core promoter element around -30 of transcription start
PlantCARE_32226	TATA-box	TATAAA	581	6	-	Helianthus annuus	core promoter element around -30 of transcription start
PlantCARE_32226	TATA-box	TATAA	582	5	-	Arabidopsis thaliana	core promoter element around -30 of transcription start
PlantCARE_32226	TATA-box	TATA	583	4	+	Arabidopsis thaliana	core promoter element around -30 of transcription start
PlantCARE_32226	TATA-box	taTATAAAtc	601	9	-	Arabidopsis thaliana	core promoter element around -30 of transcription start
PlantCARE_32226	TATA-box	TATAAA	775	6	-	Helianthus annuus	core promoter element around -30 of transcription start
PlantCARE_32226	TATA-box	TATAA	776	5	-	Arabidopsis thaliana	core promoter element around -30 of transcription start
PlantCARE_32226	TATA-box	TATA	777	4	+	Arabidopsis thaliana	core promoter element around -30 of transcription start
PlantCARE_32226	TATA-box	TATACA	866	6	-	Helianthus annuus	core promoter element around -30 of transcription start
PlantCARE_32226	TATA-box	TATA	868	4	-	Arabidopsis thaliana	core promoter element around -30 of transcription start
PlantCARE_32226	TATA-box	TATAA	987	5	-	Arabidopsis thaliana	core promoter element around -30 of transcription start
PlantCARE_32226	TATA-box	TATA	988	4	-	Arabidopsis thaliana	core promoter element around -30 of transcription start
PlantCARE_32226	P-box	CCTTTTG	798	7	+	Oryza sativa	gibberellin-responsive element
PlantCARE_32226	Sp1	GGGCGG	1548	6	+	Oryza sativa	light responsive element
PlantCARE_32226	Box 4	ATTAAT	526	6	+	Petroselinum crispum	part of a conserved DNA module involved in light responsiveness
PlantCARE_32226	GATA-motif	GATAGGG	168	7	+	Pisum sativum	part of a light responsive element
PlantCARE_32226	GATA-motif	GATAGGG	992	7	-	Pisum sativum	part of a light responsive element
PlantCARE_32226	TCT-motif	TCTTAC	1015	6	-	Arabidopsis thaliana	part of a light responsive element
PlantCARE_32226	I-box	cGATAAGGCG	941	9	+	Zea mays	part of a light responsive element
PlantCARE_32226		motif_sequence	165	4	-	organism	short_function
PlantCARE_32226		motif_sequence	375	4	+	organism	short_function
PlantCARE_32226		motif_sequence	693	4	+	organism	short_function
PlantCARE_32226		motif_sequence	757	4	-	organism	short_function
PlantCARE_32226		motif_sequence	956	4	+	organism	short_function
PlantCARE_32226		motif_sequence	1248	4	+	organism	short_function
PlantCARE_32226		motif_sequence	1287	4	+	organism	short_function
PlantCARE_32226		motif_sequence	1414	4	-	organism	short_function
PlantCARE_32226		motif_sequence	1443	4	+	organism	short_function
PlantCARE_32226		motif_sequence	1460	4	-	organism	short_function
PlantCARE_32226	CCGTCC motif	CCGTCC	1213	6	+	Nicotiana tabacum
PlantCARE_32226	CCGTCC motif	CCGTCC	1258	6	+	Nicotiana tabacum
PlantCARE_32226	CCGTCC motif	CCGTCC	1448	6	+	Nicotiana tabacum
PlantCARE_32226	as-1	TGACG	117	5	-	Arabidopsis thaliana
PlantCARE_32226	as-1	TGACG	821	5	+	Arabidopsis thaliana
PlantCARE_32226	as-1	TGACG	855	5	+	Arabidopsis thaliana
PlantCARE_32226	as-1	TGACG	998	5	-	Arabidopsis thaliana
PlantCARE_32226	as-1	TGACG	1010	5	+	Arabidopsis thaliana
PlantCARE_32226	as-1	TGACG	1479	5	-	Arabidopsis thaliana
PlantCARE_32226	as-1	TGACG	1489	5	+	Arabidopsis thaliana
PlantCARE_32226	as-1	TGACG	1544	5	+	Arabidopsis thaliana
PlantCARE_32226	CAAT-box	CAAT	145	4	+	Nicotiana glutinosa
PlantCARE_32226	CAAT-box	CAAT	233	4	+	Nicotiana glutinosa
PlantCARE_32226	CAAT-box	CAAT	313	4	+	Nicotiana glutinosa
PlantCARE_32226	CAAT-box	CAAT	315	4	-	Nicotiana glutinosa
PlantCARE_32226	CAAT-box	CAAT	337	4	+	Nicotiana glutinosa
PlantCARE_32226	CAAT-box	CAAT	568	4	-	Nicotiana glutinosa
PlantCARE_32226	CAAT-box	CAAT	1285	4	+	Nicotiana glutinosa
PlantCARE_32226	STRE	AGGGG	171	5	+	Arabidopsis thaliana
PlantCARE_32226	STRE	AGGGG	1502	5	-	Arabidopsis thaliana
PlantCARE_32226	MYC	CAATTG	313	6	+	Arabidopsis thaliana
PlantCARE_32226	MYC	CATTTG	683	6	-	Arabidopsis thaliana
PlantCARE_32226	MYB	CAACAG	178	6	+	Arabidopsis thaliana
PlantCARE_32226	MYB	CAACAG	1342	6	+	Arabidopsis thaliana
PlantCARE_32226	MYB	CAACCA	1466	6	-	Arabidopsis thaliana
PlantCARE_32226	Myb-binding site	CAACAG	178	6	+	Nicotiana tabacum
PlantCARE_32226	Myb-binding site	CAACAG	1342	6	+	Nicotiana tabacum
PlantCARE_32226	W box	TTGACC	793	6	+	Arabidopsis thaliana
PlantCARE_32226	W box	TTGACC	1083	6	-	Arabidopsis thaliana
PlantCARE_32226	Unnamed__1	CGTGG	881	5	-	Zea mays
PlantCARE_32226	Unnamed__1	CGTGG	1169	5	+	Zea mays
PlantCARE_32226	Unnamed__1	CGTGG	1399	5	-	Zea mays
PlantCARE_32226	Unnamed__4	CTCC	92	4	+	Petroselinum hortense
PlantCARE_32226	Unnamed__4	CTCC	165	4	-	Petroselinum hortense
PlantCARE_32226	Unnamed__4	CTCC	193	4	+	Petroselinum hortense
PlantCARE_32226	Unnamed__4	CTCC	816	4	+	Petroselinum hortense
PlantCARE_32226	Unnamed__4	CTCC	1127	4	+	Petroselinum hortense
PlantCARE_32226	Unnamed__4	CTCC	1139	4	+	Petroselinum hortense
PlantCARE_32226	Unnamed__4	CTCC	1158	4	+	Petroselinum hortense
PlantCARE_32226	Unnamed__4	CTCC	1210	4	+	Petroselinum hortense
PlantCARE_32226	Unnamed__4	CTCC	1500	4	+	Petroselinum hortense
PlantCARE_32226	CCGTCC-box	CCGTCC	1213	6	+	Petroselinum hortense
PlantCARE_32226	CCGTCC-box	CCGTCC	1258	6	+	Petroselinum hortense
PlantCARE_32226	CCGTCC-box	CCGTCC	1448	6	+	Petroselinum hortense
PlantCARE_32226	TCA	TCATCTTCAT	1412	9	-	Pisum sativum
PlantCARE_32226	TATA	TATAAAAT	391	8	+	Arabidopsis thaliana
PlantCARE_32226	TATA	TATAAAAT	777	8	+	Arabidopsis thaliana
PlantCARE_32226	AAGAA-motif	GAAAGAA	589	7	-	Avena sativa

## Sheet: Sheet4
TraesCS5B02G268700
	Site Name	sequence	Position	Matrix score.	Strand	Organism	function
PlantCARE_8133	plant_AP-2-like	CGACCAGG	1380	8	-	Oryza sativa	?
PlantCARE_8133	TCA-element	CCATCTTTTT	118	9	+	Nicotiana tabacum	cis-acting element involved in salicylic acid responsiveness
PlantCARE_8133	TCA-element	CCATCTTTTT	275	9	-	Nicotiana tabacum	cis-acting element involved in salicylic acid responsiveness
PlantCARE_8133	ABRE	ACGTG	88	5	-	Arabidopsis thaliana	cis-acting element involved in the abscisic acid responsiveness
PlantCARE_8133	ABRE	ACGTG	173	5	+	Arabidopsis thaliana	cis-acting element involved in the abscisic acid responsiveness
PlantCARE_8133	ABRE	ACGTG	1246	5	+	Arabidopsis thaliana	cis-acting element involved in the abscisic acid responsiveness
PlantCARE_8133	A-box	CCGTCC	1345	6	-	Petroselinum crispum	cis-acting regulatory element
PlantCARE_8133	ARE	AAACCA	455	6	-	Zea mays	cis-acting regulatory element essential for the anaerobic induction
PlantCARE_8133	AuxRR-core	GGTCCAT	253	7	+	Nicotiana tabacum	cis-acting regulatory element involved in auxin responsiveness
PlantCARE_8133	G-box	CACGTC	88	6	+	Zea mays	cis-acting regulatory element involved in light responsiveness
PlantCARE_8133	G-box	CACGTC	172	6	-	Zea mays	cis-acting regulatory element involved in light responsiveness
PlantCARE_8133	G-box	GCCACGTGGA	255	9	-	Arabidopsis thaliana	cis-acting regulatory element involved in light responsiveness
PlantCARE_8133	G-box	CACGTC	1245	6	-	Zea mays	cis-acting regulatory element involved in light responsiveness
PlantCARE_8133	CGTCA-motif	CGTCA	171	5	-	Hordeum vulgare	cis-acting regulatory element involved in the MeJA-responsiveness
PlantCARE_8133	CGTCA-motif	CGTCA	920	5	-	Hordeum vulgare	cis-acting regulatory element involved in the MeJA-responsiveness
PlantCARE_8133	CGTCA-motif	CGTCA	966	5	+	Hordeum vulgare	cis-acting regulatory element involved in the MeJA-responsiveness
PlantCARE_8133	TGACG-motif	TGACG	171	5	+	Hordeum vulgare	cis-acting regulatory element involved in the MeJA-responsiveness
PlantCARE_8133	TGACG-motif	TGACG	920	5	+	Hordeum vulgare	cis-acting regulatory element involved in the MeJA-responsiveness
PlantCARE_8133	TGACG-motif	TGACG	966	5	-	Hordeum vulgare	cis-acting regulatory element involved in the MeJA-responsiveness
PlantCARE_8133	O2-site	GTTGACGTGA	963	9	-	Zea mays	cis-acting regulatory element involved in zein metabolism regulation
PlantCARE_8133	CAAT-box	CCAAT	287	5	-	Arabidopsis thaliana	common cis-acting element in promoter and enhancer regions
PlantCARE_8133	CAAT-box	CAAAT	367	5	+	Pisum sativum	common cis-acting element in promoter and enhancer regions
PlantCARE_8133	CAAT-box	CAAAT	494	5	+	Pisum sativum	common cis-acting element in promoter and enhancer regions
PlantCARE_8133	CAAT-box	CAAAT	533	5	+	Pisum sativum	common cis-acting element in promoter and enhancer regions
PlantCARE_8133	CAAT-box	CCAAT	866	5	+	Arabidopsis thaliana	common cis-acting element in promoter and enhancer regions
PlantCARE_8133	CAAT-box	CAAAT	917	5	-	Pisum sativum	common cis-acting element in promoter and enhancer regions
PlantCARE_8133	CAAT-box	TGCCAAC	943	7	+	Petunia hybrida	common cis-acting element in promoter and enhancer regions
PlantCARE_8133	CAAT-box	CAAAT	1055	5	+	Pisum sativum	common cis-acting element in promoter and enhancer regions
PlantCARE_8133	CAAT-box	CAAAT	1060	5	+	Pisum sativum	common cis-acting element in promoter and enhancer regions
PlantCARE_8133	CAAT-box	CCAAT	1300	5	+	Arabidopsis thaliana	common cis-acting element in promoter and enhancer regions
PlantCARE_8133	CAAT-box	CAAAT	1430	5	-	Pisum sativum	common cis-acting element in promoter and enhancer regions
PlantCARE_8133	TATA-box	TACAAAA	679	7	-	Oryza sativa	core promoter element around -30 of transcription start
PlantCARE_8133	TATA-box	ATATAA	1113	6	+	Brassica oleracea	core promoter element around -30 of transcription start
PlantCARE_8133	TATA-box	TATA	1114	4	-	Arabidopsis thaliana	core promoter element around -30 of transcription start
PlantCARE_8133	TATA-box	TACAAAA	1155	7	+	Oryza sativa	core promoter element around -30 of transcription start
PlantCARE_8133	GARE-motif	TCTGTTG	264	7	-	Brassica oleracea	gibberellin-responsive element
PlantCARE_8133	Sp1	GGGCGG	101	6	-	Oryza sativa	light responsive element
PlantCARE_8133	CCAAT-box	CAACGG	848	6	+	Hordeum vulgare	MYBHv1 binding site
PlantCARE_8133	Box 4	ATTAAT	1105	6	-	Petroselinum crispum	part of a conserved DNA module involved in light responsiveness
PlantCARE_8133	I-box	GTATAAGGCC	583	9	-	Larix laricina	part of a light responsive element
PlantCARE_8133	GATA-motif	GATAGGG	592	7	-	Pisum sativum	part of a light responsive element
PlantCARE_8133		motif_sequence	295	4	-	organism	short_function
PlantCARE_8133		motif_sequence	524	4	+	organism	short_function
PlantCARE_8133		motif_sequence	577	4	-	organism	short_function
PlantCARE_8133		motif_sequence	670	4	-	organism	short_function
PlantCARE_8133		motif_sequence	707	4	-	organism	short_function
PlantCARE_8133		motif_sequence	714	4	-	organism	short_function
PlantCARE_8133		motif_sequence	741	4	+	organism	short_function
PlantCARE_8133		motif_sequence	796	4	+	organism	short_function
PlantCARE_8133		motif_sequence	869	4	+	organism	short_function
PlantCARE_8133		motif_sequence	1152	4	+	organism	short_function
PlantCARE_8133		motif_sequence	1173	4	+	organism	short_function
PlantCARE_8133		motif_sequence	1224	4	+	organism	short_function
PlantCARE_8133		motif_sequence	1230	4	+	organism	short_function
PlantCARE_8133		motif_sequence	1357	4	+	organism	short_function
PlantCARE_8133		motif_sequence	1374	4	+	organism	short_function
PlantCARE_8133	MYB	CAACAG	264	6	+	Arabidopsis thaliana
PlantCARE_8133	MYB	TAACCA	692	6	-	Arabidopsis thaliana
PlantCARE_8133	MYB	CAACCA	829	6	+	Arabidopsis thaliana
PlantCARE_8133	MYB-like sequence	TAACCA	692	6	-	Arabidopsis thaliana
PlantCARE_8133	CTAG-motif	ACTAGCAGAA	1189	9	+	Avena sativa
PlantCARE_8133	MYB recognition site	CCGTTG	848	6	-	Arabidopsis thaliana
PlantCARE_8133	MYC	CATGTG	257	6	+	Arabidopsis thaliana
PlantCARE_8133	MYC	CATTTG	367	6	-	Arabidopsis thaliana
PlantCARE_8133	MYC	CATTTG	494	6	-	Arabidopsis thaliana
PlantCARE_8133	MYC	CATGTG	1210	6	+	Arabidopsis thaliana
PlantCARE_8133	MYC	CATGTG	1229	6	+	Arabidopsis thaliana
PlantCARE_8133	CCGTCC-box	CCGTCC	1345	6	-	Petroselinum hortense
PlantCARE_8133	STRE	AGGGG	223	5	-	Arabidopsis thaliana
PlantCARE_8133	STRE	AGGGG	330	5	+	Arabidopsis thaliana
PlantCARE_8133	STRE	AGGGG	704	5	+	Arabidopsis thaliana
PlantCARE_8133	STRE	AGGGG	1551	5	+	Arabidopsis thaliana
PlantCARE_8133	CCGTCC motif	CCGTCC	1345	6	-	Nicotiana tabacum
PlantCARE_8133	DRE core	GCCGAC	1510	6	+	Arabidopsis thaliana
PlantCARE_8133	Myb-binding site	CAACAG	264	6	+	Nicotiana tabacum
PlantCARE_8133	as-1	TGACG	171	5	+	Arabidopsis thaliana
PlantCARE_8133	as-1	TGACG	920	5	+	Arabidopsis thaliana
PlantCARE_8133	as-1	TGACG	966	5	-	Arabidopsis thaliana
PlantCARE_8133	CAAT-box	CAAT	155	4	-	Nicotiana glutinosa
PlantCARE_8133	CAAT-box	CAAT	387	4	+	Nicotiana glutinosa
PlantCARE_8133	CAAT-box	CAAT	509	4	-	Nicotiana glutinosa
PlantCARE_8133	CAAT-box	CAAT	867	4	+	Nicotiana glutinosa
PlantCARE_8133	CAAT-box	CAAT	1178	4	+	Nicotiana glutinosa
PlantCARE_8133	CAAT-box	CAAT	1199	4	+	Nicotiana glutinosa
PlantCARE_8133	CAAT-box	CAAT	1222	4	+	Nicotiana glutinosa
PlantCARE_8133	CAAT-box	CAAT	1301	4	+	Nicotiana glutinosa
PlantCARE_8133	CAAT-box	CAAT	1355	4	+	Nicotiana glutinosa
PlantCARE_8133	Unnamed__4	CTCC	48	4	-	Petroselinum hortense
PlantCARE_8133	Unnamed__4	CTCC	218	4	+	Petroselinum hortense
PlantCARE_8133	Unnamed__4	CTCC	295	4	-	Petroselinum hortense
PlantCARE_8133	Unnamed__4	CTCC	325	4	-	Petroselinum hortense
PlantCARE_8133	Unnamed__4	CTCC	334	4	-	Petroselinum hortense
PlantCARE_8133	Unnamed__4	CTCC	364	4	+	Petroselinum hortense
PlantCARE_8133	Unnamed__4	CTCC	379	4	+	Petroselinum hortense
PlantCARE_8133	Unnamed__4	CTCC	438	4	+	Petroselinum hortense
PlantCARE_8133	Unnamed__4	CTCC	449	4	+	Petroselinum hortense
PlantCARE_8133	Unnamed__4	CTCC	577	4	-	Petroselinum hortense
PlantCARE_8133	Unnamed__4	CTCC	688	4	-	Petroselinum hortense
PlantCARE_8133	Unnamed__4	CTCC	707	4	-	Petroselinum hortense
PlantCARE_8133	Unnamed__4	CTCC	818	4	+	Petroselinum hortense
PlantCARE_8133	Unnamed__4	CTCC	1441	4	-	Petroselinum hortense
PlantCARE_8133	Unnamed__1	CGTGG	87	5	-	Zea mays
PlantCARE_8133	Unnamed__1	CGTGG	395	5	+	Zea mays
PlantCARE_8133	Unnamed__1	CGTGG	729	5	-	Zea mays
PlantCARE_8133	Unnamed__1	CGTGG	1438	5	+	Zea mays
PlantCARE_8133	WRE3	CCACCT	381	6	+	Pisum sativum
PlantCARE_8133	WRE3	CCACCT	653	6	+	Pisum sativum
PlantCARE_8133	WRE3	CCACCT	737	6	+	Pisum sativum
PlantCARE_8133	WRE3	CCACCT	958	6	+	Pisum sativum
PlantCARE_8133	AAGAA-motif	GAAAGAA	778	7	-	Avena sativa
PlantCARE_8133	AAGAA-motif	GAAAGAA	782	7	-	Avena sativa
PlantCARE_8133	Unnamed__2	CCCCGG	7	6	-	Zea mays

## Sheet: Sheet3
TraesCS3D02G342200
	Site Name	sequence	Position	Matrix score.	Strand	Organism	function
PlantCARE_1996	plant_AP-2-like	CGACCAGG	521	8	-	Oryza sativa	?
PlantCARE_1996	TGA-element	AACGAC	1176	6	-	Brassica oleracea	auxin-responsive element
PlantCARE_1996	ABRE	GCAACGTGTC	660	9	-	Hordeum vulgare	cis-acting element involved in the abscisic acid responsiveness
PlantCARE_1996	ABRE	CACGTG	662	6	+	Arabidopsis thaliana	cis-acting element involved in the abscisic acid responsiveness
PlantCARE_1996	ABRE	ACGTG	663	5	+	Arabidopsis thaliana	cis-acting element involved in the abscisic acid responsiveness
PlantCARE_1996	ABRE	GCAACGTGTC	874	9	+	Hordeum vulgare	cis-acting element involved in the abscisic acid responsiveness
PlantCARE_1996	ABRE	CACGTG	876	6	-	Arabidopsis thaliana	cis-acting element involved in the abscisic acid responsiveness
PlantCARE_1996	ABRE	ACGTG	877	5	+	Arabidopsis thaliana	cis-acting element involved in the abscisic acid responsiveness
PlantCARE_1996	ABRE	CACGTG	902	6	-	Arabidopsis thaliana	cis-acting element involved in the abscisic acid responsiveness
PlantCARE_1996	ABRE	ACGTG	903	5	+	Arabidopsis thaliana	cis-acting element involved in the abscisic acid responsiveness
PlantCARE_1996	ABRE	GACACGTGGC	1165	9	-	Triticum aestivum	cis-acting element involved in the abscisic acid responsiveness
PlantCARE_1996	ABRE	CACGTG	1167	6	-	Arabidopsis thaliana	cis-acting element involved in the abscisic acid responsiveness
PlantCARE_1996	ABRE	ACGTG	1168	5	+	Arabidopsis thaliana	cis-acting element involved in the abscisic acid responsiveness
PlantCARE_1996	A-box	CCGTCC	5	6	+	Petroselinum crispum	cis-acting regulatory element
PlantCARE_1996	A-box	CCGTCC	1195	6	+	Petroselinum crispum	cis-acting regulatory element
PlantCARE_1996	A-box	CCGTCC	1240	6	+	Petroselinum crispum	cis-acting regulatory element
PlantCARE_1996	G-Box	CACGTG	662	6	+	Pisum sativum	cis-acting regulatory element involved in light responsiveness
PlantCARE_1996	G-Box	CACGTG	876	6	-	Pisum sativum	cis-acting regulatory element involved in light responsiveness
PlantCARE_1996	G-Box	CACGTG	902	6	-	Pisum sativum	cis-acting regulatory element involved in light responsiveness
PlantCARE_1996	G-Box	CACGTG	1167	6	-	Pisum sativum	cis-acting regulatory element involved in light responsiveness
PlantCARE_1996	G-box	tgACACGTGGCA	659	12	+	Lycopersicon esculentum	cis-acting regulatory element involved in light responsiveness
PlantCARE_1996	G-box	ACACGTGGC	661	9	+	Brassica napus	cis-acting regulatory element involved in light responsiveness
PlantCARE_1996	G-box	CACGTG	662	6	+	Arabidopsis thaliana	cis-acting regulatory element involved in light responsiveness
PlantCARE_1996	G-box	tgACACGTGGCA	873	12	-	Lycopersicon esculentum	cis-acting regulatory element involved in light responsiveness
PlantCARE_1996	G-box	ACACGTGGC	874	9	-	Brassica napus	cis-acting regulatory element involved in light responsiveness
PlantCARE_1996	G-box	CACGTG	876	6	-	Arabidopsis thaliana	cis-acting regulatory element involved in light responsiveness
PlantCARE_1996	G-box	CACGTG	902	6	-	Arabidopsis thaliana	cis-acting regulatory element involved in light responsiveness
PlantCARE_1996	G-box	CACGTG	1167	6	-	Arabidopsis thaliana	cis-acting regulatory element involved in light responsiveness
PlantCARE_1996	TGACG-motif	TGACG	1097	5	+	Hordeum vulgare	cis-acting regulatory element involved in the MeJA-responsiveness
PlantCARE_1996	TGACG-motif	TGACG	1223	5	+	Hordeum vulgare	cis-acting regulatory element involved in the MeJA-responsiveness
PlantCARE_1996	TGACG-motif	TGACG	1456	5	-	Hordeum vulgare	cis-acting regulatory element involved in the MeJA-responsiveness
PlantCARE_1996	TGACG-motif	TGACG	1480	5	-	Hordeum vulgare	cis-acting regulatory element involved in the MeJA-responsiveness
PlantCARE_1996	CGTCA-motif	CGTCA	1097	5	-	Hordeum vulgare	cis-acting regulatory element involved in the MeJA-responsiveness
PlantCARE_1996	CGTCA-motif	CGTCA	1223	5	-	Hordeum vulgare	cis-acting regulatory element involved in the MeJA-responsiveness
PlantCARE_1996	CGTCA-motif	CGTCA	1456	5	+	Hordeum vulgare	cis-acting regulatory element involved in the MeJA-responsiveness
PlantCARE_1996	CGTCA-motif	CGTCA	1480	5	+	Hordeum vulgare	cis-acting regulatory element involved in the MeJA-responsiveness
PlantCARE_1996	O2-site	GTTGACGTGA	1477	9	-	Zea mays	cis-acting regulatory element involved in zein metabolism regulation
PlantCARE_1996	CAT-box	GCCACT	1186	6	-	Arabidopsis thaliana	cis-acting regulatory element related to meristem expression
PlantCARE_1996	CAAT-box	CAAAT	675	5	+	Pisum sativum	common cis-acting element in promoter and enhancer regions
PlantCARE_1996	CAAT-box	CAAAT	864	5	-	Pisum sativum	common cis-acting element in promoter and enhancer regions
PlantCARE_1996	CAAT-box	CAAAT	952	5	-	Pisum sativum	common cis-acting element in promoter and enhancer regions
PlantCARE_1996	CAAT-box	CAAAT	963	5	-	Pisum sativum	common cis-acting element in promoter and enhancer regions
PlantCARE_1996	CAAT-box	CAAAT	1032	5	+	Pisum sativum	common cis-acting element in promoter and enhancer regions
PlantCARE_1996	CAAT-box	CCAAT	1086	5	+	Arabidopsis thaliana	common cis-acting element in promoter and enhancer regions
PlantCARE_1996	CAAT-box	CAAAT	1431	5	+	Pisum sativum	common cis-acting element in promoter and enhancer regions
PlantCARE_1996	TATA-box	ccTATAAAaa	375	9	+	Arabidopsis thaliana	core promoter element around -30 of transcription start
PlantCARE_1996	TATA-box	TATA	529	4	+	Arabidopsis thaliana	core promoter element around -30 of transcription start
PlantCARE_1996	TATA-box	ATTATA	608	6	+	Brassica napus	core promoter element around -30 of transcription start
PlantCARE_1996	TATA-box	TATAA	609	5	-	Arabidopsis thaliana	core promoter element around -30 of transcription start
PlantCARE_1996	TATA-box	TATA	610	4	+	Arabidopsis thaliana	core promoter element around -30 of transcription start
PlantCARE_1996	GC-motif	CCCCCG	130	6	-	Zea mays	enhancer-like element involved in anoxic specific inducibility
PlantCARE_1996	3-AF1 binding site	TAAGAGAGGAA	249	10	+	Solanum tuberosum	light responsive element
PlantCARE_1996	Sp1	GGGCGG	646	6	-	Oryza sativa	light responsive element
PlantCARE_1996	Sp1	GGGCGG	1071	6	+	Oryza sativa	light responsive element
PlantCARE_1996	Sp1	GGGCGG	1529	6	+	Oryza sativa	light responsive element
PlantCARE_1996	TCT-motif	TCTTAC	639	6	-	Arabidopsis thaliana	part of a light responsive element
PlantCARE_1996	I-box	AGATAAGG	564	8	+	Triticum aestivum	part of a light responsive element
PlantCARE_1996		motif_sequence	178	4	-	organism	short_function
PlantCARE_1996		motif_sequence	183	4	-	organism	short_function
PlantCARE_1996		motif_sequence	224	4	-	organism	short_function
PlantCARE_1996		motif_sequence	268	4	-	organism	short_function
PlantCARE_1996		motif_sequence	562	4	-	organism	short_function
PlantCARE_1996		motif_sequence	695	4	+	organism	short_function
PlantCARE_1996		motif_sequence	967	4	-	organism	short_function
PlantCARE_1996		motif_sequence	1269	4	+	organism	short_function
PlantCARE_1996		motif_sequence	1361	4	-	organism	short_function
PlantCARE_1996		motif_sequence	1498	4	+	organism	short_function
PlantCARE_1996	MYC	CATGTG	476	6	+	Arabidopsis thaliana
PlantCARE_1996	MYC	CATGTG	1091	6	+	Arabidopsis thaliana
PlantCARE_1996	TCA	TCATCTTCAT	965	9	-	Pisum sativum
PlantCARE_1996	MYB	CAACAG	1324	6	+	Arabidopsis thaliana
PlantCARE_1996	MYB	CAACCA	1444	6	-	Arabidopsis thaliana
PlantCARE_1996	CCGTCC-box	CCGTCC	5	6	+	Petroselinum hortense
PlantCARE_1996	CCGTCC-box	CCGTCC	1195	6	+	Petroselinum hortense
PlantCARE_1996	CCGTCC-box	CCGTCC	1240	6	+	Petroselinum hortense
PlantCARE_1996	Unnamed__2	CCCCGG	1377	6	+	Zea mays
PlantCARE_1996	W box	TTGACC	573	6	-	Arabidopsis thaliana
PlantCARE_1996	STRE	AGGGG	191	5	+	Arabidopsis thaliana
PlantCARE_1996	STRE	AGGGG	210	5	+	Arabidopsis thaliana
PlantCARE_1996	STRE	AGGGG	231	5	+	Arabidopsis thaliana
PlantCARE_1996	STRE	AGGGG	303	5	-	Arabidopsis thaliana
PlantCARE_1996	STRE	AGGGG	355	5	+	Arabidopsis thaliana
PlantCARE_1996	STRE	AGGGG	701	5	-	Arabidopsis thaliana
PlantCARE_1996	STRE	AGGGG	933	5	-	Arabidopsis thaliana
PlantCARE_1996	STRE	AGGGG	1009	5	-	Arabidopsis thaliana
PlantCARE_1996	STRE	AGGGG	1468	5	-	Arabidopsis thaliana
PlantCARE_1996	CCGTCC motif	CCGTCC	5	6	+	Nicotiana tabacum
PlantCARE_1996	CCGTCC motif	CCGTCC	1195	6	+	Nicotiana tabacum
PlantCARE_1996	CCGTCC motif	CCGTCC	1240	6	+	Nicotiana tabacum
PlantCARE_1996	Unnamed__1	GCCACGTGGC	660	9	+	Petunia sp.
PlantCARE_1996	Unnamed__1	CGTGG	664	5	+	Zea mays
PlantCARE_1996	Unnamed__1	GCCACGTGGC	874	9	-	Petunia sp.
PlantCARE_1996	Unnamed__1	CGTGG	875	5	-	Zea mays
PlantCARE_1996	Unnamed__1	CGTGG	1151	5	+	Zea mays
PlantCARE_1996	Myb-binding site	CAACAG	1324	6	+	Nicotiana tabacum
PlantCARE_1996	CAAT-box	CAAT	976	4	+	Nicotiana glutinosa
PlantCARE_1996	CAAT-box	CAAT	991	4	-	Nicotiana glutinosa
PlantCARE_1996	CAAT-box	CAAT	1087	4	+	Nicotiana glutinosa
PlantCARE_1996	CAAT-box	CAAT	1267	4	+	Nicotiana glutinosa
PlantCARE_1996	WRE3	CCACCT	102	6	-	Pisum sativum
PlantCARE_1996	Unnamed__4	CTCC	57	4	-	Petroselinum hortense
PlantCARE_1996	Unnamed__4	CTCC	63	4	-	Petroselinum hortense
PlantCARE_1996	Unnamed__4	CTCC	100	4	-	Petroselinum hortense
PlantCARE_1996	Unnamed__4	CTCC	106	4	-	Petroselinum hortense
PlantCARE_1996	Unnamed__4	CTCC	151	4	-	Petroselinum hortense
PlantCARE_1996	Unnamed__4	CTCC	189	4	-	Petroselinum hortense
PlantCARE_1996	Unnamed__4	CTCC	197	4	-	Petroselinum hortense
PlantCARE_1996	Unnamed__4	CTCC	200	4	-	Petroselinum hortense
PlantCARE_1996	Unnamed__4	CTCC	214	4	-	Petroselinum hortense
PlantCARE_1996	Unnamed__4	CTCC	229	4	-	Petroselinum hortense
PlantCARE_1996	Unnamed__4	CTCC	234	4	-	Petroselinum hortense
PlantCARE_1996	Unnamed__4	CTCC	268	4	-	Petroselinum hortense
PlantCARE_1996	Unnamed__4	CTCC	274	4	-	Petroselinum hortense
PlantCARE_1996	Unnamed__4	CTCC	562	4	-	Petroselinum hortense
PlantCARE_1996	Unnamed__4	CTCC	570	4	-	Petroselinum hortense
PlantCARE_1996	Unnamed__4	CTCC	592	4	+	Petroselinum hortense
PlantCARE_1996	Unnamed__4	CTCC	697	4	+	Petroselinum hortense
PlantCARE_1996	Unnamed__4	CTCC	936	4	+	Petroselinum hortense
PlantCARE_1996	Unnamed__4	CTCC	957	4	+	Petroselinum hortense
PlantCARE_1996	Unnamed__4	CTCC	1042	4	+	Petroselinum hortense
PlantCARE_1996	Unnamed__4	CTCC	1107	4	+	Petroselinum hortense
PlantCARE_1996	Unnamed__4	CTCC	1119	4	+	Petroselinum hortense
PlantCARE_1996	Unnamed__4	CTCC	1192	4	+	Petroselinum hortense
PlantCARE_1996	Unnamed__4	CTCC	1466	4	+	Petroselinum hortense
PlantCARE_1996	as-1	TGACG	1097	5	+	Arabidopsis thaliana
PlantCARE_1996	as-1	TGACG	1223	5	+	Arabidopsis thaliana
PlantCARE_1996	as-1	TGACG	1456	5	-	Arabidopsis thaliana
PlantCARE_1996	as-1	TGACG	1480	5	-	Arabidopsis thaliana

## Sheet: Sheet5
TraesCS6A02G147300
	Site Name	sequence	Position	Matrix score.	Strand	Organism	function
PlantCARE_1771	TGA-element	AACGAC	723	6	-	Brassica oleracea	auxin-responsive element
PlantCARE_1771	TGA-element	AACGAC	996	6	-	Brassica oleracea	auxin-responsive element
PlantCARE_1771	LTR	CCGAAA	899	6	-	Hordeum vulgare	cis-acting element involved in low-temperature responsiveness
PlantCARE_1771	TCA-element	TCAGAAGAGG	700	9	+	Brassica oleracea	cis-acting element involved in salicylic acid responsiveness
PlantCARE_1771	ABRE	CGCACGTGTC	909	9	-	Hordeum vulgare	cis-acting element involved in the abscisic acid responsiveness
PlantCARE_1771	ABRE	CACGTG	911	6	-	Arabidopsis thaliana	cis-acting element involved in the abscisic acid responsiveness
PlantCARE_1771	ABRE	ACGTG	912	5	+	Arabidopsis thaliana	cis-acting element involved in the abscisic acid responsiveness
PlantCARE_1771	ABRE	CGTACGTGCA	1230	9	+	Hordeum vulgare	cis-acting element involved in the abscisic acid responsiveness
PlantCARE_1771	ABRE	ACGTG	1233	5	+	Arabidopsis thaliana	cis-acting element involved in the abscisic acid responsiveness
PlantCARE_1771	ABRE	CGTACGTGCA	1283	9	+	Hordeum vulgare	cis-acting element involved in the abscisic acid responsiveness
PlantCARE_1771	ABRE	ACGTG	1286	5	+	Arabidopsis thaliana	cis-acting element involved in the abscisic acid responsiveness
PlantCARE_1771	ABRE	CACGTG	1424	6	-	Arabidopsis thaliana	cis-acting element involved in the abscisic acid responsiveness
PlantCARE_1771	ABRE	ACGTG	1425	5	+	Arabidopsis thaliana	cis-acting element involved in the abscisic acid responsiveness
PlantCARE_1771	A-box	CCGTCC	297	6	-	Petroselinum crispum	cis-acting regulatory element
PlantCARE_1771	A-box	CCGTCC	373	6	+	Petroselinum crispum	cis-acting regulatory element
PlantCARE_1771	A-box	CCGTCC	1345	6	+	Petroselinum crispum	cis-acting regulatory element
PlantCARE_1771	A-box	CCGTCC	1349	6	+	Petroselinum crispum	cis-acting regulatory element
PlantCARE_1771	A-box	CCGTCC	1399	6	+	Petroselinum crispum	cis-acting regulatory element
PlantCARE_1771	G-Box	CACGTG	911	6	-	Pisum sativum	cis-acting regulatory element involved in light responsiveness
PlantCARE_1771	G-Box	CACGTG	1424	6	-	Pisum sativum	cis-acting regulatory element involved in light responsiveness
PlantCARE_1771	G-box	CACGTG	911	6	-	Arabidopsis thaliana	cis-acting regulatory element involved in light responsiveness
PlantCARE_1771	G-box	CACGAC	1054	6	+	Zea mays	cis-acting regulatory element involved in light responsiveness
PlantCARE_1771	G-box	TACGTG	1232	6	+	Arabidopsis thaliana	cis-acting regulatory element involved in light responsiveness
PlantCARE_1771	G-box	TACGTG	1285	6	+	Arabidopsis thaliana	cis-acting regulatory element involved in light responsiveness
PlantCARE_1771	G-box	CACGTG	1424	6	-	Arabidopsis thaliana	cis-acting regulatory element involved in light responsiveness
PlantCARE_1771	CGTCA-motif	CGTCA	140	5	+	Hordeum vulgare	cis-acting regulatory element involved in the MeJA-responsiveness
PlantCARE_1771	CGTCA-motif	CGTCA	560	5	-	Hordeum vulgare	cis-acting regulatory element involved in the MeJA-responsiveness
PlantCARE_1771	CGTCA-motif	CGTCA	908	5	+	Hordeum vulgare	cis-acting regulatory element involved in the MeJA-responsiveness
PlantCARE_1771	CGTCA-motif	CGTCA	1051	5	+	Hordeum vulgare	cis-acting regulatory element involved in the MeJA-responsiveness
PlantCARE_1771	CGTCA-motif	CGTCA	1568	5	+	Hordeum vulgare	cis-acting regulatory element involved in the MeJA-responsiveness
PlantCARE_1771	TGACG-motif	TGACG	140	5	-	Hordeum vulgare	cis-acting regulatory element involved in the MeJA-responsiveness
PlantCARE_1771	TGACG-motif	TGACG	560	5	+	Hordeum vulgare	cis-acting regulatory element involved in the MeJA-responsiveness
PlantCARE_1771	TGACG-motif	TGACG	908	5	-	Hordeum vulgare	cis-acting regulatory element involved in the MeJA-responsiveness
PlantCARE_1771	TGACG-motif	TGACG	1051	5	-	Hordeum vulgare	cis-acting regulatory element involved in the MeJA-responsiveness
PlantCARE_1771	TGACG-motif	TGACG	1568	5	-	Hordeum vulgare	cis-acting regulatory element involved in the MeJA-responsiveness
PlantCARE_1771	O2-site	GTTGACGTGA	137	9	-	Zea mays	cis-acting regulatory element involved in zein metabolism regulation
PlantCARE_1771	CAT-box	GCCACT	1302	6	+	Arabidopsis thaliana	cis-acting regulatory element related to meristem expression
PlantCARE_1771	CAAT-box	CCAAT	17	5	+	Arabidopsis thaliana	common cis-acting element in promoter and enhancer regions
PlantCARE_1771	CAAT-box	CAAAT	70	5	-	Pisum sativum	common cis-acting element in promoter and enhancer regions
PlantCARE_1771	CAAT-box	CCAAT	446	5	-	Arabidopsis thaliana	common cis-acting element in promoter and enhancer regions
PlantCARE_1771	CAAT-box	CCAAT	484	5	-	Arabidopsis thaliana	common cis-acting element in promoter and enhancer regions
PlantCARE_1771	CAAT-box	CCAAT	1533	5	+	Arabidopsis thaliana	common cis-acting element in promoter and enhancer regions
PlantCARE_1771	TATA-box	ATATAT	613	6	+	Brassica napus	core promoter element around -30 of transcription start
PlantCARE_1771	TATA-box	TATA	614	4	+	Arabidopsis thaliana	core promoter element around -30 of transcription start
PlantCARE_1771	GT1-motif	GGTTAA	98	6	+	Arabidopsis thaliana	light responsive element
PlantCARE_1771	MBS	CAACTG	1470	6	+	Arabidopsis thaliana	MYB binding site involved in drought-inducibility
PlantCARE_1771	GATT-motif	CTCCTGATTAGC	695	11	-	Zea mays	part of a light responsive element
PlantCARE_1771	chs-CMA2c	ATGTACGTGGAGG	1229	12	+	Petroselinum crispum	part of a light responsive element
PlantCARE_1771	AE-box	AGAAACTT	464	8	+	Arabidopsis thaliana	part of a module for light response
PlantCARE_1771	TGA-box	TGACGTAA	137	8	-	Glycine max	part of an auxin-responsive element
PlantCARE_1771	TGA-box	TGACGTAA	560	8	+	Glycine max	part of an auxin-responsive element
PlantCARE_1771		motif_sequence	549	4	+	organism	short_function
PlantCARE_1771		motif_sequence	703	4	-	organism	short_function
PlantCARE_1771		motif_sequence	759	4	+	organism	short_function
PlantCARE_1771		motif_sequence	791	4	-	organism	short_function
PlantCARE_1771		motif_sequence	828	4	-	organism	short_function
PlantCARE_1771		motif_sequence	1046	4	+	organism	short_function
PlantCARE_1771		motif_sequence	1064	4	+	organism	short_function
PlantCARE_1771		motif_sequence	1130	4	+	organism	short_function
PlantCARE_1771		motif_sequence	1177	4	+	organism	short_function
PlantCARE_1771		motif_sequence	1326	4	-	organism	short_function
PlantCARE_1771		motif_sequence	1506	4	-	organism	short_function
PlantCARE_1771		motif_sequence	1556	4	-	organism	short_function
PlantCARE_1771	Unnamed__2	CCCCGG	805	6	+	Zea mays
PlantCARE_1771	Unnamed__2	AACCTAACCT	837	9	-	Petroselinum hortense
PlantCARE_1771	AAGAA-motif	GAAAGAA	489	7	+	Avena sativa
PlantCARE_1771	Unnamed__4	CTCC	7	4	+	Petroselinum hortense
PlantCARE_1771	Unnamed__4	CTCC	204	4	-	Petroselinum hortense
PlantCARE_1771	Unnamed__4	CTCC	207	4	-	Petroselinum hortense
PlantCARE_1771	Unnamed__4	CTCC	499	4	-	Petroselinum hortense
PlantCARE_1771	Unnamed__4	CTCC	506	4	-	Petroselinum hortense
PlantCARE_1771	Unnamed__4	CTCC	531	4	-	Petroselinum hortense
PlantCARE_1771	Unnamed__4	CTCC	703	4	-	Petroselinum hortense
PlantCARE_1771	Unnamed__4	CTCC	791	4	-	Petroselinum hortense
PlantCARE_1771	Unnamed__4	CTCC	883	4	-	Petroselinum hortense
PlantCARE_1771	Unnamed__4	CTCC	949	4	+	Petroselinum hortense
PlantCARE_1771	Unnamed__4	CTCC	982	4	+	Petroselinum hortense
PlantCARE_1771	Unnamed__4	CTCC	1004	4	-	Petroselinum hortense
PlantCARE_1771	Unnamed__4	CTCC	1042	4	+	Petroselinum hortense
PlantCARE_1771	Unnamed__4	CTCC	1084	4	-	Petroselinum hortense
PlantCARE_1771	Unnamed__4	CTCC	1088	4	+	Petroselinum hortense
PlantCARE_1771	Unnamed__4	CTCC	1135	4	+	Petroselinum hortense
PlantCARE_1771	Unnamed__4	CTCC	1237	4	-	Petroselinum hortense
PlantCARE_1771	Unnamed__4	CTCC	1382	4	+	Petroselinum hortense
PlantCARE_1771	Unnamed__4	CTCC	1414	4	+	Petroselinum hortense
PlantCARE_1771	Unnamed__4	CTCC	1502	4	-	Petroselinum hortense
PlantCARE_1771	AC-I	(T/C)C(T/C)(C/T)ACC(T/C)ACC	1361	8.5	+	Phaseolus vulgaris
PlantCARE_1771	AC-I	(T/C)C(T/C)(C/T)ACC(T/C)ACC	1365	8.5	+	Phaseolus vulgaris
PlantCARE_1771	ABRE3a	TACGTG	1232	6	+	Zea mays
PlantCARE_1771	ABRE3a	TACGTG	1285	6	+	Zea mays
PlantCARE_1771	Unnamed__1	CGTGG	281	5	-	Zea mays
PlantCARE_1771	Unnamed__1	CGTGG	304	5	+	Zea mays
PlantCARE_1771	Unnamed__1	CGTGG	1080	5	+	Zea mays
PlantCARE_1771	Unnamed__1	CGTGG	1234	5	+	Zea mays
PlantCARE_1771	Myb	TAACTG	943	6	+	Arabidopsis thaliana
PlantCARE_1771	Myb	CAACTG	1470	6	+	Arabidopsis thaliana
PlantCARE_1771	MYC	CATGTG	1327	6	-	Arabidopsis thaliana
PlantCARE_1771	MYC	CATGTG	1329	6	+	Arabidopsis thaliana
PlantCARE_1771	MYC	CATGTG	1457	6	-	Arabidopsis thaliana
PlantCARE_1771	ABRE4	CACGTA	1232	6	-	Zea mays
PlantCARE_1771	ABRE4	CACGTA	1285	6	-	Zea mays
PlantCARE_1771	as-1	TGACG	140	5	-	Arabidopsis thaliana
PlantCARE_1771	as-1	TGACG	560	5	+	Arabidopsis thaliana
PlantCARE_1771	as-1	TGACG	908	5	-	Arabidopsis thaliana
PlantCARE_1771	as-1	TGACG	1051	5	-	Arabidopsis thaliana
PlantCARE_1771	as-1	TGACG	1568	5	-	Arabidopsis thaliana
PlantCARE_1771	WRE3	CCACCT	1367	6	+	Pisum sativum
PlantCARE_1771	STRE	AGGGG	337	5	+	Arabidopsis thaliana
PlantCARE_1771	STRE	AGGGG	622	5	-	Arabidopsis thaliana
PlantCARE_1771	STRE	AGGGG	638	5	-	Arabidopsis thaliana
PlantCARE_1771	STRE	AGGGG	1034	5	-	Arabidopsis thaliana
PlantCARE_1771	CCGTCC motif	CCGTCC	297	6	-	Nicotiana tabacum
PlantCARE_1771	CCGTCC motif	CCGTCC	373	6	+	Nicotiana tabacum
PlantCARE_1771	CCGTCC motif	CCGTCC	1345	6	+	Nicotiana tabacum
PlantCARE_1771	CCGTCC motif	CCGTCC	1349	6	+	Nicotiana tabacum
PlantCARE_1771	CCGTCC motif	CCGTCC	1399	6	+	Nicotiana tabacum
PlantCARE_1771	CAAT-box	CAAT	18	4	+	Nicotiana glutinosa
PlantCARE_1771	CAAT-box	CAAT	68	4	+	Nicotiana glutinosa
PlantCARE_1771	CAAT-box	CAAT	88	4	+	Nicotiana glutinosa
PlantCARE_1771	CAAT-box	CAAT	111	4	+	Nicotiana glutinosa
PlantCARE_1771	CAAT-box	CAAT	211	4	+	Nicotiana glutinosa
PlantCARE_1771	CAAT-box	CAAT	221	4	-	Nicotiana glutinosa
PlantCARE_1771	CAAT-box	CAAT	545	4	-	Nicotiana glutinosa
PlantCARE_1771	CAAT-box	CAAT	1534	4	+	Nicotiana glutinosa
PlantCARE_1771	CCGTCC-box	CCGTCC	297	6	-	Petroselinum hortense
PlantCARE_1771	CCGTCC-box	CCGTCC	373	6	+	Petroselinum hortense
PlantCARE_1771	CCGTCC-box	CCGTCC	1345	6	+	Petroselinum hortense
PlantCARE_1771	CCGTCC-box	CCGTCC	1349	6	+	Petroselinum hortense
PlantCARE_1771	CCGTCC-box	CCGTCC	1399	6	+	Petroselinum hortense

## Sheet: Sheet6
TraesCS4D02G343400
	Site Name	sequence	Position	Matrix score.	Strand	Organism	function
PlantCARE_12048	TGA-element	AACGAC	551	6	-	Brassica oleracea	auxin-responsive element
PlantCARE_12048	LTR	CCGAAA	607	6	-	Hordeum vulgare	cis-acting element involved in low-temperature responsiveness
PlantCARE_12048	LTR	CCGAAA	1610	6	+	Hordeum vulgare	cis-acting element involved in low-temperature responsiveness
PlantCARE_12048	ABRE	AACCCGG	258	7	+	Arabidopsis thaliana	cis-acting element involved in the abscisic acid responsiveness
PlantCARE_12048	ABRE	ACGTG	560	5	-	Arabidopsis thaliana	cis-acting element involved in the abscisic acid responsiveness
PlantCARE_12048	ABRE	ACGTG	816	5	-	Arabidopsis thaliana	cis-acting element involved in the abscisic acid responsiveness
PlantCARE_12048	ABRE	ACGTG	841	5	-	Arabidopsis thaliana	cis-acting element involved in the abscisic acid responsiveness
PlantCARE_12048	ABRE	CGTACGTGCA	860	9	+	Hordeum vulgare	cis-acting element involved in the abscisic acid responsiveness
PlantCARE_12048	A-box	CCGTCC	132	6	+	Petroselinum crispum	cis-acting regulatory element
PlantCARE_12048	A-box	CCGTCC	594	6	+	Petroselinum crispum	cis-acting regulatory element
PlantCARE_12048	A-box	CCGTCC	645	6	+	Petroselinum crispum	cis-acting regulatory element
PlantCARE_12048	ARE	AAACCA	1447	6	+	Zea mays	cis-acting regulatory element essential for the anaerobic induction
PlantCARE_12048	G-Box	CACGTT	841	6	+	Pisum sativum	cis-acting regulatory element involved in light responsiveness
PlantCARE_12048	G-box	CACGAC	234	6	+	Zea mays	cis-acting regulatory element involved in light responsiveness
PlantCARE_12048	G-box	CACGTC	560	6	+	Zea mays	cis-acting regulatory element involved in light responsiveness
PlantCARE_12048	G-box	TACGTG	816	6	-	Arabidopsis thaliana	cis-acting regulatory element involved in light responsiveness
PlantCARE_12048	TGACG-motif	TGACG	797	5	-	Hordeum vulgare	cis-acting regulatory element involved in the MeJA-responsiveness
PlantCARE_12048	CGTCA-motif	CGTCA	797	5	+	Hordeum vulgare	cis-acting regulatory element involved in the MeJA-responsiveness
PlantCARE_12048	CAT-box	GCCACT	1173	6	+	Arabidopsis thaliana	cis-acting regulatory element related to meristem expression
PlantCARE_12048	CAT-box	GCCACT	1191	6	-	Arabidopsis thaliana	cis-acting regulatory element related to meristem expression
PlantCARE_12048	CAAT-box	CCAAT	162	5	-	Arabidopsis thaliana	common cis-acting element in promoter and enhancer regions
PlantCARE_12048	CAAT-box	CCAAT	199	5	-	Arabidopsis thaliana	common cis-acting element in promoter and enhancer regions
PlantCARE_12048	CAAT-box	CCAAT	874	5	+	Arabidopsis thaliana	common cis-acting element in promoter and enhancer regions
PlantCARE_12048	CAAT-box	CAAAT	1055	5	+	Pisum sativum	common cis-acting element in promoter and enhancer regions
PlantCARE_12048	P-box	CCTTTTG	1197	7	+	Oryza sativa	gibberellin-responsive element
PlantCARE_12048	MBS	CAACTG	714	6	+	Arabidopsis thaliana	MYB binding site involved in drought-inducibility
PlantCARE_12048	CCAAT-box	CAACGG	167	6	+	Hordeum vulgare	MYBHv1 binding site
PlantCARE_12048	CCAAT-box	CAACGG	1086	6	-	Hordeum vulgare	MYBHv1 binding site
PlantCARE_12048	Box 4	ATTAAT	1385	6	-	Petroselinum crispum	part of a conserved DNA module involved in light responsiveness
PlantCARE_12048	TCT-motif	TCTTAC	1453	6	+	Arabidopsis thaliana	part of a light responsive element
PlantCARE_12048	AE-box	AGAAACAA	999	8	+	Arabidopsis thaliana	part of a module for light response
PlantCARE_12048		motif_sequence	98	4	+	organism	short_function
PlantCARE_12048		motif_sequence	115	4	+	organism	short_function
PlantCARE_12048		motif_sequence	782	4	+	organism	short_function
PlantCARE_12048		motif_sequence	830	4	+	organism	short_function
PlantCARE_12048		motif_sequence	928	4	+	organism	short_function
PlantCARE_12048		motif_sequence	930	4	-	organism	short_function
PlantCARE_12048		motif_sequence	949	4	+	organism	short_function
PlantCARE_12048		motif_sequence	1023	4	+	organism	short_function
PlantCARE_12048		motif_sequence	1251	4	+	organism	short_function
PlantCARE_12048		motif_sequence	1340	4	+	organism	short_function
PlantCARE_12048		motif_sequence	1520	4	-	organism	short_function
PlantCARE_12048		motif_sequence	1527	4	+	organism	short_function
PlantCARE_12048		motif_sequence	1546	4	-	organism	short_function
PlantCARE_12048	Unnamed__1	CGTGG	233	5	-	Zea mays
PlantCARE_12048	Unnamed__1	CGTGG	559	5	-	Zea mays
PlantCARE_12048	Unnamed__1	CGTGG	815	5	-	Zea mays
PlantCARE_12048	Unnamed__1	CGTGG	1311	5	+	Zea mays
PlantCARE_12048	Unnamed__1	CGTGG	1543	5	+	Zea mays
PlantCARE_12048	MYB	CAACAG	42	6	-	Arabidopsis thaliana
PlantCARE_12048	MYB	CAACCA	1503	6	-	Arabidopsis thaliana
PlantCARE_12048	CCGTCC motif	CCGTCC	132	6	+	Nicotiana tabacum
PlantCARE_12048	CCGTCC motif	CCGTCC	594	6	+	Nicotiana tabacum
PlantCARE_12048	CCGTCC motif	CCGTCC	645	6	+	Nicotiana tabacum
PlantCARE_12048	CCGTCC-box	CCGTCC	132	6	+	Petroselinum hortense
PlantCARE_12048	CCGTCC-box	CCGTCC	594	6	+	Petroselinum hortense
PlantCARE_12048	CCGTCC-box	CCGTCC	645	6	+	Petroselinum hortense
PlantCARE_12048	as-1	TGACG	797	5	-	Arabidopsis thaliana
PlantCARE_12048	Unnamed__4	CTCC	100	4	+	Petroselinum hortense
PlantCARE_12048	Unnamed__4	CTCC	147	4	-	Petroselinum hortense
PlantCARE_12048	Unnamed__4	CTCC	158	4	+	Petroselinum hortense
PlantCARE_12048	Unnamed__4	CTCC	263	4	-	Petroselinum hortense
PlantCARE_12048	Unnamed__4	CTCC	684	4	+	Petroselinum hortense
PlantCARE_12048	Unnamed__4	CTCC	803	4	-	Petroselinum hortense
PlantCARE_12048	Unnamed__4	CTCC	853	4	-	Petroselinum hortense
PlantCARE_12048	Unnamed__4	CTCC	902	4	+	Petroselinum hortense
PlantCARE_12048	Unnamed__4	CTCC	936	4	-	Petroselinum hortense
PlantCARE_12048	Unnamed__4	CTCC	958	4	-	Petroselinum hortense
PlantCARE_12048	Unnamed__4	CTCC	969	4	-	Petroselinum hortense
PlantCARE_12048	Unnamed__4	CTCC	1081	4	-	Petroselinum hortense
PlantCARE_12048	Unnamed__4	CTCC	1093	4	-	Petroselinum hortense
PlantCARE_12048	Unnamed__4	CTCC	1163	4	-	Petroselinum hortense
PlantCARE_12048	Unnamed__4	CTCC	1300	4	+	Petroselinum hortense
PlantCARE_12048	Unnamed__4	CTCC	1323	4	+	Petroselinum hortense
PlantCARE_12048	Unnamed__4	CTCC	1520	4	-	Petroselinum hortense
PlantCARE_12048	Unnamed__4	CTCC	1585	4	+	Petroselinum hortense
PlantCARE_12048	Unnamed__4	CTCC	1588	4	+	Petroselinum hortense
PlantCARE_12048	Unnamed__4	CTCC	1591	4	+	Petroselinum hortense
PlantCARE_12048	W box	TTGACC	37	6	+	Arabidopsis thaliana
PlantCARE_12048	W box	TTGACC	611	6	-	Arabidopsis thaliana
PlantCARE_12048	MYB recognition site	CCGTTG	167	6	-	Arabidopsis thaliana
PlantCARE_12048	MYB recognition site	CCGTTG	1086	6	+	Arabidopsis thaliana
PlantCARE_12048	STRE	AGGGG	16	5	+	Arabidopsis thaliana
PlantCARE_12048	STRE	AGGGG	93	5	+	Arabidopsis thaliana
PlantCARE_12048	STRE	AGGGG	216	5	-	Arabidopsis thaliana
PlantCARE_12048	Myb-binding site	CAACAG	42	6	-	Nicotiana tabacum
PlantCARE_12048	ABRE4	CACGTA	816	6	+	Zea mays
PlantCARE_12048	DRE core	GCCGAC	896	6	-	Arabidopsis thaliana
PlantCARE_12048	DRE core	GCCGAC	1306	6	-	Arabidopsis thaliana
PlantCARE_12048	Myb	CAACTG	714	6	+	Arabidopsis thaliana
PlantCARE_12048	MYC	CATGTG	948	6	+	Arabidopsis thaliana
PlantCARE_12048	MYC	CATTTG	1055	6	-	Arabidopsis thaliana
PlantCARE_12048	ABRE3a	TACGTG	816	6	-	Zea mays
PlantCARE_12048	CAAT-box	CAAT	725	4	+	Nicotiana glutinosa
PlantCARE_12048	CAAT-box	CAAT	761	4	+	Nicotiana glutinosa
PlantCARE_12048	CAAT-box	CAAT	875	4	+	Nicotiana glutinosa
PlantCARE_12048	CAAT-box	CAAT	1433	4	-	Nicotiana glutinosa

## Sheet: Sheet7
TraesCS7D02G150600
	Site Name	sequence	Position	Matrix score.	Strand	Organism	function
PlantCARE_23951	AT-rich element	ATAGAAATCAA	448	10	+	Glycine max	binding site of AT-rich DNA binding protein (ATBP-1)
PlantCARE_23951	TC-rich repeats	GTTTTCTTAC	1247	9	-	Nicotiana tabacum	cis-acting element involved in defense and stress responsiveness
PlantCARE_23951	LTR	CCGAAA	725	6	-	Hordeum vulgare	cis-acting element involved in low-temperature responsiveness
PlantCARE_23951	ABRE	ACGTG	4	5	+	Arabidopsis thaliana	cis-acting element involved in the abscisic acid responsiveness
PlantCARE_23951	ABRE	AACCCGG	67	7	+	Arabidopsis thaliana	cis-acting element involved in the abscisic acid responsiveness
PlantCARE_23951	ABRE	ACGTG	240	5	-	Arabidopsis thaliana	cis-acting element involved in the abscisic acid responsiveness
PlantCARE_23951	ABRE	ACGTG	1220	5	-	Arabidopsis thaliana	cis-acting element involved in the abscisic acid responsiveness
PlantCARE_23951	ABRE	ACGTG	1257	5	-	Arabidopsis thaliana	cis-acting element involved in the abscisic acid responsiveness
PlantCARE_23951	ABRE	CGCACGTGTC	1326	9	-	Hordeum vulgare	cis-acting element involved in the abscisic acid responsiveness
PlantCARE_23951	ABRE	ACGTG	1329	5	+	Arabidopsis thaliana	cis-acting element involved in the abscisic acid responsiveness
PlantCARE_23951	A-box	CCGTCC	1565	6	+	Petroselinum crispum	cis-acting regulatory element
PlantCARE_23951	ARE	AAACCA	1253	6	+	Zea mays	cis-acting regulatory element essential for the anaerobic induction
PlantCARE_23951	circadian	CAAAGATATC	1577	9	-	Lycopersicon esculentum	cis-acting regulatory element involved in circadian control
PlantCARE_23951	G-box	CACGTC	3	6	-	Zea mays	cis-acting regulatory element involved in light responsiveness
PlantCARE_23951	G-box	CACGTC	240	6	+	Zea mays	cis-acting regulatory element involved in light responsiveness
PlantCARE_23951	G-box	CACGAC	534	6	+	Zea mays	cis-acting regulatory element involved in light responsiveness
PlantCARE_23951	G-box	CACGAC	688	6	-	Zea mays	cis-acting regulatory element involved in light responsiveness
PlantCARE_23951	G-Box	CACGTT	1220	6	+	Pisum sativum	cis-acting regulatory element involved in light responsiveness
PlantCARE_23951	G-Box	CACGTT	1257	6	+	Pisum sativum	cis-acting regulatory element involved in light responsiveness
PlantCARE_23951	G-Box	CACGTT	1328	6	-	Pisum sativum	cis-acting regulatory element involved in light responsiveness
PlantCARE_23951	RY-element	CATGCATG	1050	8	-	Helianthus annuus	cis-acting regulatory element involved in seed-specific regulation
PlantCARE_23951	GCN4_motif	TGAGTCA	369	7	+	Oryza sativa	cis-regulatory element involved in endosperm expression
PlantCARE_23951	CAAT-box	CCAAT	52	5	-	Arabidopsis thaliana	common cis-acting element in promoter and enhancer regions
PlantCARE_23951	CAAT-box	CAAAT	209	5	+	Pisum sativum	common cis-acting element in promoter and enhancer regions
PlantCARE_23951	CAAT-box	CAAAT	277	5	+	Pisum sativum	common cis-acting element in promoter and enhancer regions
PlantCARE_23951	CAAT-box	TGCCAAC	346	7	+	Petunia hybrida	common cis-acting element in promoter and enhancer regions
PlantCARE_23951	CAAT-box	CAAAT	499	5	+	Pisum sativum	common cis-acting element in promoter and enhancer regions
PlantCARE_23951	CAAT-box	CAAAT	514	5	+	Pisum sativum	common cis-acting element in promoter and enhancer regions
PlantCARE_23951	CAAT-box	CAAAT	741	5	-	Pisum sativum	common cis-acting element in promoter and enhancer regions
PlantCARE_23951	CAAT-box	CAAAT	865	5	-	Pisum sativum	common cis-acting element in promoter and enhancer regions
PlantCARE_23951	CAAT-box	CAAAT	919	5	+	Pisum sativum	common cis-acting element in promoter and enhancer regions
PlantCARE_23951	CAAT-box	CAAAT	1210	5	-	Pisum sativum	common cis-acting element in promoter and enhancer regions
PlantCARE_23951	CAAT-box	CAAAT	1267	5	+	Pisum sativum	common cis-acting element in promoter and enhancer regions
PlantCARE_23951	CAAT-box	CAAAT	1273	5	+	Pisum sativum	common cis-acting element in promoter and enhancer regions
PlantCARE_23951	CAAT-box	CAAAT	1288	5	+	Pisum sativum	common cis-acting element in promoter and enhancer regions
PlantCARE_23951	CAAT-box	CAAAT	1414	5	+	Pisum sativum	common cis-acting element in promoter and enhancer regions
PlantCARE_23951	TATA-box	taTATAAAtc	111	9	-	Arabidopsis thaliana	core promoter element around -30 of transcription start
PlantCARE_23951	TATA-box	ATATAT	112	6	+	Brassica napus	core promoter element around -30 of transcription start
PlantCARE_23951	TATA-box	TATATA	113	6	+	Arabidopsis thaliana	core promoter element around -30 of transcription start
PlantCARE_23951	TATA-box	ATATAT	114	6	+	Brassica napus	core promoter element around -30 of transcription start
PlantCARE_23951	TATA-box	TATATA	115	6	+	Arabidopsis thaliana	core promoter element around -30 of transcription start
PlantCARE_23951	TATA-box	ATATAA	116	6	+	Brassica oleracea	core promoter element around -30 of transcription start
PlantCARE_23951	TATA-box	TATA	117	4	+	Arabidopsis thaliana	core promoter element around -30 of transcription start
PlantCARE_23951	TATA-box	TATAA	182	5	-	Arabidopsis thaliana	core promoter element around -30 of transcription start
PlantCARE_23951	TATA-box	TATA	183	4	+	Arabidopsis thaliana	core promoter element around -30 of transcription start
PlantCARE_23951	TATA-box	ATTATA	212	6	+	Brassica napus	core promoter element around -30 of transcription start
PlantCARE_23951	TATA-box	TATAA	213	5	-	Arabidopsis thaliana	core promoter element around -30 of transcription start
PlantCARE_23951	TATA-box	TATA	214	4	+	Arabidopsis thaliana	core promoter element around -30 of transcription start
PlantCARE_23951	TATA-box	TATA	271	4	+	Arabidopsis thaliana	core promoter element around -30 of transcription start
PlantCARE_23951	TATA-box	ATTATA	280	6	+	Brassica napus	core promoter element around -30 of transcription start
PlantCARE_23951	TATA-box	TATATAA	281	7	-	Arabidopsis thaliana	core promoter element around -30 of transcription start
PlantCARE_23951	TATA-box	TATATA	282	6	+	Arabidopsis thaliana	core promoter element around -30 of transcription start
PlantCARE_23951	TATA-box	TATA	284	4	+	Arabidopsis thaliana	core promoter element around -30 of transcription start
PlantCARE_23951	TATA-box	TATAA	328	5	-	Arabidopsis thaliana	core promoter element around -30 of transcription start
PlantCARE_23951	TATA-box	TATA	329	4	+	Arabidopsis thaliana	core promoter element around -30 of transcription start
PlantCARE_23951	TATA-box	TATA	360	4	+	Arabidopsis thaliana	core promoter element around -30 of transcription start
PlantCARE_23951	TATA-box	TATA	427	4	+	Arabidopsis thaliana	core promoter element around -30 of transcription start
PlantCARE_23951	TATA-box	TATA	518	4	+	Arabidopsis thaliana	core promoter element around -30 of transcription start
PlantCARE_23951	TATA-box	TATA	589	4	+	Arabidopsis thaliana	core promoter element around -30 of transcription start
PlantCARE_23951	TATA-box	TACAAAA	680	7	+	Oryza sativa	core promoter element around -30 of transcription start
PlantCARE_23951	TATA-box	TATATA	824	6	-	Arabidopsis thaliana	core promoter element around -30 of transcription start
PlantCARE_23951	TATA-box	ATATAT	825	6	-	Brassica napus	core promoter element around -30 of transcription start
PlantCARE_23951	TATA-box	TATATA	826	6	-	Arabidopsis thaliana	core promoter element around -30 of transcription start
PlantCARE_23951	TATA-box	TATA	828	4	-	Arabidopsis thaliana	core promoter element around -30 of transcription start
PlantCARE_23951	TATA-box	TACAAAA	830	7	+	Oryza sativa	core promoter element around -30 of transcription start
PlantCARE_23951	TATA-box	TATA	893	4	-	Arabidopsis thaliana	core promoter element around -30 of transcription start
PlantCARE_23951	TATA-box	ATTATA	922	6	+	Brassica napus	core promoter element around -30 of transcription start
PlantCARE_23951	TATA-box	TATAA	923	5	-	Arabidopsis thaliana	core promoter element around -30 of transcription start
PlantCARE_23951	TATA-box	TATA	924	4	-	Arabidopsis thaliana	core promoter element around -30 of transcription start
PlantCARE_23951	TATA-box	TATA	994	4	-	Arabidopsis thaliana	core promoter element around -30 of transcription start
PlantCARE_23951	TATA-box	TATA	1070	4	-	Arabidopsis thaliana	core promoter element around -30 of transcription start
PlantCARE_23951	TATA-box	ATTATA	1159	6	+	Brassica napus	core promoter element around -30 of transcription start
PlantCARE_23951	TATA-box	TATAA	1160	5	-	Arabidopsis thaliana	core promoter element around -30 of transcription start
PlantCARE_23951	TATA-box	TATA	1161	4	-	Arabidopsis thaliana	core promoter element around -30 of transcription start
PlantCARE_23951	TATA-box	TATA	1189	4	-	Arabidopsis thaliana	core promoter element around -30 of transcription start
PlantCARE_23951	TATA-box	taTATAAAtc	1232	9	-	Arabidopsis thaliana	core promoter element around -30 of transcription start
PlantCARE_23951	TATA-box	ATATAT	1233	6	-	Brassica napus	core promoter element around -30 of transcription start
PlantCARE_23951	TATA-box	TATATA	1234	6	-	Arabidopsis thaliana	core promoter element around -30 of transcription start
PlantCARE_23951	TATA-box	ATATAT	1235	6	-	Brassica napus	core promoter element around -30 of transcription start
PlantCARE_23951	TATA-box	TATATA	1236	6	-	Arabidopsis thaliana	core promoter element around -30 of transcription start
PlantCARE_23951	TATA-box	ATATAA	1237	6	+	Brassica oleracea	core promoter element around -30 of transcription start
PlantCARE_23951	TATA-box	TATA	1238	4	-	Arabidopsis thaliana	core promoter element around -30 of transcription start
PlantCARE_23951	TATA-box	tcTATAAATAgg	1464	11	+	Nicotiana tabacum	core promoter element around -30 of transcription start
PlantCARE_23951	TATA-box	TATA	1466	4	-	Arabidopsis thaliana	core promoter element around -30 of transcription start
PlantCARE_23951	TATA-box	TATA	1548	4	-	Arabidopsis thaliana	core promoter element around -30 of transcription start
PlantCARE_23951	Sp1	GGGCGG	704	6	+	Oryza sativa	light responsive element
PlantCARE_23951	GT1-motif	GGTTAAT	15	7	+	Avena sativa	light responsive element
PlantCARE_23951	MBS	CAACTG	1509	6	+	Arabidopsis thaliana	MYB binding site involved in drought-inducibility
PlantCARE_23951	TCT-motif	TCTTAC	204	6	+	Arabidopsis thaliana	part of a light responsive element
PlantCARE_23951	TCT-motif	TCTTAC	1203	6	+	Arabidopsis thaliana	part of a light responsive element
PlantCARE_23951		motif_sequence	123	4	+	organism	short_function
PlantCARE_23951		motif_sequence	218	4	+	organism	short_function
PlantCARE_23951		motif_sequence	343	4	+	organism	short_function
PlantCARE_23951		motif_sequence	442	4	-	organism	short_function
PlantCARE_23951		motif_sequence	596	4	+	organism	short_function
PlantCARE_23951		motif_sequence	836	4	+	organism	short_function
PlantCARE_23951		motif_sequence	876	4	+	organism	short_function
PlantCARE_23951		motif_sequence	1033	4	-	organism	short_function
PlantCARE_23951		motif_sequence	1138	4	+	organism	short_function
PlantCARE_23951		motif_sequence	1291	4	+	organism	short_function
PlantCARE_23951		motif_sequence	1514	4	-	organism	short_function
PlantCARE_23951		motif_sequence	1523	4	+	organism	short_function
PlantCARE_23951		motif_sequence	1576	4	-	organism	short_function
PlantCARE_23951	TATA	TATAAAAT	117	8	+	Arabidopsis thaliana
PlantCARE_23951	TATA	TATAAAAT	1070	8	+	Arabidopsis thaliana
PlantCARE_23951	CAAT-box	CAAT	20	4	-	Nicotiana glutinosa
PlantCARE_23951	CAAT-box	CAAT	132	4	+	Nicotiana glutinosa
PlantCARE_23951	CAAT-box	CAAT	197	4	-	Nicotiana glutinosa
PlantCARE_23951	CAAT-box	CAAT	332	4	-	Nicotiana glutinosa
PlantCARE_23951	CAAT-box	CAAT	385	4	+	Nicotiana glutinosa
PlantCARE_23951	CAAT-box	CAAT	401	4	-	Nicotiana glutinosa
PlantCARE_23951	CAAT-box	CAAT	448	4	-	Nicotiana glutinosa
PlantCARE_23951	CAAT-box	CAAT	456	4	+	Nicotiana glutinosa
PlantCARE_23951	CAAT-box	CAAT	651	4	+	Nicotiana glutinosa
PlantCARE_23951	CAAT-box	CAAT	658	4	-	Nicotiana glutinosa
PlantCARE_23951	CAAT-box	CAAT	734	4	+	Nicotiana glutinosa
PlantCARE_23951	CAAT-box	CAAT	736	4	-	Nicotiana glutinosa
PlantCARE_23951	CAAT-box	CAAT	886	4	+	Nicotiana glutinosa
PlantCARE_23951	CAAT-box	CAAT	907	4	-	Nicotiana glutinosa
PlantCARE_23951	CAAT-box	CAAT	967	4	-	Nicotiana glutinosa
PlantCARE_23951	CAAT-box	CAAT	1042	4	-	Nicotiana glutinosa
PlantCARE_23951	CAAT-box	CAAT	1119	4	+	Nicotiana glutinosa
PlantCARE_23951	CAAT-box	CAAT	1355	4	+	Nicotiana glutinosa
PlantCARE_23951	Unnamed__4	CTCC	37	4	-	Petroselinum hortense
PlantCARE_23951	Unnamed__4	CTCC	78	4	+	Petroselinum hortense
PlantCARE_23951	Unnamed__4	CTCC	442	4	-	Petroselinum hortense
PlantCARE_23951	Unnamed__4	CTCC	524	4	-	Petroselinum hortense
PlantCARE_23951	Unnamed__4	CTCC	708	4	-	Petroselinum hortense
PlantCARE_23951	Unnamed__4	CTCC	768	4	+	Petroselinum hortense
PlantCARE_23951	Unnamed__4	CTCC	1002	4	+	Petroselinum hortense
PlantCARE_23951	Unnamed__4	CTCC	1339	4	-	Petroselinum hortense
PlantCARE_23951	Unnamed__4	CTCC	1386	4	-	Petroselinum hortense
PlantCARE_23951	Unnamed__4	CTCC	1437	4	+	Petroselinum hortense
PlantCARE_23951	Unnamed__4	CTCC	1460	4	+	Petroselinum hortense
PlantCARE_23951	Unnamed__4	CTCC	1544	4	-	Petroselinum hortense
PlantCARE_23951	Unnamed__4	CTCC	1573	4	-	Petroselinum hortense
PlantCARE_23951	Unnamed__4	CTCC	1576	4	-	Petroselinum hortense
PlantCARE_23951	Unnamed__4	CTCC	1615	4	-	Petroselinum hortense
PlantCARE_23951	AAGAA-motif	GAAAGAA	1247	7	+	Avena sativa
PlantCARE_23951	MYC	CATTTG	499	6	-	Arabidopsis thaliana
PlantCARE_23951	MYC	CAATTG	734	6	+	Arabidopsis thaliana
PlantCARE_23951	MYC	CATTTG	1209	6	+	Arabidopsis thaliana
PlantCARE_23951	MYC	CATTTG	1273	6	-	Arabidopsis thaliana
PlantCARE_23951	MYC	CATTTG	1288	6	-	Arabidopsis thaliana
PlantCARE_23951	MYB	TAACCA	179	6	-	Arabidopsis thaliana
PlantCARE_23951	MYB	CAACCA	349	6	+	Arabidopsis thaliana
PlantCARE_23951	MYB	TAACCA	429	6	+	Arabidopsis thaliana
PlantCARE_23951	MYB	TAACCA	1059	6	+	Arabidopsis thaliana
PlantCARE_23951	MYB	TAACCA	1163	6	+	Arabidopsis thaliana
PlantCARE_23951	Unnamed__1	CGTGG	533	5	-	Zea mays
PlantCARE_23951	Unnamed__1	CGTGG	554	5	-	Zea mays
PlantCARE_23951	Unnamed__1	CGTGG	783	5	-	Zea mays
PlantCARE_23951	Unnamed__1	CGTGG	1256	5	-	Zea mays
PlantCARE_23951	Unnamed__6	taTAAATATct	110	10	-	Zea mays
PlantCARE_23951	Unnamed__6	taTAAATATct	1231	10	-	Zea mays
PlantCARE_23951	CCGTCC-box	CCGTCC	1565	6	+	Petroselinum hortense
PlantCARE_23951	Unnamed__2	CCCCGG	1569	6	-	Zea mays
PlantCARE_23951	W box	TTGACC	1411	6	-	Arabidopsis thaliana
PlantCARE_23951	MYB-like sequence	TAACCA	179	6	-	Arabidopsis thaliana
PlantCARE_23951	MYB-like sequence	TAACCA	429	6	+	Arabidopsis thaliana
PlantCARE_23951	MYB-like sequence	TAACCA	1059	6	+	Arabidopsis thaliana
PlantCARE_23951	MYB-like sequence	TAACCA	1163	6	+	Arabidopsis thaliana
PlantCARE_23951	Myb	CAACTG	1509	6	+	Arabidopsis thaliana
PlantCARE_23951	CCGTCC motif	CCGTCC	1565	6	+	Nicotiana tabacum
PlantCARE_23951	WRE3	CCACCT	1433	6	+	Pisum sativum
PlantCARE_23951	AT~TATA-box	TATATA	113	6	+	Arabidopsis thaliana
PlantCARE_23951	AT~TATA-box	TATATA	115	6	+	Arabidopsis thaliana
PlantCARE_23951	AT~TATA-box	TATATA	282	6	+	Arabidopsis thaliana
PlantCARE_23951	AT~TATA-box	TATATA	824	6	-	Arabidopsis thaliana
PlantCARE_23951	AT~TATA-box	TATATA	826	6	-	Arabidopsis thaliana
PlantCARE_23951	AT~TATA-box	TATATA	1234	6	-	Arabidopsis thaliana
PlantCARE_23951	AT~TATA-box	TATATA	1236	6	-	Arabidopsis thaliana
