# Supplementary material for: Genome–Transcriptome Transition Approaches to Characterize Anthocyanin Biosynthesis Pathway Genes in Blue, Black and Purple Wheat
Source: Genes (Basel). 2023 Mar 27;14(4):809. doi: 10.3390/genes14040809 (PMC10137985; doi:10.3390/genes14040809)
Supplement: Supplementary file 1 [file genes-14-00809-s001.zip › Table S3/F3'H.xlsx]

## Sheet: Sheet1
TraesCS1A02G334700
	Site Name	sequence	Position	Matrix score.	Strand	Organism	function
PlantCARE_6603	TGA-element	AACGAC	1273	6	-	Brassica oleracea	auxin-responsive element
PlantCARE_6603	ACE	CTAACGTATT	404	9	+	Petroselinum crispum	cis-acting element involved in light responsiveness
PlantCARE_6603	ACE	GACACGTATG	1327	9	-	Petroselinum crispum	cis-acting element involved in light responsiveness
PlantCARE_6603	TCA-element	CCATCTTTTT	923	9	+	Nicotiana tabacum	cis-acting element involved in salicylic acid responsiveness
PlantCARE_6603	ABRE	ACGTG	149	5	-	Arabidopsis thaliana	cis-acting element involved in the abscisic acid responsiveness
PlantCARE_6603	ABRE	ACGTG	955	5	-	Arabidopsis thaliana	cis-acting element involved in the abscisic acid responsiveness
PlantCARE_6603	ABRE	ACGTG	1235	5	-	Arabidopsis thaliana	cis-acting element involved in the abscisic acid responsiveness
PlantCARE_6603	ABRE	GACACGTGGC	1293	9	+	Triticum aestivum	cis-acting element involved in the abscisic acid responsiveness
PlantCARE_6603	ABRE	GACACGTACGT	1326	10	-	Oryza sativa	cis-acting element involved in the abscisic acid responsiveness
PlantCARE_6603	ABRE	CGCACGTGTC	1327	9	+	Hordeum vulgare	cis-acting element involved in the abscisic acid responsiveness
PlantCARE_6603	ABRE	TACGTGTC	1329	8	+	Oryza sativa	cis-acting element involved in the abscisic acid responsiveness
PlantCARE_6603	ABRE	ACGTG	1330	5	+	Arabidopsis thaliana	cis-acting element involved in the abscisic acid responsiveness
PlantCARE_6603	ABRE	CACGTG	1505	6	-	Arabidopsis thaliana	cis-acting element involved in the abscisic acid responsiveness
PlantCARE_6603	ABRE	ACGTG	1506	5	+	Arabidopsis thaliana	cis-acting element involved in the abscisic acid responsiveness
PlantCARE_6603	ARE	AAACCA	932	6	-	Zea mays	cis-acting regulatory element essential for the anaerobic induction
PlantCARE_6603	G-Box	CACGTT	955	6	+	Pisum sativum	cis-acting regulatory element involved in light responsiveness
PlantCARE_6603	G-Box	CACGTG	1505	6	-	Pisum sativum	cis-acting regulatory element involved in light responsiveness
PlantCARE_6603	G-box	CACGTC	149	6	+	Zea mays	cis-acting regulatory element involved in light responsiveness
PlantCARE_6603	G-box	TAACACGTAG	1232	9	+	Brassica oleracea	cis-acting regulatory element involved in light responsiveness
PlantCARE_6603	G-box	TACGTG	1235	6	-	Arabidopsis thaliana	cis-acting regulatory element involved in light responsiveness
PlantCARE_6603	G-box	TACGTG	1329	6	+	Arabidopsis thaliana	cis-acting regulatory element involved in light responsiveness
PlantCARE_6603	G-box	CACGAC	1339	6	-	Zea mays	cis-acting regulatory element involved in light responsiveness
PlantCARE_6603	G-box	CACGTG	1505	6	-	Arabidopsis thaliana	cis-acting regulatory element involved in light responsiveness
PlantCARE_6603	RY-element	CATGCATG	596	8	+	Helianthus annuus	cis-acting regulatory element involved in seed-specific regulation
PlantCARE_6603	TGACG-motif	TGACG	143	5	+	Hordeum vulgare	cis-acting regulatory element involved in the MeJA-responsiveness
PlantCARE_6603	TGACG-motif	TGACG	151	5	-	Hordeum vulgare	cis-acting regulatory element involved in the MeJA-responsiveness
PlantCARE_6603	TGACG-motif	TGACG	556	5	-	Hordeum vulgare	cis-acting regulatory element involved in the MeJA-responsiveness
PlantCARE_6603	TGACG-motif	TGACG	1081	5	-	Hordeum vulgare	cis-acting regulatory element involved in the MeJA-responsiveness
PlantCARE_6603	CGTCA-motif	CGTCA	143	5	-	Hordeum vulgare	cis-acting regulatory element involved in the MeJA-responsiveness
PlantCARE_6603	CGTCA-motif	CGTCA	151	5	+	Hordeum vulgare	cis-acting regulatory element involved in the MeJA-responsiveness
PlantCARE_6603	CGTCA-motif	CGTCA	556	5	+	Hordeum vulgare	cis-acting regulatory element involved in the MeJA-responsiveness
PlantCARE_6603	CGTCA-motif	CGTCA	1081	5	+	Hordeum vulgare	cis-acting regulatory element involved in the MeJA-responsiveness
PlantCARE_6603	CAT-box	GCCACT	1245	6	+	Arabidopsis thaliana	cis-acting regulatory element related to meristem expression
PlantCARE_6603	CAAT-box	CAAAT	44	5	-	Pisum sativum	common cis-acting element in promoter and enhancer regions
PlantCARE_6603	CAAT-box	CAAAT	180	5	+	Pisum sativum	common cis-acting element in promoter and enhancer regions
PlantCARE_6603	CAAT-box	CAAAT	357	5	+	Pisum sativum	common cis-acting element in promoter and enhancer regions
PlantCARE_6603	CAAT-box	CAAAT	581	5	+	Pisum sativum	common cis-acting element in promoter and enhancer regions
PlantCARE_6603	CAAT-box	CCAAT	607	5	-	Arabidopsis thaliana	common cis-acting element in promoter and enhancer regions
PlantCARE_6603	CAAT-box	CAAAT	804	5	-	Pisum sativum	common cis-acting element in promoter and enhancer regions
PlantCARE_6603	CAAT-box	CCAAT	888	5	-	Arabidopsis thaliana	common cis-acting element in promoter and enhancer regions
PlantCARE_6603	CAAT-box	CAAAT	995	5	-	Pisum sativum	common cis-acting element in promoter and enhancer regions
PlantCARE_6603	CAAT-box	CCAAT	1122	5	+	Arabidopsis thaliana	common cis-acting element in promoter and enhancer regions
PlantCARE_6603	CAAT-box	CAAAT	1398	5	+	Pisum sativum	common cis-acting element in promoter and enhancer regions
PlantCARE_6603	CAAT-box	CAAAT	1401	5	-	Pisum sativum	common cis-acting element in promoter and enhancer regions
PlantCARE_6603	TATA-box	TACAAAA	28	7	-	Oryza sativa	core promoter element around -30 of transcription start
PlantCARE_6603	TATA-box	TATA	112	4	+	Arabidopsis thaliana	core promoter element around -30 of transcription start
PlantCARE_6603	TATA-box	TATA	351	4	+	Arabidopsis thaliana	core promoter element around -30 of transcription start
PlantCARE_6603	TATA-box	TATAAATA	373	8	-	Daucus carota	core promoter element around -30 of transcription start
PlantCARE_6603	TATA-box	TATAAAT	374	7	-	Brassica juncea	core promoter element around -30 of transcription start
PlantCARE_6603	TATA-box	TATAAA	375	6	-	Helianthus annuus	core promoter element around -30 of transcription start
PlantCARE_6603	TATA-box	TATAA	376	5	-	Arabidopsis thaliana	core promoter element around -30 of transcription start
PlantCARE_6603	TATA-box	TATA	377	4	+	Arabidopsis thaliana	core promoter element around -30 of transcription start
PlantCARE_6603	TATA-box	ATTATA	540	6	+	Brassica napus	core promoter element around -30 of transcription start
PlantCARE_6603	TATA-box	TATATAA	541	7	-	Arabidopsis thaliana	core promoter element around -30 of transcription start
PlantCARE_6603	TATA-box	TATATA	542	6	+	Arabidopsis thaliana	core promoter element around -30 of transcription start
PlantCARE_6603	TATA-box	ATATAT	543	6	+	Brassica napus	core promoter element around -30 of transcription start
PlantCARE_6603	TATA-box	TATA	544	4	+	Arabidopsis thaliana	core promoter element around -30 of transcription start
PlantCARE_6603	TATA-box	TATA	585	4	+	Arabidopsis thaliana	core promoter element around -30 of transcription start
PlantCARE_6603	TATA-box	TATAAATA	652	8	-	Daucus carota	core promoter element around -30 of transcription start
PlantCARE_6603	TATA-box	TATAAAT	653	7	-	Brassica juncea	core promoter element around -30 of transcription start
PlantCARE_6603	TATA-box	TATAAA	654	6	-	Helianthus annuus	core promoter element around -30 of transcription start
PlantCARE_6603	TATA-box	TATAA	655	5	-	Arabidopsis thaliana	core promoter element around -30 of transcription start
PlantCARE_6603	TATA-box	TATA	656	4	+	Arabidopsis thaliana	core promoter element around -30 of transcription start
PlantCARE_6603	TATA-box	TATATA	680	6	+	Arabidopsis thaliana	core promoter element around -30 of transcription start
PlantCARE_6603	TATA-box	ATATAT	681	6	+	Brassica napus	core promoter element around -30 of transcription start
PlantCARE_6603	TATA-box	TATATA	682	6	+	Arabidopsis thaliana	core promoter element around -30 of transcription start
PlantCARE_6603	TATA-box	ATATAT	683	6	+	Brassica napus	core promoter element around -30 of transcription start
PlantCARE_6603	TATA-box	TATATA	684	6	+	Arabidopsis thaliana	core promoter element around -30 of transcription start
PlantCARE_6603	TATA-box	TATA	686	4	+	Arabidopsis thaliana	core promoter element around -30 of transcription start
PlantCARE_6603	TATA-box	TATA	850	4	-	Arabidopsis thaliana	core promoter element around -30 of transcription start
PlantCARE_6603	TATA-box	TAAAGATT	980	8	+	Arabidopsis thaliana	core promoter element around -30 of transcription start
PlantCARE_6603	TATA-box	ATATAT	1133	6	-	Brassica napus	core promoter element around -30 of transcription start
PlantCARE_6603	TATA-box	TATA	1134	4	-	Arabidopsis thaliana	core promoter element around -30 of transcription start
PlantCARE_6603	MRE	AACCTAA	479	7	-	Petroselinum crispum	MYB binding site involved in light responsiveness
PlantCARE_6603	MRE	AACCTAA	620	7	-	Petroselinum crispum	MYB binding site involved in light responsiveness
PlantCARE_6603	Box 4	ATTAAT	214	6	+	Petroselinum crispum	part of a conserved DNA module involved in light responsiveness
PlantCARE_6603	Box 4	ATTAAT	501	6	+	Petroselinum crispum	part of a conserved DNA module involved in light responsiveness
PlantCARE_6603	AuxRE	TGTCTCAATAAG	76	11	+	Glycine max	part of an auxin-responsive element
PlantCARE_6603		motif_sequence	191	4	-	organism	short_function
PlantCARE_6603		motif_sequence	433	4	-	organism	short_function
PlantCARE_6603		motif_sequence	547	4	+	organism	short_function
PlantCARE_6603		motif_sequence	573	4	-	organism	short_function
PlantCARE_6603		motif_sequence	772	4	+	organism	short_function
PlantCARE_6603		motif_sequence	865	4	-	organism	short_function
PlantCARE_6603		motif_sequence	904	4	-	organism	short_function
PlantCARE_6603		motif_sequence	1065	4	+	organism	short_function
PlantCARE_6603		motif_sequence	1118	4	+	organism	short_function
PlantCARE_6603		motif_sequence	1159	4	-	organism	short_function
PlantCARE_6603		motif_sequence	1419	4	+	organism	short_function
PlantCARE_6603	Unnamed__4	CTCC	274	4	+	Petroselinum hortense
PlantCARE_6603	Unnamed__4	CTCC	661	4	-	Petroselinum hortense
PlantCARE_6603	Unnamed__4	CTCC	823	4	-	Petroselinum hortense
PlantCARE_6603	Unnamed__4	CTCC	1043	4	+	Petroselinum hortense
PlantCARE_6603	Unnamed__4	CTCC	1104	4	-	Petroselinum hortense
PlantCARE_6603	Unnamed__4	CTCC	1249	4	+	Petroselinum hortense
PlantCARE_6603	Unnamed__4	CTCC	1259	4	+	Petroselinum hortense
PlantCARE_6603	Unnamed__4	CTCC	1414	4	-	Petroselinum hortense
PlantCARE_6603	Unnamed__4	CTCC	1467	4	+	Petroselinum hortense
PlantCARE_6603	MYB-like sequence	TAACCA	1228	6	-	Arabidopsis thaliana
PlantCARE_6603	ABRE3a	TACGTG	1235	6	-	Zea mays
PlantCARE_6603	ABRE3a	TACGTG	1329	6	+	Zea mays
PlantCARE_6603	ABRE4	CACGTA	1235	6	+	Zea mays
PlantCARE_6603	ABRE4	CACGTA	1329	6	-	Zea mays
PlantCARE_6603	DRE core	GCCGAC	1344	6	+	Arabidopsis thaliana
PlantCARE_6603	ERE	ATTTTAAA	985	8	+	Nicotiana glutinos
PlantCARE_6603	CAAT-box	CAAT	74	4	-	Nicotiana glutinosa
PlantCARE_6603	CAAT-box	CAAT	81	4	+	Nicotiana glutinosa
PlantCARE_6603	CAAT-box	CAAT	135	4	-	Nicotiana glutinosa
PlantCARE_6603	CAAT-box	CAAT	488	4	+	Nicotiana glutinosa
PlantCARE_6603	CAAT-box	CAAT	493	4	+	Nicotiana glutinosa
PlantCARE_6603	CAAT-box	CAAT	629	4	+	Nicotiana glutinosa
PlantCARE_6603	CAAT-box	CAAT	674	4	-	Nicotiana glutinosa
PlantCARE_6603	CAAT-box	CAAT	704	4	-	Nicotiana glutinosa
PlantCARE_6603	CAAT-box	CAAT	833	4	+	Nicotiana glutinosa
PlantCARE_6603	CAAT-box	CAAT	1095	4	-	Nicotiana glutinosa
PlantCARE_6603	CAAT-box	CAAT	1123	4	+	Nicotiana glutinosa
PlantCARE_6603	CAAT-box	CAAT	1221	4	-	Nicotiana glutinosa
PlantCARE_6603	AT~TATA-box	TATATA	542	6	+	Arabidopsis thaliana
PlantCARE_6603	AT~TATA-box	TATATA	680	6	+	Arabidopsis thaliana
PlantCARE_6603	AT~TATA-box	TATATA	682	6	+	Arabidopsis thaliana
PlantCARE_6603	AT~TATA-box	TATATA	684	6	+	Arabidopsis thaliana
PlantCARE_6603	AT~ABRE	TACGTGTC	1329	8	+	Arabidopsis thaliana
PlantCARE_6603	Unnamed__1	CGTGG	1357	5	-	Zea mays
PlantCARE_6603	Myb-binding site	CAACAG	1451	6	+	Nicotiana tabacum
PlantCARE_6603	as-1	TGACG	143	5	+	Arabidopsis thaliana
PlantCARE_6603	as-1	TGACG	151	5	-	Arabidopsis thaliana
PlantCARE_6603	as-1	TGACG	556	5	-	Arabidopsis thaliana
PlantCARE_6603	as-1	TGACG	1081	5	-	Arabidopsis thaliana
PlantCARE_6603	MYB	TAACCA	1228	6	-	Arabidopsis thaliana
PlantCARE_6603	MYB	CAACAG	1451	6	+	Arabidopsis thaliana
PlantCARE_6603	Unnamed__2	CCCCGG	1070	6	+	Zea mays
PlantCARE_6603	MYC	CATTTG	43	6	+	Arabidopsis thaliana
PlantCARE_6603	MYC	CATGTG	280	6	-	Arabidopsis thaliana
PlantCARE_6603	MYC	CATTTG	803	6	+	Arabidopsis thaliana
PlantCARE_6603	MYC	CATGTG	1295	6	-	Arabidopsis thaliana

## Sheet: All
function
auxin-responsive element	auxin-responsive element	12
auxin-responsive element	binding site of AT-rich DNA binding protein (ATBP-1)	1
auxin-responsive element	cell cycle regulation	3
auxin-responsive element	defense and stress responsiveness	2
auxin-responsive element	gibberellin-responsiveness	2
auxin-responsive element	light responsiveness	225
auxin-responsive element	low-temperature responsiveness	17
auxin-responsive element	salicylic acid responsiveness	9
auxin-responsive element	abscisic acid responsiveness	117
auxin-responsive element	cis-acting regulatory element	17
auxin-responsive element	anaerobic induction	21
binding site of AT-rich DNA binding protein (ATBP-1)	auxin responsiveness	3
cis-acting element involved in cell cycle regulation	circadian control	4
cis-acting element involved in cell cycle regulation	seed-specific regulation	20
cis-acting element involved in cell cycle regulation	MeJA-responsiveness	133
cis-acting element involved in defense and stress responsiveness	zein metabolism regulation	13
cis-acting element involved in defense and stress responsiveness	meristem expression	15
cis-acting element involved in gibberellin-responsiveness	root specific	2
cis-acting element involved in gibberellin-responsiveness	-30 of transcription start	440
cis-acting element involved in light responsiveness	anoxic specific inducibility	21
cis-acting element involved in light responsiveness	gibberellin-responsive element	18
cis-acting element involved in light responsiveness	MYB binding site involved in drought-inducibility	14
cis-acting element involved in light responsiveness	MYBHv1 binding site	15
cis-acting element involved in light responsiveness	short_function	366
cis-acting element involved in light responsiveness
cis-acting element involved in light responsiveness
cis-acting element involved in light responsiveness
cis-acting element involved in light responsiveness
cis-acting element involved in low-temperature responsiveness
cis-acting element involved in low-temperature responsiveness
cis-acting element involved in low-temperature responsiveness
cis-acting element involved in low-temperature responsiveness
cis-acting element involved in low-temperature responsiveness
cis-acting element involved in low-temperature responsiveness
cis-acting element involved in low-temperature responsiveness
cis-acting element involved in low-temperature responsiveness
cis-acting element involved in low-temperature responsiveness
cis-acting element involved in low-temperature responsiveness
cis-acting element involved in low-temperature responsiveness
cis-acting element involved in low-temperature responsiveness
cis-acting element involved in low-temperature responsiveness
cis-acting element involved in low-temperature responsiveness
cis-acting element involved in low-temperature responsiveness
cis-acting element involved in low-temperature responsiveness
cis-acting element involved in low-temperature responsiveness
cis-acting element involved in salicylic acid responsiveness
cis-acting element involved in salicylic acid responsiveness
cis-acting element involved in salicylic acid responsiveness
cis-acting element involved in salicylic acid responsiveness
cis-acting element involved in salicylic acid responsiveness
cis-acting element involved in salicylic acid responsiveness
cis-acting element involved in salicylic acid responsiveness
cis-acting element involved in salicylic acid responsiveness
cis-acting element involved in the abscisic acid responsiveness
cis-acting element involved in the abscisic acid responsiveness
cis-acting element involved in the abscisic acid responsiveness
cis-acting element involved in the abscisic acid responsiveness
cis-acting element involved in the abscisic acid responsiveness
cis-acting element involved in the abscisic acid responsiveness
cis-acting element involved in the abscisic acid responsiveness
cis-acting element involved in the abscisic acid responsiveness
cis-acting element involved in the abscisic acid responsiveness
cis-acting element involved in the abscisic acid responsiveness
cis-acting element involved in the abscisic acid responsiveness
cis-acting element involved in the abscisic acid responsiveness
cis-acting element involved in the abscisic acid responsiveness
cis-acting element involved in the abscisic acid responsiveness
cis-acting element involved in the abscisic acid responsiveness
cis-acting element involved in the abscisic acid responsiveness
cis-acting element involved in the abscisic acid responsiveness
cis-acting element involved in the abscisic acid responsiveness
cis-acting element involved in the abscisic acid responsiveness
cis-acting element involved in the abscisic acid responsiveness
cis-acting element involved in the abscisic acid responsiveness
cis-acting element involved in the abscisic acid responsiveness
cis-acting element involved in the abscisic acid responsiveness
cis-acting element involved in the abscisic acid responsiveness
cis-acting element involved in the abscisic acid responsiveness
cis-acting element involved in the abscisic acid responsiveness
cis-acting element involved in the abscisic acid responsiveness
cis-acting element involved in the abscisic acid responsiveness
cis-acting element involved in the abscisic acid responsiveness
cis-acting element involved in the abscisic acid responsiveness
cis-acting element involved in the abscisic acid responsiveness
cis-acting element involved in the abscisic acid responsiveness
cis-acting element involved in the abscisic acid responsiveness
cis-acting element involved in the abscisic acid responsiveness
cis-acting element involved in the abscisic acid responsiveness
cis-acting element involved in the abscisic acid responsiveness
cis-acting element involved in the abscisic acid responsiveness
cis-acting element involved in the abscisic acid responsiveness
cis-acting element involved in the abscisic acid responsiveness
cis-acting element involved in the abscisic acid responsiveness
cis-acting element involved in the abscisic acid responsiveness
cis-acting element involved in the abscisic acid responsiveness
cis-acting element involved in the abscisic acid responsiveness
cis-acting element involved in the abscisic acid responsiveness
cis-acting element involved in the abscisic acid responsiveness
cis-acting element involved in the abscisic acid responsiveness
cis-acting element involved in the abscisic acid responsiveness
cis-acting element involved in the abscisic acid responsiveness
cis-acting element involved in the abscisic acid responsiveness
cis-acting element involved in the abscisic acid responsiveness
cis-acting element involved in the abscisic acid responsiveness
cis-acting element involved in the abscisic acid responsiveness
cis-acting element involved in the abscisic acid responsiveness
cis-acting element involved in the abscisic acid responsiveness
cis-acting element involved in the abscisic acid responsiveness
cis-acting element involved in the abscisic acid responsiveness
cis-acting element involved in the abscisic acid responsiveness
cis-acting element involved in the abscisic acid responsiveness
cis-acting element involved in the abscisic acid responsiveness
cis-acting element involved in the abscisic acid responsiveness
cis-acting element involved in the abscisic acid responsiveness
cis-acting element involved in the abscisic acid responsiveness
cis-acting element involved in the abscisic acid responsiveness
cis-acting element involved in the abscisic acid responsiveness
cis-acting element involved in the abscisic acid responsiveness
cis-acting element involved in the abscisic acid responsiveness
cis-acting element involved in the abscisic acid responsiveness
cis-acting element involved in the abscisic acid responsiveness
cis-acting element involved in the abscisic acid responsiveness
cis-acting element involved in the abscisic acid responsiveness
cis-acting element involved in the abscisic acid responsiveness
cis-acting element involved in the abscisic acid responsiveness
cis-acting element involved in the abscisic acid responsiveness
cis-acting element involved in the abscisic acid responsiveness
cis-acting element involved in the abscisic acid responsiveness
cis-acting element involved in the abscisic acid responsiveness
cis-acting element involved in the abscisic acid responsiveness
cis-acting element involved in the abscisic acid responsiveness
cis-acting element involved in the abscisic acid responsiveness
cis-acting element involved in the abscisic acid responsiveness
cis-acting element involved in the abscisic acid responsiveness
cis-acting element involved in the abscisic acid responsiveness
cis-acting element involved in the abscisic acid responsiveness
cis-acting element involved in the abscisic acid responsiveness
cis-acting element involved in the abscisic acid responsiveness
cis-acting element involved in the abscisic acid responsiveness
cis-acting element involved in the abscisic acid responsiveness
cis-acting element involved in the abscisic acid responsiveness
cis-acting element involved in the abscisic acid responsiveness
cis-acting element involved in the abscisic acid responsiveness
cis-acting element involved in the abscisic acid responsiveness
cis-acting element involved in the abscisic acid responsiveness
cis-acting element involved in the abscisic acid responsiveness
cis-acting element involved in the abscisic acid responsiveness
cis-acting element involved in the abscisic acid responsiveness
cis-acting element involved in the abscisic acid responsiveness
cis-acting element involved in the abscisic acid responsiveness
cis-acting element involved in the abscisic acid responsiveness
cis-acting element involved in the abscisic acid responsiveness
cis-acting element involved in the abscisic acid responsiveness
cis-acting element involved in the abscisic acid responsiveness
cis-acting element involved in the abscisic acid responsiveness
cis-acting element involved in the abscisic acid responsiveness
cis-acting element involved in the abscisic acid responsiveness
cis-acting element involved in the abscisic acid responsiveness
cis-acting element involved in the abscisic acid responsiveness
cis-acting element involved in the abscisic acid responsiveness
cis-acting element involved in the abscisic acid responsiveness
cis-acting element involved in the abscisic acid responsiveness
cis-acting element involved in the abscisic acid responsiveness
cis-acting element involved in the abscisic acid responsiveness
cis-acting element involved in the abscisic acid responsiveness
cis-acting element involved in the abscisic acid responsiveness
cis-acting element involved in the abscisic acid responsiveness
cis-acting element involved in the abscisic acid responsiveness
cis-acting element involved in the abscisic acid responsiveness
cis-acting regulatory element
cis-acting regulatory element
cis-acting regulatory element
cis-acting regulatory element
cis-acting regulatory element
cis-acting regulatory element
cis-acting regulatory element
cis-acting regulatory element
cis-acting regulatory element
cis-acting regulatory element
cis-acting regulatory element
cis-acting regulatory element
cis-acting regulatory element
cis-acting regulatory element
cis-acting regulatory element
cis-acting regulatory element
cis-acting regulatory element
cis-acting regulatory element essential for the anaerobic induction
cis-acting regulatory element essential for the anaerobic induction
cis-acting regulatory element essential for the anaerobic induction
cis-acting regulatory element essential for the anaerobic induction
cis-acting regulatory element essential for the anaerobic induction
cis-acting regulatory element essential for the anaerobic induction
cis-acting regulatory element essential for the anaerobic induction
cis-acting regulatory element essential for the anaerobic induction
cis-acting regulatory element essential for the anaerobic induction
cis-acting regulatory element essential for the anaerobic induction
cis-acting regulatory element essential for the anaerobic induction
cis-acting regulatory element essential for the anaerobic induction
cis-acting regulatory element essential for the anaerobic induction
cis-acting regulatory element essential for the anaerobic induction
cis-acting regulatory element essential for the anaerobic induction
cis-acting regulatory element essential for the anaerobic induction
cis-acting regulatory element essential for the anaerobic induction
cis-acting regulatory element essential for the anaerobic induction
cis-acting regulatory element essential for the anaerobic induction
cis-acting regulatory element essential for the anaerobic induction
cis-acting regulatory element involved in auxin responsiveness
cis-acting regulatory element involved in auxin responsiveness
cis-acting regulatory element involved in circadian control
cis-acting regulatory element involved in circadian control
cis-acting regulatory element involved in circadian control
cis-acting regulatory element involved in light responsiveness
cis-acting regulatory element involved in light responsiveness
cis-acting regulatory element involved in light responsiveness
cis-acting regulatory element involved in light responsiveness
cis-acting regulatory element involved in light responsiveness
cis-acting regulatory element involved in light responsiveness
cis-acting regulatory element involved in light responsiveness
cis-acting regulatory element involved in light responsiveness
cis-acting regulatory element involved in light responsiveness
cis-acting regulatory element involved in light responsiveness
cis-acting regulatory element involved in light responsiveness
cis-acting regulatory element involved in light responsiveness
cis-acting regulatory element involved in light responsiveness
cis-acting regulatory element involved in light responsiveness
cis-acting regulatory element involved in light responsiveness
cis-acting regulatory element involved in light responsiveness
cis-acting regulatory element involved in light responsiveness
cis-acting regulatory element involved in light responsiveness
cis-acting regulatory element involved in light responsiveness
cis-acting regulatory element involved in light responsiveness
cis-acting regulatory element involved in light responsiveness
cis-acting regulatory element involved in light responsiveness
cis-acting regulatory element involved in light responsiveness
cis-acting regulatory element involved in light responsiveness
cis-acting regulatory element involved in light responsiveness
cis-acting regulatory element involved in light responsiveness
cis-acting regulatory element involved in light responsiveness
cis-acting regulatory element involved in light responsiveness
cis-acting regulatory element involved in light responsiveness
cis-acting regulatory element involved in light responsiveness
cis-acting regulatory element involved in light responsiveness
cis-acting regulatory element involved in light responsiveness
cis-acting regulatory element involved in light responsiveness
cis-acting regulatory element involved in light responsiveness
cis-acting regulatory element involved in light responsiveness
cis-acting regulatory element involved in light responsiveness
cis-acting regulatory element involved in light responsiveness
cis-acting regulatory element involved in light responsiveness
cis-acting regulatory element involved in light responsiveness
cis-acting regulatory element involved in light responsiveness
cis-acting regulatory element involved in light responsiveness
cis-acting regulatory element involved in light responsiveness
cis-acting regulatory element involved in light responsiveness
cis-acting regulatory element involved in light responsiveness
cis-acting regulatory element involved in light responsiveness
cis-acting regulatory element involved in light responsiveness
cis-acting regulatory element involved in light responsiveness
cis-acting regulatory element involved in light responsiveness
cis-acting regulatory element involved in light responsiveness
cis-acting regulatory element involved in light responsiveness
cis-acting regulatory element involved in light responsiveness
cis-acting regulatory element involved in light responsiveness
cis-acting regulatory element involved in light responsiveness
cis-acting regulatory element involved in light responsiveness
cis-acting regulatory element involved in light responsiveness
cis-acting regulatory element involved in light responsiveness
cis-acting regulatory element involved in light responsiveness
cis-acting regulatory element involved in light responsiveness
cis-acting regulatory element involved in light responsiveness
cis-acting regulatory element involved in light responsiveness
cis-acting regulatory element involved in light responsiveness
cis-acting regulatory element involved in light responsiveness
cis-acting regulatory element involved in light responsiveness
cis-acting regulatory element involved in light responsiveness
cis-acting regulatory element involved in light responsiveness
cis-acting regulatory element involved in light responsiveness
cis-acting regulatory element involved in light responsiveness
cis-acting regulatory element involved in light responsiveness
cis-acting regulatory element involved in light responsiveness
cis-acting regulatory element involved in light responsiveness
cis-acting regulatory element involved in light responsiveness
cis-acting regulatory element involved in light responsiveness
cis-acting regulatory element involved in light responsiveness
cis-acting regulatory element involved in light responsiveness
cis-acting regulatory element involved in light responsiveness
cis-acting regulatory element involved in light responsiveness
cis-acting regulatory element involved in light responsiveness
cis-acting regulatory element involved in light responsiveness
cis-acting regulatory element involved in light responsiveness
cis-acting regulatory element involved in light responsiveness
cis-acting regulatory element involved in light responsiveness
cis-acting regulatory element involved in light responsiveness
cis-acting regulatory element involved in light responsiveness
cis-acting regulatory element involved in light responsiveness
cis-acting regulatory element involved in light responsiveness
cis-acting regulatory element involved in light responsiveness
cis-acting regulatory element involved in light responsiveness
cis-acting regulatory element involved in light responsiveness
cis-acting regulatory element involved in light responsiveness
cis-acting regulatory element involved in light responsiveness
cis-acting regulatory element involved in light responsiveness
cis-acting regulatory element involved in light responsiveness
cis-acting regulatory element involved in light responsiveness
cis-acting regulatory element involved in light responsiveness
cis-acting regulatory element involved in light responsiveness
cis-acting regulatory element involved in light responsiveness
cis-acting regulatory element involved in light responsiveness
cis-acting regulatory element involved in light responsiveness
cis-acting regulatory element involved in light responsiveness
cis-acting regulatory element involved in light responsiveness
cis-acting regulatory element involved in light responsiveness
cis-acting regulatory element involved in light responsiveness
cis-acting regulatory element involved in light responsiveness
cis-acting regulatory element involved in light responsiveness
cis-acting regulatory element involved in light responsiveness
cis-acting regulatory element involved in light responsiveness
cis-acting regulatory element involved in light responsiveness
cis-acting regulatory element involved in light responsiveness
cis-acting regulatory element involved in light responsiveness
cis-acting regulatory element involved in light responsiveness
cis-acting regulatory element involved in light responsiveness
cis-acting regulatory element involved in light responsiveness
cis-acting regulatory element involved in light responsiveness
cis-acting regulatory element involved in light responsiveness
cis-acting regulatory element involved in light responsiveness
cis-acting regulatory element involved in light responsiveness
cis-acting regulatory element involved in light responsiveness
cis-acting regulatory element involved in seed-specific regulation
cis-acting regulatory element involved in seed-specific regulation
cis-acting regulatory element involved in seed-specific regulation
cis-acting regulatory element involved in seed-specific regulation
cis-acting regulatory element involved in seed-specific regulation
cis-acting regulatory element involved in seed-specific regulation
cis-acting regulatory element involved in seed-specific regulation
cis-acting regulatory element involved in seed-specific regulation
cis-acting regulatory element involved in seed-specific regulation
cis-acting regulatory element involved in seed-specific regulation
cis-acting regulatory element involved in seed-specific regulation
cis-acting regulatory element involved in seed-specific regulation
cis-acting regulatory element involved in seed-specific regulation
cis-acting regulatory element involved in seed-specific regulation
cis-acting regulatory element involved in seed-specific regulation
cis-acting regulatory element involved in seed-specific regulation
cis-acting regulatory element involved in seed-specific regulation
cis-acting regulatory element involved in seed-specific regulation
cis-acting regulatory element involved in seed-specific regulation
cis-acting regulatory element involved in the MeJA-responsiveness
cis-acting regulatory element involved in the MeJA-responsiveness
cis-acting regulatory element involved in the MeJA-responsiveness
cis-acting regulatory element involved in the MeJA-responsiveness
cis-acting regulatory element involved in the MeJA-responsiveness
cis-acting regulatory element involved in the MeJA-responsiveness
cis-acting regulatory element involved in the MeJA-responsiveness
cis-acting regulatory element involved in the MeJA-responsiveness
cis-acting regulatory element involved in the MeJA-responsiveness
cis-acting regulatory element involved in the MeJA-responsiveness
cis-acting regulatory element involved in the MeJA-responsiveness
cis-acting regulatory element involved in the MeJA-responsiveness
cis-acting regulatory element involved in the MeJA-responsiveness
cis-acting regulatory element involved in the MeJA-responsiveness
cis-acting regulatory element involved in the MeJA-responsiveness
cis-acting regulatory element involved in the MeJA-responsiveness
cis-acting regulatory element involved in the MeJA-responsiveness
cis-acting regulatory element involved in the MeJA-responsiveness
cis-acting regulatory element involved in the MeJA-responsiveness
cis-acting regulatory element involved in the MeJA-responsiveness
cis-acting regulatory element involved in the MeJA-responsiveness
cis-acting regulatory element involved in the MeJA-responsiveness
cis-acting regulatory element involved in the MeJA-responsiveness
cis-acting regulatory element involved in the MeJA-responsiveness
cis-acting regulatory element involved in the MeJA-responsiveness
cis-acting regulatory element involved in the MeJA-responsiveness
cis-acting regulatory element involved in the MeJA-responsiveness
cis-acting regulatory element involved in the MeJA-responsiveness
cis-acting regulatory element involved in the MeJA-responsiveness
cis-acting regulatory element involved in the MeJA-responsiveness
cis-acting regulatory element involved in the MeJA-responsiveness
cis-acting regulatory element involved in the MeJA-responsiveness
cis-acting regulatory element involved in the MeJA-responsiveness
cis-acting regulatory element involved in the MeJA-responsiveness
cis-acting regulatory element involved in the MeJA-responsiveness
cis-acting regulatory element involved in the MeJA-responsiveness
cis-acting regulatory element involved in the MeJA-responsiveness
cis-acting regulatory element involved in the MeJA-responsiveness
cis-acting regulatory element involved in the MeJA-responsiveness
cis-acting regulatory element involved in the MeJA-responsiveness
cis-acting regulatory element involved in the MeJA-responsiveness
cis-acting regulatory element involved in the MeJA-responsiveness
cis-acting regulatory element involved in the MeJA-responsiveness
cis-acting regulatory element involved in the MeJA-responsiveness
cis-acting regulatory element involved in the MeJA-responsiveness
cis-acting regulatory element involved in the MeJA-responsiveness
cis-acting regulatory element involved in the MeJA-responsiveness
cis-acting regulatory element involved in the MeJA-responsiveness
cis-acting regulatory element involved in the MeJA-responsiveness
cis-acting regulatory element involved in the MeJA-responsiveness
cis-acting regulatory element involved in the MeJA-responsiveness
cis-acting regulatory element involved in the MeJA-responsiveness
cis-acting regulatory element involved in the MeJA-responsiveness
cis-acting regulatory element involved in the MeJA-responsiveness
cis-acting regulatory element involved in the MeJA-responsiveness
cis-acting regulatory element involved in the MeJA-responsiveness
cis-acting regulatory element involved in the MeJA-responsiveness
cis-acting regulatory element involved in the MeJA-responsiveness
cis-acting regulatory element involved in the MeJA-responsiveness
cis-acting regulatory element involved in the MeJA-responsiveness
cis-acting regulatory element involved in the MeJA-responsiveness
cis-acting regulatory element involved in the MeJA-responsiveness
cis-acting regulatory element involved in the MeJA-responsiveness
cis-acting regulatory element involved in the MeJA-responsiveness
cis-acting regulatory element involved in the MeJA-responsiveness
cis-acting regulatory element involved in the MeJA-responsiveness
cis-acting regulatory element involved in the MeJA-responsiveness
cis-acting regulatory element involved in the MeJA-responsiveness
cis-acting regulatory element involved in the MeJA-responsiveness
cis-acting regulatory element involved in the MeJA-responsiveness
cis-acting regulatory element involved in the MeJA-responsiveness
cis-acting regulatory element involved in the MeJA-responsiveness
cis-acting regulatory element involved in the MeJA-responsiveness
cis-acting regulatory element involved in the MeJA-responsiveness
cis-acting regulatory element involved in the MeJA-responsiveness
cis-acting regulatory element involved in the MeJA-responsiveness
cis-acting regulatory element involved in the MeJA-responsiveness
cis-acting regulatory element involved in the MeJA-responsiveness
cis-acting regulatory element involved in the MeJA-responsiveness
cis-acting regulatory element involved in the MeJA-responsiveness
cis-acting regulatory element involved in the MeJA-responsiveness
cis-acting regulatory element involved in the MeJA-responsiveness
cis-acting regulatory element involved in the MeJA-responsiveness
cis-acting regulatory element involved in the MeJA-responsiveness
cis-acting regulatory element involved in the MeJA-responsiveness
cis-acting regulatory element involved in the MeJA-responsiveness
cis-acting regulatory element involved in the MeJA-responsiveness
cis-acting regulatory element involved in the MeJA-responsiveness
cis-acting regulatory element involved in the MeJA-responsiveness
cis-acting regulatory element involved in the MeJA-responsiveness
cis-acting regulatory element involved in the MeJA-responsiveness
cis-acting regulatory element involved in the MeJA-responsiveness
cis-acting regulatory element involved in the MeJA-responsiveness
cis-acting regulatory element involved in the MeJA-responsiveness
cis-acting regulatory element involved in the MeJA-responsiveness
cis-acting regulatory element involved in the MeJA-responsiveness
cis-acting regulatory element involved in the MeJA-responsiveness
cis-acting regulatory element involved in the MeJA-responsiveness
cis-acting regulatory element involved in the MeJA-responsiveness
cis-acting regulatory element involved in the MeJA-responsiveness
cis-acting regulatory element involved in the MeJA-responsiveness
cis-acting regulatory element involved in the MeJA-responsiveness
cis-acting regulatory element involved in the MeJA-responsiveness
cis-acting regulatory element involved in the MeJA-responsiveness
cis-acting regulatory element involved in the MeJA-responsiveness
cis-acting regulatory element involved in the MeJA-responsiveness
cis-acting regulatory element involved in the MeJA-responsiveness
cis-acting regulatory element involved in the MeJA-responsiveness
cis-acting regulatory element involved in the MeJA-responsiveness
cis-acting regulatory element involved in the MeJA-responsiveness
cis-acting regulatory element involved in the MeJA-responsiveness
cis-acting regulatory element involved in the MeJA-responsiveness
cis-acting regulatory element involved in the MeJA-responsiveness
cis-acting regulatory element involved in the MeJA-responsiveness
cis-acting regulatory element involved in the MeJA-responsiveness
cis-acting regulatory element involved in the MeJA-responsiveness
cis-acting regulatory element involved in the MeJA-responsiveness
cis-acting regulatory element involved in the MeJA-responsiveness
cis-acting regulatory element involved in the MeJA-responsiveness
cis-acting regulatory element involved in the MeJA-responsiveness
cis-acting regulatory element involved in the MeJA-responsiveness
cis-acting regulatory element involved in the MeJA-responsiveness
cis-acting regulatory element involved in the MeJA-responsiveness
cis-acting regulatory element involved in the MeJA-responsiveness
cis-acting regulatory element involved in the MeJA-responsiveness
cis-acting regulatory element involved in the MeJA-responsiveness
cis-acting regulatory element involved in the MeJA-responsiveness
cis-acting regulatory element involved in the MeJA-responsiveness
cis-acting regulatory element involved in the MeJA-responsiveness
cis-acting regulatory element involved in the MeJA-responsiveness
cis-acting regulatory element involved in the MeJA-responsiveness
cis-acting regulatory element involved in the MeJA-responsiveness
cis-acting regulatory element involved in zein metabolism regulation
cis-acting regulatory element involved in zein metabolism regulation
cis-acting regulatory element involved in zein metabolism regulation
cis-acting regulatory element involved in zein metabolism regulation
cis-acting regulatory element involved in zein metabolism regulation
cis-acting regulatory element involved in zein metabolism regulation
cis-acting regulatory element involved in zein metabolism regulation
cis-acting regulatory element involved in zein metabolism regulation
cis-acting regulatory element involved in zein metabolism regulation
cis-acting regulatory element involved in zein metabolism regulation
cis-acting regulatory element involved in zein metabolism regulation
cis-acting regulatory element involved in zein metabolism regulation
cis-acting regulatory element related to meristem expression
cis-acting regulatory element related to meristem expression
cis-acting regulatory element related to meristem expression
cis-acting regulatory element related to meristem expression
cis-acting regulatory element related to meristem expression
cis-acting regulatory element related to meristem expression
cis-acting regulatory element related to meristem expression
cis-acting regulatory element related to meristem expression
cis-acting regulatory element related to meristem expression
cis-acting regulatory element related to meristem expression
cis-acting regulatory element related to meristem expression
cis-acting regulatory element related to meristem expression
cis-acting regulatory element related to meristem expression
cis-acting regulatory element related to meristem expression
cis-acting regulatory element related to meristem specific activation
cis-acting regulatory element root specific
cis-acting regulatory element root specific
cis-regulatory element involved in endosperm expression
cis-regulatory element involved in endosperm expression
cis-regulatory element involved in endosperm expression
cis-regulatory element involved in endosperm expression
common cis-acting element in promoter and enhancer regions
common cis-acting element in promoter and enhancer regions
common cis-acting element in promoter and enhancer regions
common cis-acting element in promoter and enhancer regions
common cis-acting element in promoter and enhancer regions
common cis-acting element in promoter and enhancer regions
common cis-acting element in promoter and enhancer regions
common cis-acting element in promoter and enhancer regions
common cis-acting element in promoter and enhancer regions
common cis-acting element in promoter and enhancer regions
common cis-acting element in promoter and enhancer regions
common cis-acting element in promoter and enhancer regions
common cis-acting element in promoter and enhancer regions
common cis-acting element in promoter and enhancer regions
common cis-acting element in promoter and enhancer regions
common cis-acting element in promoter and enhancer regions
common cis-acting element in promoter and enhancer regions
common cis-acting element in promoter and enhancer regions
common cis-acting element in promoter and enhancer regions
common cis-acting element in promoter and enhancer regions
common cis-acting element in promoter and enhancer regions
common cis-acting element in promoter and enhancer regions
common cis-acting element in promoter and enhancer regions
common cis-acting element in promoter and enhancer regions
common cis-acting element in promoter and enhancer regions
common cis-acting element in promoter and enhancer regions
common cis-acting element in promoter and enhancer regions
common cis-acting element in promoter and enhancer regions
common cis-acting element in promoter and enhancer regions
common cis-acting element in promoter and enhancer regions
common cis-acting element in promoter and enhancer regions
common cis-acting element in promoter and enhancer regions
common cis-acting element in promoter and enhancer regions
common cis-acting element in promoter and enhancer regions
common cis-acting element in promoter and enhancer regions
common cis-acting element in promoter and enhancer regions
common cis-acting element in promoter and enhancer regions
common cis-acting element in promoter and enhancer regions
common cis-acting element in promoter and enhancer regions
common cis-acting element in promoter and enhancer regions
common cis-acting element in promoter and enhancer regions
common cis-acting element in promoter and enhancer regions
common cis-acting element in promoter and enhancer regions
common cis-acting element in promoter and enhancer regions
common cis-acting element in promoter and enhancer regions
common cis-acting element in promoter and enhancer regions
common cis-acting element in promoter and enhancer regions
common cis-acting element in promoter and enhancer regions
common cis-acting element in promoter and enhancer regions
common cis-acting element in promoter and enhancer regions
common cis-acting element in promoter and enhancer regions
common cis-acting element in promoter and enhancer regions
common cis-acting element in promoter and enhancer regions
common cis-acting element in promoter and enhancer regions
common cis-acting element in promoter and enhancer regions
common cis-acting element in promoter and enhancer regions
common cis-acting element in promoter and enhancer regions
common cis-acting element in promoter and enhancer regions
common cis-acting element in promoter and enhancer regions
common cis-acting element in promoter and enhancer regions
common cis-acting element in promoter and enhancer regions
common cis-acting element in promoter and enhancer regions
common cis-acting element in promoter and enhancer regions
common cis-acting element in promoter and enhancer regions
common cis-acting element in promoter and enhancer regions
common cis-acting element in promoter and enhancer regions
common cis-acting element in promoter and enhancer regions
common cis-acting element in promoter and enhancer regions
common cis-acting element in promoter and enhancer regions
common cis-acting element in promoter and enhancer regions
common cis-acting element in promoter and enhancer regions
common cis-acting element in promoter and enhancer regions
common cis-acting element in promoter and enhancer regions
common cis-acting element in promoter and enhancer regions
common cis-acting element in promoter and enhancer regions
common cis-acting element in promoter and enhancer regions
common cis-acting element in promoter and enhancer regions
common cis-acting element in promoter and enhancer regions
common cis-acting element in promoter and enhancer regions
common cis-acting element in promoter and enhancer regions
common cis-acting element in promoter and enhancer regions
common cis-acting element in promoter and enhancer regions
common cis-acting element in promoter and enhancer regions
common cis-acting element in promoter and enhancer regions
common cis-acting element in promoter and enhancer regions
common cis-acting element in promoter and enhancer regions
common cis-acting element in promoter and enhancer regions
common cis-acting element in promoter and enhancer regions
common cis-acting element in promoter and enhancer regions
common cis-acting element in promoter and enhancer regions
common cis-acting element in promoter and enhancer regions
common cis-acting element in promoter and enhancer regions
common cis-acting element in promoter and enhancer regions
common cis-acting element in promoter and enhancer regions
common cis-acting element in promoter and enhancer regions
common cis-acting element in promoter and enhancer regions
common cis-acting element in promoter and enhancer regions
common cis-acting element in promoter and enhancer regions
common cis-acting element in promoter and enhancer regions
common cis-acting element in promoter and enhancer regions
common cis-acting element in promoter and enhancer regions
common cis-acting element in promoter and enhancer regions
common cis-acting element in promoter and enhancer regions
common cis-acting element in promoter and enhancer regions
common cis-acting element in promoter and enhancer regions
common cis-acting element in promoter and enhancer regions
common cis-acting element in promoter and enhancer regions
common cis-acting element in promoter and enhancer regions
common cis-acting element in promoter and enhancer regions
common cis-acting element in promoter and enhancer regions
common cis-acting element in promoter and enhancer regions
common cis-acting element in promoter and enhancer regions
common cis-acting element in promoter and enhancer regions
common cis-acting element in promoter and enhancer regions
common cis-acting element in promoter and enhancer regions
common cis-acting element in promoter and enhancer regions
common cis-acting element in promoter and enhancer regions
common cis-acting element in promoter and enhancer regions
common cis-acting element in promoter and enhancer regions
common cis-acting element in promoter and enhancer regions
common cis-acting element in promoter and enhancer regions
common cis-acting element in promoter and enhancer regions
common cis-acting element in promoter and enhancer regions
common cis-acting element in promoter and enhancer regions
common cis-acting element in promoter and enhancer regions
common cis-acting element in promoter and enhancer regions
common cis-acting element in promoter and enhancer regions
common cis-acting element in promoter and enhancer regions
common cis-acting element in promoter and enhancer regions
common cis-acting element in promoter and enhancer regions
common cis-acting element in promoter and enhancer regions
common cis-acting element in promoter and enhancer regions
common cis-acting element in promoter and enhancer regions
common cis-acting element in promoter and enhancer regions
common cis-acting element in promoter and enhancer regions
common cis-acting element in promoter and enhancer regions
common cis-acting element in promoter and enhancer regions
common cis-acting element in promoter and enhancer regions
common cis-acting element in promoter and enhancer regions
common cis-acting element in promoter and enhancer regions
common cis-acting element in promoter and enhancer regions
common cis-acting element in promoter and enhancer regions
common cis-acting element in promoter and enhancer regions
common cis-acting element in promoter and enhancer regions
common cis-acting element in promoter and enhancer regions
common cis-acting element in promoter and enhancer regions
common cis-acting element in promoter and enhancer regions
common cis-acting element in promoter and enhancer regions
common cis-acting element in promoter and enhancer regions
common cis-acting element in promoter and enhancer regions
common cis-acting element in promoter and enhancer regions
common cis-acting element in promoter and enhancer regions
common cis-acting element in promoter and enhancer regions
common cis-acting element in promoter and enhancer regions
common cis-acting element in promoter and enhancer regions
common cis-acting element in promoter and enhancer regions
common cis-acting element in promoter and enhancer regions
common cis-acting element in promoter and enhancer regions
common cis-acting element in promoter and enhancer regions
common cis-acting element in promoter and enhancer regions
common cis-acting element in promoter and enhancer regions
common cis-acting element in promoter and enhancer regions
common cis-acting element in promoter and enhancer regions
common cis-acting element in promoter and enhancer regions
common cis-acting element in promoter and enhancer regions
common cis-acting element in promoter and enhancer regions
common cis-acting element in promoter and enhancer regions
common cis-acting element in promoter and enhancer regions
common cis-acting element in promoter and enhancer regions
common cis-acting element in promoter and enhancer regions
common cis-acting element in promoter and enhancer regions
common cis-acting element in promoter and enhancer regions
common cis-acting element in promoter and enhancer regions
common cis-acting element in promoter and enhancer regions
common cis-acting element in promoter and enhancer regions
common cis-acting element in promoter and enhancer regions
common cis-acting element in promoter and enhancer regions
common cis-acting element in promoter and enhancer regions
common cis-acting element in promoter and enhancer regions
common cis-acting element in promoter and enhancer regions
common cis-acting element in promoter and enhancer regions
common cis-acting element in promoter and enhancer regions
common cis-acting element in promoter and enhancer regions
common cis-acting element in promoter and enhancer regions
common cis-acting element in promoter and enhancer regions
common cis-acting element in promoter and enhancer regions
common cis-acting element in promoter and enhancer regions
common cis-acting element in promoter and enhancer regions
common cis-acting element in promoter and enhancer regions
common cis-acting element in promoter and enhancer regions
common cis-acting element in promoter and enhancer regions
common cis-acting element in promoter and enhancer regions
common cis-acting element in promoter and enhancer regions
common cis-acting element in promoter and enhancer regions
common cis-acting element in promoter and enhancer regions
common cis-acting element in promoter and enhancer regions
common cis-acting element in promoter and enhancer regions
common cis-acting element in promoter and enhancer regions
common cis-acting element in promoter and enhancer regions
common cis-acting element in promoter and enhancer regions
common cis-acting element in promoter and enhancer regions
common cis-acting element in promoter and enhancer regions
common cis-acting element in promoter and enhancer regions
core promoter element around -30 of transcription start
core promoter element around -30 of transcription start
core promoter element around -30 of transcription start
core promoter element around -30 of transcription start
core promoter element around -30 of transcription start
core promoter element around -30 of transcription start
core promoter element around -30 of transcription start
core promoter element around -30 of transcription start
core promoter element around -30 of transcription start
core promoter element around -30 of transcription start
core promoter element around -30 of transcription start
core promoter element around -30 of transcription start
core promoter element around -30 of transcription start
core promoter element around -30 of transcription start
core promoter element around -30 of transcription start
core promoter element around -30 of transcription start
core promoter element around -30 of transcription start
core promoter element around -30 of transcription start
core promoter element around -30 of transcription start
core promoter element around -30 of transcription start
core promoter element around -30 of transcription start
core promoter element around -30 of transcription start
core promoter element around -30 of transcription start
core promoter element around -30 of transcription start
core promoter element around -30 of transcription start
core promoter element around -30 of transcription start
core promoter element around -30 of transcription start
core promoter element around -30 of transcription start
core promoter element around -30 of transcription start
core promoter element around -30 of transcription start
core promoter element around -30 of transcription start
core promoter element around -30 of transcription start
core promoter element around -30 of transcription start
core promoter element around -30 of transcription start
core promoter element around -30 of transcription start
core promoter element around -30 of transcription start
core promoter element around -30 of transcription start
core promoter element around -30 of transcription start
core promoter element around -30 of transcription start
core promoter element around -30 of transcription start
core promoter element around -30 of transcription start
core promoter element around -30 of transcription start
core promoter element around -30 of transcription start
core promoter element around -30 of transcription start
core promoter element around -30 of transcription start
core promoter element around -30 of transcription start
core promoter element around -30 of transcription start
core promoter element around -30 of transcription start
core promoter element around -30 of transcription start
core promoter element around -30 of transcription start
core promoter element around -30 of transcription start
core promoter element around -30 of transcription start
core promoter element around -30 of transcription start
core promoter element around -30 of transcription start
core promoter element around -30 of transcription start
core promoter element around -30 of transcription start
core promoter element around -30 of transcription start
core promoter element around -30 of transcription start
core promoter element around -30 of transcription start
core promoter element around -30 of transcription start
core promoter element around -30 of transcription start
core promoter element around -30 of transcription start
core promoter element around -30 of transcription start
core promoter element around -30 of transcription start
core promoter element around -30 of transcription start
core promoter element around -30 of transcription start
core promoter element around -30 of transcription start
core promoter element around -30 of transcription start
core promoter element around -30 of transcription start
core promoter element around -30 of transcription start
core promoter element around -30 of transcription start
core promoter element around -30 of transcription start
core promoter element around -30 of transcription start
core promoter element around -30 of transcription start
core promoter element around -30 of transcription start
core promoter element around -30 of transcription start
core promoter element around -30 of transcription start
core promoter element around -30 of transcription start
core promoter element around -30 of transcription start
core promoter element around -30 of transcription start
core promoter element around -30 of transcription start
core promoter element around -30 of transcription start
core promoter element around -30 of transcription start
core promoter element around -30 of transcription start
core promoter element around -30 of transcription start
core promoter element around -30 of transcription start
core promoter element around -30 of transcription start
core promoter element around -30 of transcription start
core promoter element around -30 of transcription start
core promoter element around -30 of transcription start
core promoter element around -30 of transcription start
core promoter element around -30 of transcription start
core promoter element around -30 of transcription start
core promoter element around -30 of transcription start
core promoter element around -30 of transcription start
core promoter element around -30 of transcription start
core promoter element around -30 of transcription start
core promoter element around -30 of transcription start
core promoter element around -30 of transcription start
core promoter element around -30 of transcription start
core promoter element around -30 of transcription start
core promoter element around -30 of transcription start
core promoter element around -30 of transcription start
core promoter element around -30 of transcription start
core promoter element around -30 of transcription start
core promoter element around -30 of transcription start
core promoter element around -30 of transcription start
core promoter element around -30 of transcription start
core promoter element around -30 of transcription start
core promoter element around -30 of transcription start
core promoter element around -30 of transcription start
core promoter element around -30 of transcription start
core promoter element around -30 of transcription start
core promoter element around -30 of transcription start
core promoter element around -30 of transcription start
core promoter element around -30 of transcription start
core promoter element around -30 of transcription start
core promoter element around -30 of transcription start
core promoter element around -30 of transcription start
core promoter element around -30 of transcription start
core promoter element around -30 of transcription start
core promoter element around -30 of transcription start
core promoter element around -30 of transcription start
core promoter element around -30 of transcription start
core promoter element around -30 of transcription start
core promoter element around -30 of transcription start
core promoter element around -30 of transcription start
core promoter element around -30 of transcription start
core promoter element around -30 of transcription start
core promoter element around -30 of transcription start
core promoter element around -30 of transcription start
core promoter element around -30 of transcription start
core promoter element around -30 of transcription start
core promoter element around -30 of transcription start
core promoter element around -30 of transcription start
core promoter element around -30 of transcription start
core promoter element around -30 of transcription start
core promoter element around -30 of transcription start
core promoter element around -30 of transcription start
core promoter element around -30 of transcription start
core promoter element around -30 of transcription start
core promoter element around -30 of transcription start
core promoter element around -30 of transcription start
core promoter element around -30 of transcription start
core promoter element around -30 of transcription start
core promoter element around -30 of transcription start
core promoter element around -30 of transcription start
core promoter element around -30 of transcription start
core promoter element around -30 of transcription start
core promoter element around -30 of transcription start
core promoter element around -30 of transcription start
core promoter element around -30 of transcription start
core promoter element around -30 of transcription start
core promoter element around -30 of transcription start
core promoter element around -30 of transcription start
core promoter element around -30 of transcription start
core promoter element around -30 of transcription start
core promoter element around -30 of transcription start
core promoter element around -30 of transcription start
core promoter element around -30 of transcription start
core promoter element around -30 of transcription start
core promoter element around -30 of transcription start
core promoter element around -30 of transcription start
core promoter element around -30 of transcription start
core promoter element around -30 of transcription start
core promoter element around -30 of transcription start
core promoter element around -30 of transcription start
core promoter element around -30 of transcription start
core promoter element around -30 of transcription start
core promoter element around -30 of transcription start
core promoter element around -30 of transcription start
core promoter element around -30 of transcription start
core promoter element around -30 of transcription start
core promoter element around -30 of transcription start
core promoter element around -30 of transcription start
core promoter element around -30 of transcription start
core promoter element around -30 of transcription start
core promoter element around -30 of transcription start
core promoter element around -30 of transcription start
core promoter element around -30 of transcription start
core promoter element around -30 of transcription start
core promoter element around -30 of transcription start
core promoter element around -30 of transcription start
core promoter element around -30 of transcription start
core promoter element around -30 of transcription start
core promoter element around -30 of transcription start
core promoter element around -30 of transcription start
core promoter element around -30 of transcription start
core promoter element around -30 of transcription start
core promoter element around -30 of transcription start
core promoter element around -30 of transcription start
core promoter element around -30 of transcription start
core promoter element around -30 of transcription start
core promoter element around -30 of transcription start
core promoter element around -30 of transcription start
core promoter element around -30 of transcription start
core promoter element around -30 of transcription start
core promoter element around -30 of transcription start
core promoter element around -30 of transcription start
core promoter element around -30 of transcription start
core promoter element around -30 of transcription start
core promoter element around -30 of transcription start
core promoter element around -30 of transcription start
core promoter element around -30 of transcription start
core promoter element around -30 of transcription start
core promoter element around -30 of transcription start
core promoter element around -30 of transcription start
core promoter element around -30 of transcription start
core promoter element around -30 of transcription start
core promoter element around -30 of transcription start
core promoter element around -30 of transcription start
core promoter element around -30 of transcription start
core promoter element around -30 of transcription start
core promoter element around -30 of transcription start
core promoter element around -30 of transcription start
core promoter element around -30 of transcription start
core promoter element around -30 of transcription start
core promoter element around -30 of transcription start
core promoter element around -30 of transcription start
core promoter element around -30 of transcription start
core promoter element around -30 of transcription start
core promoter element around -30 of transcription start
core promoter element around -30 of transcription start
core promoter element around -30 of transcription start
core promoter element around -30 of transcription start
core promoter element around -30 of transcription start
core promoter element around -30 of transcription start
core promoter element around -30 of transcription start
core promoter element around -30 of transcription start
core promoter element around -30 of transcription start
core promoter element around -30 of transcription start
core promoter element around -30 of transcription start
core promoter element around -30 of transcription start
core promoter element around -30 of transcription start
core promoter element around -30 of transcription start
core promoter element around -30 of transcription start
core promoter element around -30 of transcription start
core promoter element around -30 of transcription start
core promoter element around -30 of transcription start
core promoter element around -30 of transcription start
core promoter element around -30 of transcription start
core promoter element around -30 of transcription start
core promoter element around -30 of transcription start
core promoter element around -30 of transcription start
core promoter element around -30 of transcription start
core promoter element around -30 of transcription start
core promoter element around -30 of transcription start
core promoter element around -30 of transcription start
core promoter element around -30 of transcription start
core promoter element around -30 of transcription start
core promoter element around -30 of transcription start
core promoter element around -30 of transcription start
core promoter element around -30 of transcription start
core promoter element around -30 of transcription start
core promoter element around -30 of transcription start
core promoter element around -30 of transcription start
core promoter element around -30 of transcription start
core promoter element around -30 of transcription start
core promoter element around -30 of transcription start
core promoter element around -30 of transcription start
core promoter element around -30 of transcription start
core promoter element around -30 of transcription start
core promoter element around -30 of transcription start
core promoter element around -30 of transcription start
core promoter element around -30 of transcription start
core promoter element around -30 of transcription start
core promoter element around -30 of transcription start
core promoter element around -30 of transcription start
core promoter element around -30 of transcription start
core promoter element around -30 of transcription start
core promoter element around -30 of transcription start
core promoter element around -30 of transcription start
core promoter element around -30 of transcription start
core promoter element around -30 of transcription start
core promoter element around -30 of transcription start
core promoter element around -30 of transcription start
core promoter element around -30 of transcription start
core promoter element around -30 of transcription start
core promoter element around -30 of transcription start
core promoter element around -30 of transcription start
core promoter element around -30 of transcription start
core promoter element around -30 of transcription start
core promoter element around -30 of transcription start
core promoter element around -30 of transcription start
core promoter element around -30 of transcription start
core promoter element around -30 of transcription start
core promoter element around -30 of transcription start
core promoter element around -30 of transcription start
core promoter element around -30 of transcription start
core promoter element around -30 of transcription start
core promoter element around -30 of transcription start
core promoter element around -30 of transcription start
core promoter element around -30 of transcription start
core promoter element around -30 of transcription start
core promoter element around -30 of transcription start
core promoter element around -30 of transcription start
core promoter element around -30 of transcription start
core promoter element around -30 of transcription start
core promoter element around -30 of transcription start
core promoter element around -30 of transcription start
core promoter element around -30 of transcription start
core promoter element around -30 of transcription start
core promoter element around -30 of transcription start
core promoter element around -30 of transcription start
core promoter element around -30 of transcription start
core promoter element around -30 of transcription start
core promoter element around -30 of transcription start
core promoter element around -30 of transcription start
core promoter element around -30 of transcription start
core promoter element around -30 of transcription start
core promoter element around -30 of transcription start
core promoter element around -30 of transcription start
core promoter element around -30 of transcription start
core promoter element around -30 of transcription start
core promoter element around -30 of transcription start
core promoter element around -30 of transcription start
core promoter element around -30 of transcription start
core promoter element around -30 of transcription start
core promoter element around -30 of transcription start
core promoter element around -30 of transcription start
core promoter element around -30 of transcription start
core promoter element around -30 of transcription start
core promoter element around -30 of transcription start
core promoter element around -30 of transcription start
core promoter element around -30 of transcription start
core promoter element around -30 of transcription start
core promoter element around -30 of transcription start
core promoter element around -30 of transcription start
core promoter element around -30 of transcription start
core promoter element around -30 of transcription start
core promoter element around -30 of transcription start
core promoter element around -30 of transcription start
core promoter element around -30 of transcription start
core promoter element around -30 of transcription start
core promoter element around -30 of transcription start
core promoter element around -30 of transcription start
core promoter element around -30 of transcription start
core promoter element around -30 of transcription start
core promoter element around -30 of transcription start
core promoter element around -30 of transcription start
core promoter element around -30 of transcription start
core promoter element around -30 of transcription start
core promoter element around -30 of transcription start
core promoter element around -30 of transcription start
core promoter element around -30 of transcription start
core promoter element around -30 of transcription start
core promoter element around -30 of transcription start
core promoter element around -30 of transcription start
core promoter element around -30 of transcription start
core promoter element around -30 of transcription start
core promoter element around -30 of transcription start
core promoter element around -30 of transcription start
core promoter element around -30 of transcription start
core promoter element around -30 of transcription start
core promoter element around -30 of transcription start
core promoter element around -30 of transcription start
core promoter element around -30 of transcription start
core promoter element around -30 of transcription start
core promoter element around -30 of transcription start
core promoter element around -30 of transcription start
core promoter element around -30 of transcription start
core promoter element around -30 of transcription start
core promoter element around -30 of transcription start
core promoter element around -30 of transcription start
core promoter element around -30 of transcription start
core promoter element around -30 of transcription start
core promoter element around -30 of transcription start
core promoter element around -30 of transcription start
core promoter element around -30 of transcription start
core promoter element around -30 of transcription start
core promoter element around -30 of transcription start
core promoter element around -30 of transcription start
core promoter element around -30 of transcription start
core promoter element around -30 of transcription start
core promoter element around -30 of transcription start
core promoter element around -30 of transcription start
core promoter element around -30 of transcription start
core promoter element around -30 of transcription start
core promoter element around -30 of transcription start
core promoter element around -30 of transcription start
core promoter element around -30 of transcription start
core promoter element around -30 of transcription start
core promoter element around -30 of transcription start
core promoter element around -30 of transcription start
core promoter element around -30 of transcription start
core promoter element around -30 of transcription start
core promoter element around -30 of transcription start
core promoter element around -30 of transcription start
core promoter element around -30 of transcription start
core promoter element around -30 of transcription start
core promoter element around -30 of transcription start
core promoter element around -30 of transcription start
core promoter element around -30 of transcription start
core promoter element around -30 of transcription start
core promoter element around -30 of transcription start
core promoter element around -30 of transcription start
core promoter element around -30 of transcription start
core promoter element around -30 of transcription start
core promoter element around -30 of transcription start
core promoter element around -30 of transcription start
core promoter element around -30 of transcription start
core promoter element around -30 of transcription start
core promoter element around -30 of transcription start
core promoter element around -30 of transcription start
core promoter element around -30 of transcription start
core promoter element around -30 of transcription start
core promoter element around -30 of transcription start
core promoter element around -30 of transcription start
core promoter element around -30 of transcription start
core promoter element around -30 of transcription start
core promoter element around -30 of transcription start
core promoter element around -30 of transcription start
core promoter element around -30 of transcription start
core promoter element around -30 of transcription start
core promoter element around -30 of transcription start
core promoter element around -30 of transcription start
core promoter element around -30 of transcription start
core promoter element around -30 of transcription start
core promoter element around -30 of transcription start
core promoter element around -30 of transcription start
core promoter element around -30 of transcription start
core promoter element around -30 of transcription start
core promoter element around -30 of transcription start
core promoter element around -30 of transcription start
core promoter element around -30 of transcription start
core promoter element around -30 of transcription start
core promoter element around -30 of transcription start
core promoter element around -30 of transcription start
core promoter element around -30 of transcription start
core promoter element around -30 of transcription start
core promoter element around -30 of transcription start
core promoter element around -30 of transcription start
core promoter element around -30 of transcription start
core promoter element around -30 of transcription start
core promoter element around -30 of transcription start
core promoter element around -30 of transcription start
core promoter element around -30 of transcription start
core promoter element around -30 of transcription start
core promoter element around -30 of transcription start
core promoter element around -30 of transcription start
core promoter element around -30 of transcription start
core promoter element around -30 of transcription start
core promoter element around -30 of transcription start
core promoter element around -30 of transcription start
core promoter element around -30 of transcription start
core promoter element around -30 of transcription start
core promoter element around -30 of transcription start
core promoter element around -30 of transcription start
core promoter element around -30 of transcription start
core promoter element around -30 of transcription start
core promoter element around -30 of transcription start
core promoter element around -30 of transcription start
core promoter element around -30 of transcription start
core promoter element around -30 of transcription start
core promoter element around -30 of transcription start
core promoter element around -30 of transcription start
core promoter element around -30 of transcription start
core promoter element around -30 of transcription start
core promoter element around -30 of transcription start
core promoter element around -30 of transcription start
enhancer-like element involved in anoxic specific inducibility
enhancer-like element involved in anoxic specific inducibility
enhancer-like element involved in anoxic specific inducibility
enhancer-like element involved in anoxic specific inducibility
enhancer-like element involved in anoxic specific inducibility
enhancer-like element involved in anoxic specific inducibility
enhancer-like element involved in anoxic specific inducibility
enhancer-like element involved in anoxic specific inducibility
enhancer-like element involved in anoxic specific inducibility
enhancer-like element involved in anoxic specific inducibility
enhancer-like element involved in anoxic specific inducibility
enhancer-like element involved in anoxic specific inducibility
enhancer-like element involved in anoxic specific inducibility
enhancer-like element involved in anoxic specific inducibility
enhancer-like element involved in anoxic specific inducibility
enhancer-like element involved in anoxic specific inducibility
enhancer-like element involved in anoxic specific inducibility
enhancer-like element involved in anoxic specific inducibility
enhancer-like element involved in anoxic specific inducibility
enhancer-like element involved in anoxic specific inducibility
enhancer-like element involved in anoxic specific inducibility
gibberellin-responsive element
gibberellin-responsive element
gibberellin-responsive element
gibberellin-responsive element
gibberellin-responsive element
gibberellin-responsive element
gibberellin-responsive element
gibberellin-responsive element
gibberellin-responsive element
gibberellin-responsive element
gibberellin-responsive element
gibberellin-responsive element
gibberellin-responsive element
gibberellin-responsive element
gibberellin-responsive element
gibberellin-responsive element
gibberellin-responsive element
light responsive element
light responsive element
light responsive element
light responsive element
light responsive element
light responsive element
light responsive element
light responsive element
light responsive element
light responsive element
light responsive element
light responsive element
light responsive element
light responsive element
light responsive element
light responsive element
light responsive element
light responsive element
light responsive element
light responsive element
light responsive element
light responsive element
light responsive element
light responsive element
light responsive element
light responsive element
light responsive element
light responsive element
light responsive element
light responsive element
light responsive element
light responsive element
light responsive element
light responsive element
light responsive element
light responsive element
light responsive element
light responsive element
light responsive element
light responsive element
light responsive element
light responsive element
light responsive element
light responsive element
light responsive element
light responsive element
light responsive element
MYB binding site involved in drought-inducibility
MYB binding site involved in drought-inducibility
MYB binding site involved in drought-inducibility
MYB binding site involved in drought-inducibility
MYB binding site involved in drought-inducibility
MYB binding site involved in drought-inducibility
MYB binding site involved in drought-inducibility
MYB binding site involved in drought-inducibility
MYB binding site involved in drought-inducibility
MYB binding site involved in drought-inducibility
MYB binding site involved in drought-inducibility
MYB binding site involved in drought-inducibility
MYB binding site involved in drought-inducibility
MYB binding site involved in drought-inducibility
MYB binding site involved in drought-inducibility
MYB binding site involved in drought-inducibility
MYB binding site involved in drought-inducibility
MYB binding site involved in drought-inducibility
MYB binding site involved in drought-inducibility
MYB binding site involved in drought-inducibility
MYB binding site involved in drought-inducibility
MYB binding site involved in drought-inducibility
MYB binding site involved in drought-inducibility
MYB binding site involved in drought-inducibility
MYB binding site involved in drought-inducibility
MYB binding site involved in drought-inducibility
MYB binding site involved in light responsiveness
MYB binding site involved in light responsiveness
MYB binding site involved in light responsiveness
MYB binding site involved in light responsiveness
MYB binding site involved in light responsiveness
MYB binding site involved in light responsiveness
MYBHv1 binding site
MYBHv1 binding site
MYBHv1 binding site
MYBHv1 binding site
MYBHv1 binding site
MYBHv1 binding site
MYBHv1 binding site
MYBHv1 binding site
MYBHv1 binding site
MYBHv1 binding site
MYBHv1 binding site
MYBHv1 binding site
MYBHv1 binding site
MYBHv1 binding site
part of a conserved DNA module involved in light responsiveness
part of a conserved DNA module involved in light responsiveness
part of a conserved DNA module involved in light responsiveness
part of a conserved DNA module involved in light responsiveness
part of a conserved DNA module involved in light responsiveness
part of a conserved DNA module involved in light responsiveness
part of a conserved DNA module involved in light responsiveness
part of a conserved DNA module involved in light responsiveness
part of a conserved DNA module involved in light responsiveness
part of a conserved DNA module involved in light responsiveness
part of a conserved DNA module involved in light responsiveness
part of a conserved DNA module involved in light responsiveness
part of a conserved DNA module involved in light responsiveness
part of a conserved DNA module involved in light responsiveness
part of a conserved DNA module involved in light responsiveness
part of a conserved DNA module involved in light responsiveness
part of a conserved DNA module involved in light responsiveness
part of a light responsive element
part of a light responsive element
part of a light responsive element
part of a light responsive element
part of a light responsive element
part of a light responsive element
part of a light responsive element
part of a light responsive element
part of a light responsive element
part of a light responsive element
part of a light responsive element
part of a light responsive element
part of a light responsive element
part of a light responsive element
part of a light responsive element
part of a light responsive element
part of a light responsive element
part of a light responsive element
part of a light responsive element
part of a light responsive element
part of a light responsive element
part of a light responsive element
part of a light responsive element
part of a light responsive element
part of a light responsive element
part of a light responsive element
part of a light responsive element
part of a light responsive element
part of a light responsive element
part of a light responsive element
part of a light responsive element
part of a light responsive element
part of a light responsive element
part of a light responsive element
part of a light responsive element
part of a light responsive element
part of a light responsive element
part of a light responsive element
part of a light responsive element
part of a light responsive element
part of a light responsive element
part of a light responsive element
part of a light responsive element
part of a light responsive element
part of a light responsive element
part of a light responsive element
part of a light responsive element
part of a light responsive element
part of a light responsive element
part of a light responsive element
part of a light responsive element
part of a light responsive element
part of a light responsive element
part of a light responsive element
part of a light responsive element
part of a light responsive element
part of a light responsive element
part of a light responsive element
part of a module for light response
part of a module for light response
part of a module for light response
part of an auxin-responsive element
protein binding site
short_function
short_function
short_function
short_function
short_function
short_function
short_function
short_function
short_function
short_function
short_function
short_function
short_function
short_function
short_function
short_function
short_function
short_function
short_function
short_function
short_function
short_function
short_function
short_function
short_function
short_function
short_function
short_function
short_function
short_function
short_function
short_function
short_function
short_function
short_function
short_function
short_function
short_function
short_function
short_function
short_function
short_function
short_function
short_function
short_function
short_function
short_function
short_function
short_function
short_function
short_function
short_function
short_function
short_function
short_function
short_function
short_function
short_function
short_function
short_function
short_function
short_function
short_function
short_function
short_function
short_function
short_function
short_function
short_function
short_function
short_function
short_function
short_function
short_function
short_function
short_function
short_function
short_function
short_function
short_function
short_function
short_function
short_function
short_function
short_function
short_function
short_function
short_function
short_function
short_function
short_function
short_function
short_function
short_function
short_function
short_function
short_function
short_function
short_function
short_function
short_function
short_function
short_function
short_function
short_function
short_function
short_function
short_function
short_function
short_function
short_function
short_function
short_function
short_function
short_function
short_function
short_function
short_function
short_function
short_function
short_function
short_function
short_function
short_function
short_function
short_function
short_function
short_function
short_function
short_function
short_function
short_function
short_function
short_function
short_function
short_function
short_function
short_function
short_function
short_function
short_function
short_function
short_function
short_function
short_function
short_function
short_function
short_function
short_function
short_function
short_function
short_function
short_function
short_function
short_function
short_function
short_function
short_function
short_function
short_function
short_function
short_function
short_function
short_function
short_function
short_function
short_function
short_function
short_function
short_function
short_function
short_function
short_function
short_function
short_function
short_function
short_function
short_function
short_function
short_function
short_function
short_function
short_function
short_function
short_function
short_function
short_function
short_function
short_function
short_function
short_function
short_function
short_function
short_function
short_function
short_function
short_function
short_function
short_function
short_function
short_function
short_function
short_function
short_function
short_function
short_function
short_function
short_function
short_function
short_function
short_function
short_function
short_function
short_function
short_function
short_function
short_function
short_function
short_function
short_function
short_function
short_function
short_function
short_function
short_function
short_function
short_function
short_function
short_function
short_function
short_function
short_function
short_function
short_function
short_function
short_function
short_function
short_function
short_function
short_function
short_function
short_function
short_function
short_function
short_function
short_function
short_function
short_function
short_function
short_function
short_function
short_function
short_function
short_function
short_function
short_function
short_function
short_function
short_function
short_function
short_function
short_function
short_function
short_function
short_function
short_function
short_function
short_function
short_function
short_function
short_function
short_function
short_function
short_function
short_function
short_function
short_function
short_function
short_function
short_function
short_function
short_function
short_function
short_function
short_function
short_function
short_function
short_function
short_function
short_function
short_function
short_function
short_function
short_function
short_function
short_function
short_function
short_function
short_function
short_function
short_function
short_function
short_function
short_function
short_function
short_function
short_function
short_function
short_function
short_function
short_function
short_function
short_function
short_function
short_function
short_function
short_function
short_function
short_function
short_function
short_function
short_function
short_function
short_function
short_function
short_function
short_function
short_function
short_function
short_function
short_function
short_function
short_function
short_function
short_function
short_function
short_function
short_function
short_function
short_function
short_function
short_function
short_function
short_function
short_function
short_function
short_function
short_function
short_function
short_function
short_function
short_function
short_function
short_function
short_function
short_function
short_function
short_function
short_function
short_function
short_function
short_function
short_function
short_function
short_function
short_function

## Sheet: Sheet2
TraesCS1A02G394900
	Site Name	sequence	Position	Matrix score.	Strand	Organism	function
PlantCARE_3676	LTR	CCGAAA	1329	6	-	Hordeum vulgare	cis-acting element involved in low-temperature responsiveness
PlantCARE_3676	ABRE	CACGTG	725	6	+	Arabidopsis thaliana	cis-acting element involved in the abscisic acid responsiveness
PlantCARE_3676	ABRE	ACGTG	726	5	+	Arabidopsis thaliana	cis-acting element involved in the abscisic acid responsiveness
PlantCARE_3676	ABRE	CACGTG	862	6	-	Arabidopsis thaliana	cis-acting element involved in the abscisic acid responsiveness
PlantCARE_3676	ABRE	ACGTG	863	5	+	Arabidopsis thaliana	cis-acting element involved in the abscisic acid responsiveness
PlantCARE_3676	ABRE	CGTACGTGCA	1226	9	+	Hordeum vulgare	cis-acting element involved in the abscisic acid responsiveness
PlantCARE_3676	ABRE	ACGTG	1229	5	+	Arabidopsis thaliana	cis-acting element involved in the abscisic acid responsiveness
PlantCARE_3676	ABRE	GACACGTACGT	1237	10	-	Oryza sativa	cis-acting element involved in the abscisic acid responsiveness
PlantCARE_3676	ABRE	CGTACGTGCA	1297	9	-	Hordeum vulgare	cis-acting element involved in the abscisic acid responsiveness
PlantCARE_3676	ABRE	CACGTG	1318	6	-	Arabidopsis thaliana	cis-acting element involved in the abscisic acid responsiveness
PlantCARE_3676	ABRE	ACGTG	1319	5	+	Arabidopsis thaliana	cis-acting element involved in the abscisic acid responsiveness
PlantCARE_3676	G-box	ACACGTGT	724	8	+	Brassica napus	cis-acting regulatory element involved in light responsiveness
PlantCARE_3676	G-box	CACGTG	725	6	+	Arabidopsis thaliana	cis-acting regulatory element involved in light responsiveness
PlantCARE_3676	G-box	CACGAC	756	6	-	Zea mays	cis-acting regulatory element involved in light responsiveness
PlantCARE_3676	G-box	CACGTG	862	6	-	Arabidopsis thaliana	cis-acting regulatory element involved in light responsiveness
PlantCARE_3676	G-box	TACGTG	1228	6	+	Arabidopsis thaliana	cis-acting regulatory element involved in light responsiveness
PlantCARE_3676	G-box	CACGTG	1318	6	-	Arabidopsis thaliana	cis-acting regulatory element involved in light responsiveness
PlantCARE_3676	G-Box	CACGTG	725	6	+	Pisum sativum	cis-acting regulatory element involved in light responsiveness
PlantCARE_3676	G-Box	CACGTG	862	6	-	Pisum sativum	cis-acting regulatory element involved in light responsiveness
PlantCARE_3676	G-Box	CACGTG	1318	6	-	Pisum sativum	cis-acting regulatory element involved in light responsiveness
PlantCARE_3676	RY-element	CATGCATG	1192	8	-	Helianthus annuus	cis-acting regulatory element involved in seed-specific regulation
PlantCARE_3676	RY-element	CATGCATG	1295	8	-	Helianthus annuus	cis-acting regulatory element involved in seed-specific regulation
PlantCARE_3676	TGACG-motif	TGACG	1353	5	+	Hordeum vulgare	cis-acting regulatory element involved in the MeJA-responsiveness
PlantCARE_3676	TGACG-motif	TGACG	1373	5	-	Hordeum vulgare	cis-acting regulatory element involved in the MeJA-responsiveness
PlantCARE_3676	CGTCA-motif	CGTCA	1353	5	-	Hordeum vulgare	cis-acting regulatory element involved in the MeJA-responsiveness
PlantCARE_3676	CGTCA-motif	CGTCA	1373	5	+	Hordeum vulgare	cis-acting regulatory element involved in the MeJA-responsiveness
PlantCARE_3676	CAAT-box	CCAAT	842	5	-	Arabidopsis thaliana	common cis-acting element in promoter and enhancer regions
PlantCARE_3676	CAAT-box	CAAAT	872	5	-	Pisum sativum	common cis-acting element in promoter and enhancer regions
PlantCARE_3676	CAAT-box	CAAAT	1128	5	-	Pisum sativum	common cis-acting element in promoter and enhancer regions
PlantCARE_3676	TATA-box	TATA	207	4	+	Arabidopsis thaliana	core promoter element around -30 of transcription start
PlantCARE_3676	TATA-box	TACAAAA	246	7	-	Oryza sativa	core promoter element around -30 of transcription start
PlantCARE_3676	TATA-box	ATTATA	311	6	+	Brassica napus	core promoter element around -30 of transcription start
PlantCARE_3676	TATA-box	TATAA	312	5	-	Arabidopsis thaliana	core promoter element around -30 of transcription start
PlantCARE_3676	TATA-box	TATA	313	4	+	Arabidopsis thaliana	core promoter element around -30 of transcription start
PlantCARE_3676	TATA-box	TACAAAA	476	7	-	Oryza sativa	core promoter element around -30 of transcription start
PlantCARE_3676	TATA-box	TATACA	479	6	-	Helianthus annuus	core promoter element around -30 of transcription start
PlantCARE_3676	TATA-box	TATA	481	4	+	Arabidopsis thaliana	core promoter element around -30 of transcription start
PlantCARE_3676	TATA-box	TATACA	587	6	-	Helianthus annuus	core promoter element around -30 of transcription start
PlantCARE_3676	TATA-box	TATA	589	4	+	Arabidopsis thaliana	core promoter element around -30 of transcription start
PlantCARE_3676	TATA-box	TACAAAA	617	7	-	Oryza sativa	core promoter element around -30 of transcription start
PlantCARE_3676	TATA-box	TATAA	1469	5	-	Arabidopsis thaliana	core promoter element around -30 of transcription start
PlantCARE_3676	TATA-box	TATA	1470	4	-	Arabidopsis thaliana	core promoter element around -30 of transcription start
PlantCARE_3676	Sp1	GGGCGG	1309	6	-	Oryza sativa	light responsive element
PlantCARE_3676	GT1-motif	GGTTAA	1333	6	+	Arabidopsis thaliana	light responsive element
PlantCARE_3676	MBS	CAACTG	967	6	-	Arabidopsis thaliana	MYB binding site involved in drought-inducibility
PlantCARE_3676	MBS	CAACTG	1479	6	-	Arabidopsis thaliana	MYB binding site involved in drought-inducibility
PlantCARE_3676	chs-CMA2a	TCACTTGA	35	8	+	Petroselinum crispum	part of a light responsive element
PlantCARE_3676	TCCC-motif	TCTCCCT	1581	7	-	Spinacia oleracea	part of a light responsive element
PlantCARE_3676	TCT-motif	TCTTAC	363	6	-	Arabidopsis thaliana	part of a light responsive element
PlantCARE_3676		motif_sequence	108	4	-	organism	short_function
PlantCARE_3676		motif_sequence	250	4	-	organism	short_function
PlantCARE_3676		motif_sequence	341	4	-	organism	short_function
PlantCARE_3676		motif_sequence	391	4	-	organism	short_function
PlantCARE_3676		motif_sequence	458	4	-	organism	short_function
PlantCARE_3676		motif_sequence	700	4	-	organism	short_function
PlantCARE_3676		motif_sequence	738	4	-	organism	short_function
PlantCARE_3676		motif_sequence	744	4	-	organism	short_function
PlantCARE_3676		motif_sequence	849	4	+	organism	short_function
PlantCARE_3676		motif_sequence	973	4	+	organism	short_function
PlantCARE_3676		motif_sequence	1122	4	-	organism	short_function
PlantCARE_3676		motif_sequence	1239	4	-	organism	short_function
PlantCARE_3676		motif_sequence	1300	4	+	organism	short_function
PlantCARE_3676		motif_sequence	1583	4	-	organism	short_function
PlantCARE_3676	as-1	TGACG	1353	5	+	Arabidopsis thaliana
PlantCARE_3676	as-1	TGACG	1373	5	-	Arabidopsis thaliana
PlantCARE_3676	MYB-like sequence	TAACCA	414	6	-	Arabidopsis thaliana
PlantCARE_3676	Myb	CAACTG	967	6	-	Arabidopsis thaliana
PlantCARE_3676	Myb	CAACTG	1479	6	-	Arabidopsis thaliana
PlantCARE_3676	Unnamed__1	CGTGG	151	5	-	Zea mays
PlantCARE_3676	Unnamed__1	CGTGG	173	5	+	Zea mays
PlantCARE_3676	Unnamed__1	CGTGG	190	5	-	Zea mays
PlantCARE_3676	Unnamed__1	CGTGG	758	5	+	Zea mays
PlantCARE_3676	Unnamed__1	CGTGG	861	5	-	Zea mays
PlantCARE_3676	Unnamed__1	CGTGG	1320	5	+	Zea mays
PlantCARE_3676	Unnamed__1	CGTGG	1379	5	+	Zea mays
PlantCARE_3676	CARE	CAACTCAC	1504	8	+	Oryza sativa
PlantCARE_3676	MYB	TAACCA	414	6	-	Arabidopsis thaliana
PlantCARE_3676	MYB	CAACCA	610	6	-	Arabidopsis thaliana
PlantCARE_3676	DRE core	GCCGAC	1233	6	+	Arabidopsis thaliana
PlantCARE_3676	CAAT-box	CAAT	268	4	-	Nicotiana glutinosa
PlantCARE_3676	CAAT-box	CAAT	274	4	+	Nicotiana glutinosa
PlantCARE_3676	CAAT-box	CAAT	400	4	-	Nicotiana glutinosa
PlantCARE_3676	CAAT-box	CAAT	450	4	-	Nicotiana glutinosa
PlantCARE_3676	CAAT-box	CAAT	644	4	+	Nicotiana glutinosa
PlantCARE_3676	CAAT-box	CAAT	1010	4	+	Nicotiana glutinosa
PlantCARE_3676	DRE1	ACCGAGA	1000	7	-	Zea mays
PlantCARE_3676	ABRE4	CACGTA	1228	6	-	Zea mays
PlantCARE_3676	ABRE3a	TACGTG	1228	6	+	Zea mays
PlantCARE_3676	Unnamed__4	CTCC	108	4	-	Petroselinum hortense
PlantCARE_3676	Unnamed__4	CTCC	114	4	-	Petroselinum hortense
PlantCARE_3676	Unnamed__4	CTCC	156	4	-	Petroselinum hortense
PlantCARE_3676	Unnamed__4	CTCC	772	4	-	Petroselinum hortense
PlantCARE_3676	Unnamed__4	CTCC	818	4	+	Petroselinum hortense
PlantCARE_3676	Unnamed__4	CTCC	985	4	-	Petroselinum hortense
PlantCARE_3676	Unnamed__4	CTCC	1073	4	-	Petroselinum hortense
PlantCARE_3676	Unnamed__4	CTCC	1156	4	-	Petroselinum hortense
PlantCARE_3676	Unnamed__4	CTCC	1583	4	-	Petroselinum hortense
PlantCARE_3676	WUN-motif	AAATTTCTT	71	9	+	Nicotiana glutinosa
PlantCARE_3676	WUN-motif	AAATTTCTT	1261	9	+	Nicotiana glutinosa
PlantCARE_3676	W box	TTGACC	1004	6	-	Arabidopsis thaliana
PlantCARE_3676	W box	TTGACC	1405	6	+	Arabidopsis thaliana
PlantCARE_3676	MYC	CATGTG	1442	6	-	Arabidopsis thaliana
PlantCARE_3676	STRE	AGGGG	22	5	+	Arabidopsis thaliana
PlantCARE_3676	STRE	AGGGG	748	5	+	Arabidopsis thaliana
PlantCARE_3676	STRE	AGGGG	784	5	-	Arabidopsis thaliana

## Sheet: Sheet3
TraesCS1B02G423200
	Site Name	sequence	Position	Matrix score.	Strand	Organism	function
PlantCARE_4126	GC-motif	CGGCGCCCT	249	9	-	Oryza sativa	?
PlantCARE_4126	ABRE	CACGTG	453	6	+	Arabidopsis thaliana	cis-acting element involved in the abscisic acid responsiveness
PlantCARE_4126	ABRE	ACGTG	454	5	+	Arabidopsis thaliana	cis-acting element involved in the abscisic acid responsiveness
PlantCARE_4126	ABRE	CGCACGTGTC	668	9	+	Hordeum vulgare	cis-acting element involved in the abscisic acid responsiveness
PlantCARE_4126	ABRE	CGCACGTGTC	696	9	+	Hordeum vulgare	cis-acting element involved in the abscisic acid responsiveness
PlantCARE_4126	ABRE	CACGTG	848	6	-	Arabidopsis thaliana	cis-acting element involved in the abscisic acid responsiveness
PlantCARE_4126	ABRE	ACGTG	849	5	+	Arabidopsis thaliana	cis-acting element involved in the abscisic acid responsiveness
PlantCARE_4126	ABRE	CGTACGTGCA	1234	9	+	Hordeum vulgare	cis-acting element involved in the abscisic acid responsiveness
PlantCARE_4126	ABRE	ACGTG	1237	5	+	Arabidopsis thaliana	cis-acting element involved in the abscisic acid responsiveness
PlantCARE_4126	ABRE	CGTACGTGCA	1305	9	-	Hordeum vulgare	cis-acting element involved in the abscisic acid responsiveness
PlantCARE_4126	ABRE	CACGTG	1326	6	-	Arabidopsis thaliana	cis-acting element involved in the abscisic acid responsiveness
PlantCARE_4126	ABRE	ACGTG	1327	5	+	Arabidopsis thaliana	cis-acting element involved in the abscisic acid responsiveness
PlantCARE_4126	ARE	AAACCA	449	6	+	Zea mays	cis-acting regulatory element essential for the anaerobic induction
PlantCARE_4126	ARE	AAACCA	1089	6	-	Zea mays	cis-acting regulatory element essential for the anaerobic induction
PlantCARE_4126	G-box	CACGTG	453	6	+	Arabidopsis thaliana	cis-acting regulatory element involved in light responsiveness
PlantCARE_4126	G-box	ACACGTGT	847	8	-	Brassica napus	cis-acting regulatory element involved in light responsiveness
PlantCARE_4126	G-box	CACGTG	848	6	-	Arabidopsis thaliana	cis-acting regulatory element involved in light responsiveness
PlantCARE_4126	G-box	CACGAC	879	6	-	Zea mays	cis-acting regulatory element involved in light responsiveness
PlantCARE_4126	G-box	TACGTG	1236	6	+	Arabidopsis thaliana	cis-acting regulatory element involved in light responsiveness
PlantCARE_4126	G-box	CACGTG	1326	6	-	Arabidopsis thaliana	cis-acting regulatory element involved in light responsiveness
PlantCARE_4126	G-Box	CACGTG	453	6	+	Pisum sativum	cis-acting regulatory element involved in light responsiveness
PlantCARE_4126	G-Box	CACGTG	848	6	-	Pisum sativum	cis-acting regulatory element involved in light responsiveness
PlantCARE_4126	G-Box	CACGTG	1326	6	-	Pisum sativum	cis-acting regulatory element involved in light responsiveness
PlantCARE_4126	RY-element	CATGCATG	1198	8	-	Helianthus annuus	cis-acting regulatory element involved in seed-specific regulation
PlantCARE_4126	RY-element	CATGCATG	1202	8	-	Helianthus annuus	cis-acting regulatory element involved in seed-specific regulation
PlantCARE_4126	RY-element	CATGCATG	1303	8	-	Helianthus annuus	cis-acting regulatory element involved in seed-specific regulation
PlantCARE_4126	CGTCA-motif	CGTCA	518	5	+	Hordeum vulgare	cis-acting regulatory element involved in the MeJA-responsiveness
PlantCARE_4126	CGTCA-motif	CGTCA	558	5	-	Hordeum vulgare	cis-acting regulatory element involved in the MeJA-responsiveness
PlantCARE_4126	CGTCA-motif	CGTCA	705	5	+	Hordeum vulgare	cis-acting regulatory element involved in the MeJA-responsiveness
PlantCARE_4126	CGTCA-motif	CGTCA	1341	5	+	Hordeum vulgare	cis-acting regulatory element involved in the MeJA-responsiveness
PlantCARE_4126	CGTCA-motif	CGTCA	1381	5	+	Hordeum vulgare	cis-acting regulatory element involved in the MeJA-responsiveness
PlantCARE_4126	TGACG-motif	TGACG	518	5	-	Hordeum vulgare	cis-acting regulatory element involved in the MeJA-responsiveness
PlantCARE_4126	TGACG-motif	TGACG	558	5	+	Hordeum vulgare	cis-acting regulatory element involved in the MeJA-responsiveness
PlantCARE_4126	TGACG-motif	TGACG	705	5	-	Hordeum vulgare	cis-acting regulatory element involved in the MeJA-responsiveness
PlantCARE_4126	TGACG-motif	TGACG	1341	5	-	Hordeum vulgare	cis-acting regulatory element involved in the MeJA-responsiveness
PlantCARE_4126	TGACG-motif	TGACG	1381	5	-	Hordeum vulgare	cis-acting regulatory element involved in the MeJA-responsiveness
PlantCARE_4126	CAT-box	GCCACT	1496	6	+	Arabidopsis thaliana	cis-acting regulatory element related to meristem expression
PlantCARE_4126	CAAT-box	CCAAT	91	5	+	Arabidopsis thaliana	common cis-acting element in promoter and enhancer regions
PlantCARE_4126	CAAT-box	CCAAT	426	5	+	Arabidopsis thaliana	common cis-acting element in promoter and enhancer regions
PlantCARE_4126	CAAT-box	CAAAT	472	5	-	Pisum sativum	common cis-acting element in promoter and enhancer regions
PlantCARE_4126	CAAT-box	CCAAT	542	5	+	Arabidopsis thaliana	common cis-acting element in promoter and enhancer regions
PlantCARE_4126	CAAT-box	CCCAATTT	817	8	-	Arabidopsis thaliana	common cis-acting element in promoter and enhancer regions
PlantCARE_4126	CAAT-box	CCAAT	819	5	-	Arabidopsis thaliana	common cis-acting element in promoter and enhancer regions
PlantCARE_4126	CAAT-box	CCAAT	1001	5	-	Arabidopsis thaliana	common cis-acting element in promoter and enhancer regions
PlantCARE_4126	CAAT-box	CAAAT	1130	5	-	Pisum sativum	common cis-acting element in promoter and enhancer regions
PlantCARE_4126	TATA-box	TACAAAA	738	7	-	Oryza sativa	core promoter element around -30 of transcription start
PlantCARE_4126	TATA-box	TATA	1469	4	-	Arabidopsis thaliana	core promoter element around -30 of transcription start
PlantCARE_4126	GC-motif	CCCCCG	359	6	+	Zea mays	enhancer-like element involved in anoxic specific inducibility
PlantCARE_4126	Sp1	GGGCGG	421	6	-	Oryza sativa	light responsive element
PlantCARE_4126	Sp1	GGGCGG	565	6	-	Oryza sativa	light responsive element
PlantCARE_4126	Sp1	GGGCGG	638	6	-	Oryza sativa	light responsive element
PlantCARE_4126	Sp1	GGGCGG	1317	6	-	Oryza sativa	light responsive element
PlantCARE_4126	MBS	CAACTG	986	6	-	Arabidopsis thaliana	MYB binding site involved in drought-inducibility
PlantCARE_4126	MBS	CAACTG	1478	6	-	Arabidopsis thaliana	MYB binding site involved in drought-inducibility
PlantCARE_4126	CCAAT-box	CAACGG	206	6	-	Hordeum vulgare	MYBHv1 binding site
PlantCARE_4126	TCCC-motif	TCTCCCT	216	7	+	Spinacia oleracea	part of a light responsive element
PlantCARE_4126	GATA-motif	GATAGGA	1432	7	-	Arabidopsis thaliana	part of a light responsive element
PlantCARE_4126	I-box	cGATAAGGCG	495	9	-	Zea mays	part of a light responsive element
PlantCARE_4126		motif_sequence	1	4	+	organism	short_function
PlantCARE_4126		motif_sequence	97	4	+	organism	short_function
PlantCARE_4126		motif_sequence	116	4	+	organism	short_function
PlantCARE_4126		motif_sequence	149	4	+	organism	short_function
PlantCARE_4126		motif_sequence	154	4	+	organism	short_function
PlantCARE_4126		motif_sequence	166	4	-	organism	short_function
PlantCARE_4126		motif_sequence	215	4	+	organism	short_function
PlantCARE_4126		motif_sequence	276	4	-	organism	short_function
PlantCARE_4126		motif_sequence	486	4	+	organism	short_function
PlantCARE_4126		motif_sequence	594	4	-	organism	short_function
PlantCARE_4126		motif_sequence	781	4	-	organism	short_function
PlantCARE_4126		motif_sequence	793	4	-	organism	short_function
PlantCARE_4126		motif_sequence	861	4	-	organism	short_function
PlantCARE_4126		motif_sequence	867	4	-	organism	short_function
PlantCARE_4126		motif_sequence	992	4	+	organism	short_function
PlantCARE_4126		motif_sequence	1041	4	-	organism	short_function
PlantCARE_4126		motif_sequence	1124	4	-	organism	short_function
PlantCARE_4126		motif_sequence	1247	4	-	organism	short_function
PlantCARE_4126		motif_sequence	1308	4	+	organism	short_function
PlantCARE_4126		motif_sequence	1543	4	-	organism	short_function
PlantCARE_4126	W box	TTGACC	1023	6	-	Arabidopsis thaliana
PlantCARE_4126	W box	TTGACC	1413	6	+	Arabidopsis thaliana
PlantCARE_4126	W box	TTGACC	1420	6	+	Arabidopsis thaliana
PlantCARE_4126	Myb	CAACTG	986	6	-	Arabidopsis thaliana
PlantCARE_4126	Myb	CAACTG	1478	6	-	Arabidopsis thaliana
PlantCARE_4126	DRE1	ACCGAGA	1019	7	-	Zea mays
PlantCARE_4126	CAAT-box	CAAT	92	4	+	Nicotiana glutinosa
PlantCARE_4126	CAAT-box	CAAT	427	4	+	Nicotiana glutinosa
PlantCARE_4126	CAAT-box	CAAT	543	4	+	Nicotiana glutinosa
PlantCARE_4126	CAAT-box	CAAT	912	4	-	Nicotiana glutinosa
PlantCARE_4126	CAAT-box	CAAT	1029	4	+	Nicotiana glutinosa
PlantCARE_4126	CAAT-box	CAAT	1491	4	-	Nicotiana glutinosa
PlantCARE_4126	STRE	AGGGG	146	5	-	Arabidopsis thaliana
PlantCARE_4126	STRE	AGGGG	296	5	+	Arabidopsis thaliana
PlantCARE_4126	STRE	AGGGG	495	5	-	Arabidopsis thaliana
PlantCARE_4126	STRE	AGGGG	654	5	+	Arabidopsis thaliana
PlantCARE_4126	STRE	AGGGG	871	5	+	Arabidopsis thaliana
PlantCARE_4126	STRE	AGGGG	918	5	-	Arabidopsis thaliana
PlantCARE_4126	DRE core	GCCGAC	77	6	-	Arabidopsis thaliana
PlantCARE_4126	DRE core	GCCGAC	1241	6	+	Arabidopsis thaliana
PlantCARE_4126	DRE core	GCCGAC	1359	6	+	Arabidopsis thaliana
PlantCARE_4126	MYB	CAACCA	731	6	-	Arabidopsis thaliana
PlantCARE_4126	ABRE4	CACGTA	1236	6	-	Zea mays
PlantCARE_4126	ABRE3a	TACGTG	1236	6	+	Zea mays
PlantCARE_4126	WRE3	CCACCT	642	6	+	Pisum sativum
PlantCARE_4126	Unnamed__4	CTCC	3	4	+	Petroselinum hortense
PlantCARE_4126	Unnamed__4	CTCC	30	4	+	Petroselinum hortense
PlantCARE_4126	Unnamed__4	CTCC	33	4	+	Petroselinum hortense
PlantCARE_4126	Unnamed__4	CTCC	103	4	+	Petroselinum hortense
PlantCARE_4126	Unnamed__4	CTCC	151	4	+	Petroselinum hortense
PlantCARE_4126	Unnamed__4	CTCC	166	4	-	Petroselinum hortense
PlantCARE_4126	Unnamed__4	CTCC	175	4	+	Petroselinum hortense
PlantCARE_4126	Unnamed__4	CTCC	204	4	+	Petroselinum hortense
PlantCARE_4126	Unnamed__4	CTCC	217	4	+	Petroselinum hortense
PlantCARE_4126	Unnamed__4	CTCC	273	4	-	Petroselinum hortense
PlantCARE_4126	Unnamed__4	CTCC	294	4	-	Petroselinum hortense
PlantCARE_4126	Unnamed__4	CTCC	380	4	+	Petroselinum hortense
PlantCARE_4126	Unnamed__4	CTCC	383	4	+	Petroselinum hortense
PlantCARE_4126	Unnamed__4	CTCC	386	4	+	Petroselinum hortense
PlantCARE_4126	Unnamed__4	CTCC	419	4	+	Petroselinum hortense
PlantCARE_4126	Unnamed__4	CTCC	491	4	+	Petroselinum hortense
PlantCARE_4126	Unnamed__4	CTCC	624	4	-	Petroselinum hortense
PlantCARE_4126	Unnamed__4	CTCC	715	4	+	Petroselinum hortense
PlantCARE_4126	Unnamed__4	CTCC	885	4	-	Petroselinum hortense
PlantCARE_4126	Unnamed__4	CTCC	956	4	-	Petroselinum hortense
PlantCARE_4126	Unnamed__4	CTCC	1004	4	-	Petroselinum hortense
PlantCARE_4126	Unnamed__4	CTCC	1075	4	-	Petroselinum hortense
PlantCARE_4126	Unnamed__4	CTCC	1158	4	-	Petroselinum hortense
PlantCARE_4126	Unnamed__4	CTCC	1543	4	-	Petroselinum hortense
PlantCARE_4126	Unnamed__1	CGTGG	63	5	-	Zea mays
PlantCARE_4126	Unnamed__1	CGTGG	256	5	+	Zea mays
PlantCARE_4126	Unnamed__1	CGTGG	452	5	-	Zea mays
PlantCARE_4126	Unnamed__1	CGTGG	532	5	-	Zea mays
PlantCARE_4126	Unnamed__1	CGTGG	881	5	+	Zea mays
PlantCARE_4126	Unnamed__1	CGTGG	1328	5	+	Zea mays
PlantCARE_4126	Unnamed__1	CGTGG	1387	5	+	Zea mays
PlantCARE_4126	Unnamed__1	CGTGG	1449	5	-	Zea mays
PlantCARE_4126	WUN-motif	AAATTTCTT	1269	9	+	Nicotiana glutinosa
PlantCARE_4126	MYC	CATGTG	277	6	-	Arabidopsis thaliana
PlantCARE_4126	as-1	TGACG	518	5	-	Arabidopsis thaliana
PlantCARE_4126	as-1	TGACG	558	5	+	Arabidopsis thaliana
PlantCARE_4126	as-1	TGACG	705	5	-	Arabidopsis thaliana
PlantCARE_4126	as-1	TGACG	1341	5	-	Arabidopsis thaliana
PlantCARE_4126	as-1	TGACG	1381	5	-	Arabidopsis thaliana
PlantCARE_4126	MYB recognition site	CCGTTG	206	6	+	Arabidopsis thaliana

## Sheet: Sheet4
TraesCS1B02G423300
	Site Name	sequence	Position	Matrix score.	Strand	Organism	function
PlantCARE_31434	ABRE	ACGTG	470	5	+	Arabidopsis thaliana	cis-acting element involved in the abscisic acid responsiveness
PlantCARE_31434	ABRE	CACGTG	1357	6	-	Arabidopsis thaliana	cis-acting element involved in the abscisic acid responsiveness
PlantCARE_31434	ABRE	ACGTG	1358	5	+	Arabidopsis thaliana	cis-acting element involved in the abscisic acid responsiveness
PlantCARE_31434	A-box	CCGTCC	1409	6	+	Petroselinum crispum	cis-acting regulatory element
PlantCARE_31434	ARE	AAACCA	93	6	+	Zea mays	cis-acting regulatory element essential for the anaerobic induction
PlantCARE_31434	ARE	AAACCA	683	6	-	Zea mays	cis-acting regulatory element essential for the anaerobic induction
PlantCARE_31434	ARE	AAACCA	925	6	-	Zea mays	cis-acting regulatory element essential for the anaerobic induction
PlantCARE_31434	circadian	CAAAGATATC	17	9	-	Lycopersicon esculentum	cis-acting regulatory element involved in circadian control
PlantCARE_31434	G-box	CACGAC	177	6	+	Zea mays	cis-acting regulatory element involved in light responsiveness
PlantCARE_31434	G-box	CACGAC	453	6	-	Zea mays	cis-acting regulatory element involved in light responsiveness
PlantCARE_31434	G-box	CCACGTAA	468	8	-	Brassica napus	cis-acting regulatory element involved in light responsiveness
PlantCARE_31434	G-box	TACGTG	469	6	+	Arabidopsis thaliana	cis-acting regulatory element involved in light responsiveness
PlantCARE_31434	G-box	CACGAC	1290	6	+	Zea mays	cis-acting regulatory element involved in light responsiveness
PlantCARE_31434	G-box	CACGTG	1357	6	-	Arabidopsis thaliana	cis-acting regulatory element involved in light responsiveness
PlantCARE_31434	G-Box	CACGTG	1357	6	-	Pisum sativum	cis-acting regulatory element involved in light responsiveness
PlantCARE_31434	RY-element	CATGCATG	740	8	+	Helianthus annuus	cis-acting regulatory element involved in seed-specific regulation
PlantCARE_31434	RY-element	CATGCATG	744	8	+	Helianthus annuus	cis-acting regulatory element involved in seed-specific regulation
PlantCARE_31434	RY-element	CATGCATG	821	8	-	Helianthus annuus	cis-acting regulatory element involved in seed-specific regulation
PlantCARE_31434	TGACG-motif	TGACG	1002	5	+	Hordeum vulgare	cis-acting regulatory element involved in the MeJA-responsiveness
PlantCARE_31434	CGTCA-motif	CGTCA	1002	5	-	Hordeum vulgare	cis-acting regulatory element involved in the MeJA-responsiveness
PlantCARE_31434	GCN4_motif	TGAGTCA	206	7	+	Oryza sativa	cis-regulatory element involved in endosperm expression
PlantCARE_31434	GCN4_motif	TGAGTCA	1026	7	+	Oryza sativa	cis-regulatory element involved in endosperm expression
PlantCARE_31434	CAAT-box	CAAAT	7	5	+	Pisum sativum	common cis-acting element in promoter and enhancer regions
PlantCARE_31434	CAAT-box	TGCCAAC	213	7	+	Petunia hybrida	common cis-acting element in promoter and enhancer regions
PlantCARE_31434	CAAT-box	CCAAT	767	5	-	Arabidopsis thaliana	common cis-acting element in promoter and enhancer regions
PlantCARE_31434	CAAT-box	CCAAT	833	5	-	Arabidopsis thaliana	common cis-acting element in promoter and enhancer regions
PlantCARE_31434	CAAT-box	CAAAT	962	5	+	Pisum sativum	common cis-acting element in promoter and enhancer regions
PlantCARE_31434	CAAT-box	CAAAT	1101	5	-	Pisum sativum	common cis-acting element in promoter and enhancer regions
PlantCARE_31434	CAAT-box	CCAAT	1168	5	-	Arabidopsis thaliana	common cis-acting element in promoter and enhancer regions
PlantCARE_31434	CAAT-box	CAAAT	1579	5	+	Pisum sativum	common cis-acting element in promoter and enhancer regions
PlantCARE_31434	TATA-box	ccTATAAAaa	196	9	-	Arabidopsis thaliana	core promoter element around -30 of transcription start
PlantCARE_31434	TATA-box	TATAAAA	197	7	-	Pisum sativum	core promoter element around -30 of transcription start
PlantCARE_31434	TATA-box	TATAAA	198	6	-	Helianthus annuus	core promoter element around -30 of transcription start
PlantCARE_31434	TATA-box	TATAA	199	5	-	Arabidopsis thaliana	core promoter element around -30 of transcription start
PlantCARE_31434	TATA-box	TATA	200	4	+	Arabidopsis thaliana	core promoter element around -30 of transcription start
PlantCARE_31434	TATA-box	TATACA	271	6	-	Helianthus annuus	core promoter element around -30 of transcription start
PlantCARE_31434	TATA-box	TATA	273	4	+	Arabidopsis thaliana	core promoter element around -30 of transcription start
PlantCARE_31434	TATA-box	TATA	377	4	+	Arabidopsis thaliana	core promoter element around -30 of transcription start
PlantCARE_31434	TATA-box	TACAAAA	509	7	+	Oryza sativa	core promoter element around -30 of transcription start
PlantCARE_31434	TATA-box	TACAAAA	527	7	+	Oryza sativa	core promoter element around -30 of transcription start
PlantCARE_31434	TATA-box	ATATAA	591	6	+	Brassica oleracea	core promoter element around -30 of transcription start
PlantCARE_31434	TATA-box	TATA	592	4	+	Arabidopsis thaliana	core promoter element around -30 of transcription start
PlantCARE_31434	TATA-box	TATA	616	4	+	Arabidopsis thaliana	core promoter element around -30 of transcription start
PlantCARE_31434	TATA-box	TATA	625	4	+	Arabidopsis thaliana	core promoter element around -30 of transcription start
PlantCARE_31434	TATA-box	TATATA	667	6	+	Arabidopsis thaliana	core promoter element around -30 of transcription start
PlantCARE_31434	TATA-box	TATA	669	4	+	Arabidopsis thaliana	core promoter element around -30 of transcription start
PlantCARE_31434	TATA-box	TATAAA	686	6	-	Helianthus annuus	core promoter element around -30 of transcription start
PlantCARE_31434	TATA-box	TATAA	687	5	-	Arabidopsis thaliana	core promoter element around -30 of transcription start
PlantCARE_31434	TATA-box	TATA	688	4	+	Arabidopsis thaliana	core promoter element around -30 of transcription start
PlantCARE_31434	TATA-box	TATAA	711	5	-	Arabidopsis thaliana	core promoter element around -30 of transcription start
PlantCARE_31434	TATA-box	TATA	712	4	+	Arabidopsis thaliana	core promoter element around -30 of transcription start
PlantCARE_31434	TATA-box	TATA	981	4	-	Arabidopsis thaliana	core promoter element around -30 of transcription start
PlantCARE_31434	TATA-box	TATA	1113	4	-	Arabidopsis thaliana	core promoter element around -30 of transcription start
PlantCARE_31434	TATA-box	ATTATA	1200	6	+	Brassica napus	core promoter element around -30 of transcription start
PlantCARE_31434	TATA-box	TATAA	1201	5	-	Arabidopsis thaliana	core promoter element around -30 of transcription start
PlantCARE_31434	TATA-box	TATA	1202	4	-	Arabidopsis thaliana	core promoter element around -30 of transcription start
PlantCARE_31434	TATA-box	TATA	1230	4	-	Arabidopsis thaliana	core promoter element around -30 of transcription start
PlantCARE_31434	TATA-box	ATATAA	1542	6	+	Brassica oleracea	core promoter element around -30 of transcription start
PlantCARE_31434	TATA-box	TATA	1543	4	-	Arabidopsis thaliana	core promoter element around -30 of transcription start
PlantCARE_31434	GC-motif	CCCCCG	724	6	-	Zea mays	enhancer-like element involved in anoxic specific inducibility
PlantCARE_31434	GARE-motif	TCTGTTG	861	7	+	Brassica oleracea	gibberellin-responsive element
PlantCARE_31434	GARE-motif	TCTGTTG	1399	7	+	Brassica oleracea	gibberellin-responsive element
PlantCARE_31434	Sp1	GGGCGG	1325	6	+	Oryza sativa	light responsive element
PlantCARE_31434	MBS	CAACTG	1460	6	-	Arabidopsis thaliana	MYB binding site involved in drought-inducibility
PlantCARE_31434	GATA-motif	AAGGATAAGG	843	9	+	Solanum tuberosum	part of a light responsive element
PlantCARE_31434	TCCC-motif	TCTCCCT	535	7	-	Spinacia oleracea	part of a light responsive element
PlantCARE_31434	I-box	gGATAAGGTG	845	9	+	Zea mays	part of a light responsive element
PlantCARE_31434	LAMP-element	CTTTATCA	1304	8	-	Pisum sativum	part of a light responsive element
PlantCARE_31434		motif_sequence	31	4	-	organism	short_function
PlantCARE_31434		motif_sequence	296	4	-	organism	short_function
PlantCARE_31434		motif_sequence	444	4	-	organism	short_function
PlantCARE_31434		motif_sequence	603	4	-	organism	short_function
PlantCARE_31434		motif_sequence	646	4	+	organism	short_function
PlantCARE_31434		motif_sequence	699	4	+	organism	short_function
PlantCARE_31434		motif_sequence	871	4	+	organism	short_function
PlantCARE_31434		motif_sequence	894	4	-	organism	short_function
PlantCARE_31434		motif_sequence	1034	4	+	organism	short_function
PlantCARE_31434		motif_sequence	1050	4	+	organism	short_function
PlantCARE_31434		motif_sequence	1052	4	-	organism	short_function
PlantCARE_31434		motif_sequence	1117	4	-	organism	short_function
PlantCARE_31434		motif_sequence	1333	4	+	organism	short_function
PlantCARE_31434	STRE	AGGGG	336	5	-	Arabidopsis thaliana
PlantCARE_31434	STRE	AGGGG	1498	5	+	Arabidopsis thaliana
PlantCARE_31434	MYB	CAACCA	267	6	-	Arabidopsis thaliana
PlantCARE_31434	MYB	CAACCA	769	6	-	Arabidopsis thaliana
PlantCARE_31434	MYB	CAACAG	862	6	-	Arabidopsis thaliana
PlantCARE_31434	MYB	CAACCA	921	6	-	Arabidopsis thaliana
PlantCARE_31434	MYB	CAACAG	1400	6	-	Arabidopsis thaliana
PlantCARE_31434	Myb-binding site	CAACAG	862	6	-	Nicotiana tabacum
PlantCARE_31434	Myb-binding site	CAACAG	1400	6	-	Nicotiana tabacum
PlantCARE_31434	as-1	TGACG	1002	5	+	Arabidopsis thaliana
PlantCARE_31434	MYC	CATGTG	219	6	+	Arabidopsis thaliana
PlantCARE_31434	MYC	CATGTG	677	6	-	Arabidopsis thaliana
PlantCARE_31434	MYC	CATGTG	679	6	+	Arabidopsis thaliana
PlantCARE_31434	MYC	CATGTG	825	6	+	Arabidopsis thaliana
PlantCARE_31434	MYC	CATGTG	1177	6	+	Arabidopsis thaliana
PlantCARE_31434	CCGTCC motif	CCGTCC	1409	6	+	Nicotiana tabacum
PlantCARE_31434	W box	TTGACC	1092	6	+	Arabidopsis thaliana
PlantCARE_31434	CCGTCC-box	CCGTCC	1409	6	+	Petroselinum hortense
PlantCARE_31434	CAAT-box	CAAT	59	4	+	Nicotiana glutinosa
PlantCARE_31434	CAAT-box	CAAT	286	4	+	Nicotiana glutinosa
PlantCARE_31434	CAAT-box	CAAT	460	4	+	Nicotiana glutinosa
PlantCARE_31434	CAAT-box	CAAT	942	4	+	Nicotiana glutinosa
PlantCARE_31434	CAAT-box	CAAT	1048	4	+	Nicotiana glutinosa
PlantCARE_31434	CAAT-box	CAAT	1479	4	+	Nicotiana glutinosa
PlantCARE_31434	CAAT-box	CAAT	1514	4	-	Nicotiana glutinosa
PlantCARE_31434	CAAT-box	CAAT	1559	4	-	Nicotiana glutinosa
PlantCARE_31434	Unnamed__10	TCCACGTAGA	467	9	-	Zea mays
PlantCARE_31434	Unnamed__1	CGTGG	13	5	-	Zea mays
PlantCARE_31434	Unnamed__1	CGTGG	235	5	+	Zea mays
PlantCARE_31434	Unnamed__1	CGTGG	383	5	+	Zea mays
PlantCARE_31434	Unnamed__1	CGTGG	471	5	+	Zea mays
PlantCARE_31434	Unnamed__4	CTCC	31	4	-	Petroselinum hortense
PlantCARE_31434	Unnamed__4	CTCC	492	4	-	Petroselinum hortense
PlantCARE_31434	Unnamed__4	CTCC	537	4	-	Petroselinum hortense
PlantCARE_31434	Unnamed__4	CTCC	575	4	+	Petroselinum hortense
PlantCARE_31434	Unnamed__4	CTCC	579	4	+	Petroselinum hortense
PlantCARE_31434	Unnamed__4	CTCC	603	4	-	Petroselinum hortense
PlantCARE_31434	Unnamed__4	CTCC	630	4	-	Petroselinum hortense
PlantCARE_31434	Unnamed__4	CTCC	729	4	-	Petroselinum hortense
PlantCARE_31434	Unnamed__4	CTCC	785	4	+	Petroselinum hortense
PlantCARE_31434	Unnamed__4	CTCC	1036	4	+	Petroselinum hortense
PlantCARE_31434	Unnamed__4	CTCC	1117	4	-	Petroselinum hortense
PlantCARE_31434	Unnamed__4	CTCC	1156	4	-	Petroselinum hortense
PlantCARE_31434	Unnamed__4	CTCC	1280	4	+	Petroselinum hortense
PlantCARE_31434	Unnamed__4	CTCC	1339	4	+	Petroselinum hortense
PlantCARE_31434	Unnamed__8	TCCACGTAGA	467	9	-	Zea mays
PlantCARE_31434	Unnamed__14	TCCACGTAGA	467	9	-	Zea mays
PlantCARE_31434	ABRE3a	TACGTG	469	6	+	Zea mays
PlantCARE_31434	Myb	CAACTG	1460	6	-	Arabidopsis thaliana
PlantCARE_31434	Unnamed__12	TCCACGTAGA	467	9	-	Zea mays
PlantCARE_31434	AT~TATA-box	TATATA	667	6	+	Arabidopsis thaliana
PlantCARE_31434	ERE	ATTTTAAA	517	8	+	Nicotiana glutinos
PlantCARE_31434	ABRE4	CACGTA	469	6	-	Zea mays
PlantCARE_31434	WUN-motif	AAATTACT	276	8	+	Nicotiana glutinosa

## Sheet: Sheet5
TraesCS1D02G337300
	Site Name	sequence	Position	Matrix score.	Strand	Organism	function
PlantCARE_4922	TGA-element	AACGAC	128	6	+	Brassica oleracea	auxin-responsive element
PlantCARE_4922	TGA-element	AACGAC	1405	6	-	Brassica oleracea	auxin-responsive element
PlantCARE_4922	ACE	GACACGTATG	1389	9	+	Petroselinum crispum	cis-acting element involved in light responsiveness
PlantCARE_4922	ABRE	CACGTG	811	6	-	Arabidopsis thaliana	cis-acting element involved in the abscisic acid responsiveness
PlantCARE_4922	ABRE	ACGTG	812	5	+	Arabidopsis thaliana	cis-acting element involved in the abscisic acid responsiveness
PlantCARE_4922	ABRE	ACGTG	1026	5	-	Arabidopsis thaliana	cis-acting element involved in the abscisic acid responsiveness
PlantCARE_4922	ABRE	ACGTG	1278	5	-	Arabidopsis thaliana	cis-acting element involved in the abscisic acid responsiveness
PlantCARE_4922	ABRE	ACGTG	1498	5	-	Arabidopsis thaliana	cis-acting element involved in the abscisic acid responsiveness
PlantCARE_4922	A-box	CCGTCC	1363	6	+	Petroselinum crispum	cis-acting regulatory element
PlantCARE_4922	ARE	AAACCA	608	6	-	Zea mays	cis-acting regulatory element essential for the anaerobic induction
PlantCARE_4922	ARE	AAACCA	944	6	-	Zea mays	cis-acting regulatory element essential for the anaerobic induction
PlantCARE_4922	ARE	AAACCA	1152	6	+	Zea mays	cis-acting regulatory element essential for the anaerobic induction
PlantCARE_4922	G-box	CACGTG	811	6	-	Arabidopsis thaliana	cis-acting regulatory element involved in light responsiveness
PlantCARE_4922	G-box	CACGAC	934	6	-	Zea mays	cis-acting regulatory element involved in light responsiveness
PlantCARE_4922	G-box	TACGTG	1278	6	-	Arabidopsis thaliana	cis-acting regulatory element involved in light responsiveness
PlantCARE_4922	G-box	CACGTC	1498	6	+	Zea mays	cis-acting regulatory element involved in light responsiveness
PlantCARE_4922	G-Box	CACGTG	811	6	-	Pisum sativum	cis-acting regulatory element involved in light responsiveness
PlantCARE_4922	G-Box	CACGTT	1026	6	+	Pisum sativum	cis-acting regulatory element involved in light responsiveness
PlantCARE_4922	TGACG-motif	TGACG	78	5	+	Hordeum vulgare	cis-acting regulatory element involved in the MeJA-responsiveness
PlantCARE_4922	TGACG-motif	TGACG	668	5	-	Hordeum vulgare	cis-acting regulatory element involved in the MeJA-responsiveness
PlantCARE_4922	TGACG-motif	TGACG	725	5	-	Hordeum vulgare	cis-acting regulatory element involved in the MeJA-responsiveness
PlantCARE_4922	CGTCA-motif	CGTCA	78	5	-	Hordeum vulgare	cis-acting regulatory element involved in the MeJA-responsiveness
PlantCARE_4922	CGTCA-motif	CGTCA	668	5	+	Hordeum vulgare	cis-acting regulatory element involved in the MeJA-responsiveness
PlantCARE_4922	CGTCA-motif	CGTCA	725	5	+	Hordeum vulgare	cis-acting regulatory element involved in the MeJA-responsiveness
PlantCARE_4922	O2-site	GATGATGTGG	837	9	+	Zea mays	cis-acting regulatory element involved in zein metabolism regulation
PlantCARE_4922	O2-site	GTTGACGTGA	1231	9	-	Zea mays	cis-acting regulatory element involved in zein metabolism regulation
PlantCARE_4922	CAAT-box	CAAAT	5	5	-	Pisum sativum	common cis-acting element in promoter and enhancer regions
PlantCARE_4922	CAAT-box	TGCCAAC	791	7	+	Petunia hybrida	common cis-acting element in promoter and enhancer regions
PlantCARE_4922	TATA-box	TATAAAT	1016	7	-	Brassica juncea	core promoter element around -30 of transcription start
PlantCARE_4922	TATA-box	TATAAA	1017	6	-	Helianthus annuus	core promoter element around -30 of transcription start
PlantCARE_4922	TATA-box	TATAA	1018	5	-	Arabidopsis thaliana	core promoter element around -30 of transcription start
PlantCARE_4922	TATA-box	TATA	1019	4	-	Arabidopsis thaliana	core promoter element around -30 of transcription start
PlantCARE_4922	P-box	CCTTTTG	409	7	-	Oryza sativa	gibberellin-responsive element
PlantCARE_4922	Sp1	GGGCGG	548	6	+	Oryza sativa	light responsive element
PlantCARE_4922	Sp1	GGGCGG	651	6	-	Oryza sativa	light responsive element
PlantCARE_4922	Sp1	GGGCGG	731	6	+	Oryza sativa	light responsive element
PlantCARE_4922	Sp1	GGGCGG	1202	6	+	Oryza sativa	light responsive element
PlantCARE_4922	CCAAT-box	CAACGG	778	6	-	Hordeum vulgare	MYBHv1 binding site
PlantCARE_4922	chs-CMA2a	TCACTTGA	70	8	-	Petroselinum crispum	part of a light responsive element
PlantCARE_4922	GTGGC-motif	GATTCTGTGGC	1446	10	-	Spinacia oleracea	part of a light responsive element
PlantCARE_4922	I-box	cGATAAGGCG	1374	9	-	Zea mays	part of a light responsive element
PlantCARE_4922	I-box	AAGATAAGGCT	1465	10	-	Gossypium hirsutum	part of a light responsive element
PlantCARE_4922	I-box	AGATAAGG	1467	8	-	Triticum aestivum	part of a light responsive element
PlantCARE_4922	chs-Unit 1 m1	ACCTAACCCGC	550	10	-	Hordeum vulgare	part of a light responsive element
PlantCARE_4922		motif_sequence	165	4	-	organism	short_function
PlantCARE_4922		motif_sequence	175	4	-	organism	short_function
PlantCARE_4922		motif_sequence	276	4	-	organism	short_function
PlantCARE_4922		motif_sequence	297	4	-	organism	short_function
PlantCARE_4922		motif_sequence	318	4	-	organism	short_function
PlantCARE_4922		motif_sequence	783	4	-	organism	short_function
PlantCARE_4922		motif_sequence	857	4	+	organism	short_function
PlantCARE_4922		motif_sequence	885	4	-	organism	short_function
PlantCARE_4922		motif_sequence	897	4	-	organism	short_function
PlantCARE_4922		motif_sequence	1213	4	-	organism	short_function
PlantCARE_4922		motif_sequence	1341	4	-	organism	short_function
PlantCARE_4922		motif_sequence	1584	4	+	organism	short_function
PlantCARE_4922	Myb-binding site	CAACAG	1123	6	-	Nicotiana tabacum
PlantCARE_4922	box S	AGCCACC	285	7	-	Arabidopsis thaliana
PlantCARE_4922	box S	AGCCACC	306	7	-	Arabidopsis thaliana
PlantCARE_4922	box S	AGCCACC	528	7	-	Arabidopsis thaliana
PlantCARE_4922	box S	AGCCACC	567	7	-	Arabidopsis thaliana
PlantCARE_4922	box S	AGCCACC	636	7	-	Arabidopsis thaliana
PlantCARE_4922	CAAT-box	CAAT	29	4	+	Nicotiana glutinosa
PlantCARE_4922	CAAT-box	CAAT	31	4	-	Nicotiana glutinosa
PlantCARE_4922	CAAT-box	CAAT	208	4	-	Nicotiana glutinosa
PlantCARE_4922	CAAT-box	CAAT	333	4	+	Nicotiana glutinosa
PlantCARE_4922	CAAT-box	CAAT	351	4	-	Nicotiana glutinosa
PlantCARE_4922	CAAT-box	CAAT	399	4	+	Nicotiana glutinosa
PlantCARE_4922	CAAT-box	CAAT	423	4	+	Nicotiana glutinosa
PlantCARE_4922	CAAT-box	CAAT	473	4	+	Nicotiana glutinosa
PlantCARE_4922	CAAT-box	CAAT	830	4	+	Nicotiana glutinosa
PlantCARE_4922	CAAT-box	CAAT	1033	4	-	Nicotiana glutinosa
PlantCARE_4922	ABRE3a	TACGTG	1278	6	-	Zea mays
PlantCARE_4922	DRE1	ACCGAGA	1486	7	-	Zea mays
PlantCARE_4922	MYC	CAATTG	29	6	+	Arabidopsis thaliana
PlantCARE_4922	Unnamed__4	CTCC	175	4	-	Petroselinum hortense
PlantCARE_4922	Unnamed__4	CTCC	276	4	-	Petroselinum hortense
PlantCARE_4922	Unnamed__4	CTCC	281	4	-	Petroselinum hortense
PlantCARE_4922	Unnamed__4	CTCC	297	4	-	Petroselinum hortense
PlantCARE_4922	Unnamed__4	CTCC	315	4	-	Petroselinum hortense
PlantCARE_4922	Unnamed__4	CTCC	318	4	-	Petroselinum hortense
PlantCARE_4922	Unnamed__4	CTCC	339	4	-	Petroselinum hortense
PlantCARE_4922	Unnamed__4	CTCC	363	4	-	Petroselinum hortense
PlantCARE_4922	Unnamed__4	CTCC	414	4	-	Petroselinum hortense
PlantCARE_4922	Unnamed__4	CTCC	537	4	-	Petroselinum hortense
PlantCARE_4922	Unnamed__4	CTCC	576	4	-	Petroselinum hortense
PlantCARE_4922	Unnamed__4	CTCC	587	4	-	Petroselinum hortense
PlantCARE_4922	Unnamed__4	CTCC	597	4	-	Petroselinum hortense
PlantCARE_4922	Unnamed__4	CTCC	615	4	-	Petroselinum hortense
PlantCARE_4922	Unnamed__4	CTCC	626	4	-	Petroselinum hortense
PlantCARE_4922	Unnamed__4	CTCC	645	4	-	Petroselinum hortense
PlantCARE_4922	Unnamed__4	CTCC	675	4	-	Petroselinum hortense
PlantCARE_4922	Unnamed__4	CTCC	702	4	-	Petroselinum hortense
PlantCARE_4922	Unnamed__4	CTCC	718	4	+	Petroselinum hortense
PlantCARE_4922	Unnamed__4	CTCC	845	4	-	Petroselinum hortense
PlantCARE_4922	Unnamed__4	CTCC	863	4	-	Petroselinum hortense
PlantCARE_4922	Unnamed__4	CTCC	866	4	-	Petroselinum hortense
PlantCARE_4922	Unnamed__4	CTCC	1128	4	-	Petroselinum hortense
PlantCARE_4922	Unnamed__4	CTCC	1411	4	+	Petroselinum hortense
PlantCARE_4922	Unnamed__1	CGTGG	545	5	+	Zea mays
PlantCARE_4922	Unnamed__1	CGTGG	1025	5	-	Zea mays
PlantCARE_4922	Unnamed__1	CGTGG	1146	5	+	Zea mays
PlantCARE_4922	Unnamed__1	CGTGG	1264	5	+	Zea mays
PlantCARE_4922	CCGTCC motif	CCGTCC	1363	6	+	Nicotiana tabacum
PlantCARE_4922	MYB recognition site	CCGTTG	778	6	+	Arabidopsis thaliana
PlantCARE_4922	WRE3	CCACCT	305	6	-	Pisum sativum
PlantCARE_4922	ABRE4	CACGTA	1278	6	+	Zea mays
PlantCARE_4922	CCGTCC-box	CCGTCC	1363	6	+	Petroselinum hortense
PlantCARE_4922	TCA	TCATCTTCAT	41	9	-	Pisum sativum
PlantCARE_4922	TCA	TCATCTTCAT	832	9	-	Pisum sativum
PlantCARE_4922	TCA	TCATCTTCAT	835	9	-	Pisum sativum
PlantCARE_4922	TCA	TCATCTTCAT	895	9	-	Pisum sativum
PlantCARE_4922	as-1	TGACG	78	5	+	Arabidopsis thaliana
PlantCARE_4922	as-1	TGACG	668	5	-	Arabidopsis thaliana
PlantCARE_4922	as-1	TGACG	725	5	-	Arabidopsis thaliana
PlantCARE_4922	MYB	CAACCA	962	6	-	Arabidopsis thaliana
PlantCARE_4922	MYB	CAACAG	1123	6	-	Arabidopsis thaliana

## Sheet: Sheet6
TraesCS1D02G403100
	Site Name	sequence	Position	Matrix score.	Strand	Organism	function
PlantCARE_6357	TATC-box	TATCCCA	711	7	+	Oryza sativa	cis-acting element involved in gibberellin-responsiveness
PlantCARE_6357	ACE	GCGACGTACC	773	9	-	Petroselinum crispum	cis-acting element involved in light responsiveness
PlantCARE_6357	LTR	CCGAAA	1325	6	-	Hordeum vulgare	cis-acting element involved in low-temperature responsiveness
PlantCARE_6357	TCA-element	CCATCTTTTT	440	9	-	Nicotiana tabacum	cis-acting element involved in salicylic acid responsiveness
PlantCARE_6357	ABRE	GACACGTACGT	845	10	-	Oryza sativa	cis-acting element involved in the abscisic acid responsiveness
PlantCARE_6357	ABRE	ACGTG	849	5	+	Arabidopsis thaliana	cis-acting element involved in the abscisic acid responsiveness
PlantCARE_6357	ABRE	CGTACGTGCA	1232	9	+	Hordeum vulgare	cis-acting element involved in the abscisic acid responsiveness
PlantCARE_6357	ABRE	ACGTG	1235	5	+	Arabidopsis thaliana	cis-acting element involved in the abscisic acid responsiveness
PlantCARE_6357	ABRE	GACACGTACGT	1243	10	-	Oryza sativa	cis-acting element involved in the abscisic acid responsiveness
PlantCARE_6357	ABRE	CGTACGTGCA	1308	9	-	Hordeum vulgare	cis-acting element involved in the abscisic acid responsiveness
PlantCARE_6357	ABRE	ACGTG	1315	5	+	Arabidopsis thaliana	cis-acting element involved in the abscisic acid responsiveness
PlantCARE_6357	A-box	CCGTCC	865	6	+	Petroselinum crispum	cis-acting regulatory element
PlantCARE_6357	G-box	TACGTG	848	6	+	Arabidopsis thaliana	cis-acting regulatory element involved in light responsiveness
PlantCARE_6357	G-box	TACGTG	1234	6	+	Arabidopsis thaliana	cis-acting regulatory element involved in light responsiveness
PlantCARE_6357	G-box	TACGTG	1314	6	+	Arabidopsis thaliana	cis-acting regulatory element involved in light responsiveness
PlantCARE_6357	RY-element	CATGCATG	1198	8	-	Helianthus annuus	cis-acting regulatory element involved in seed-specific regulation
PlantCARE_6357	RY-element	CATGCATG	1306	8	-	Helianthus annuus	cis-acting regulatory element involved in seed-specific regulation
PlantCARE_6357	CGTCA-motif	CGTCA	109	5	+	Hordeum vulgare	cis-acting regulatory element involved in the MeJA-responsiveness
PlantCARE_6357	CGTCA-motif	CGTCA	1349	5	-	Hordeum vulgare	cis-acting regulatory element involved in the MeJA-responsiveness
PlantCARE_6357	CGTCA-motif	CGTCA	1369	5	+	Hordeum vulgare	cis-acting regulatory element involved in the MeJA-responsiveness
PlantCARE_6357	TGACG-motif	TGACG	109	5	-	Hordeum vulgare	cis-acting regulatory element involved in the MeJA-responsiveness
PlantCARE_6357	TGACG-motif	TGACG	1349	5	+	Hordeum vulgare	cis-acting regulatory element involved in the MeJA-responsiveness
PlantCARE_6357	TGACG-motif	TGACG	1369	5	-	Hordeum vulgare	cis-acting regulatory element involved in the MeJA-responsiveness
PlantCARE_6357	CAAT-box	CAAAT	475	5	-	Pisum sativum	common cis-acting element in promoter and enhancer regions
PlantCARE_6357	CAAT-box	CAAAT	741	5	+	Pisum sativum	common cis-acting element in promoter and enhancer regions
PlantCARE_6357	CAAT-box	CAAAT	855	5	+	Pisum sativum	common cis-acting element in promoter and enhancer regions
PlantCARE_6357	CAAT-box	CAAAT	858	5	-	Pisum sativum	common cis-acting element in promoter and enhancer regions
PlantCARE_6357	CAAT-box	CAAAT	1134	5	-	Pisum sativum	common cis-acting element in promoter and enhancer regions
PlantCARE_6357	CAAT-box	CCAAT	1421	5	+	Arabidopsis thaliana	common cis-acting element in promoter and enhancer regions
PlantCARE_6357	TATA-box	TATA	278	4	+	Arabidopsis thaliana	core promoter element around -30 of transcription start
PlantCARE_6357	TATA-box	ATTATA	362	6	+	Brassica napus	core promoter element around -30 of transcription start
PlantCARE_6357	TATA-box	TATAA	363	5	-	Arabidopsis thaliana	core promoter element around -30 of transcription start
PlantCARE_6357	TATA-box	TATA	364	4	+	Arabidopsis thaliana	core promoter element around -30 of transcription start
PlantCARE_6357	TATA-box	TACAAAA	524	7	-	Oryza sativa	core promoter element around -30 of transcription start
PlantCARE_6357	TATA-box	TATACA	527	6	-	Helianthus annuus	core promoter element around -30 of transcription start
PlantCARE_6357	TATA-box	TATA	529	4	+	Arabidopsis thaliana	core promoter element around -30 of transcription start
PlantCARE_6357	TATA-box	TACAAAA	640	7	-	Oryza sativa	core promoter element around -30 of transcription start
PlantCARE_6357	TATA-box	TATAA	1465	5	-	Arabidopsis thaliana	core promoter element around -30 of transcription start
PlantCARE_6357	TATA-box	TATA	1466	4	-	Arabidopsis thaliana	core promoter element around -30 of transcription start
PlantCARE_6357	Sp1	GGGCGG	175	6	+	Oryza sativa	light responsive element
PlantCARE_6357	GT1-motif	GGTTAA	1329	6	+	Arabidopsis thaliana	light responsive element
PlantCARE_6357	MBS	CAACTG	18	6	+	Arabidopsis thaliana	MYB binding site involved in drought-inducibility
PlantCARE_6357	MBS	CAACTG	960	6	-	Arabidopsis thaliana	MYB binding site involved in drought-inducibility
PlantCARE_6357	MBS	CAACTG	1475	6	-	Arabidopsis thaliana	MYB binding site involved in drought-inducibility
PlantCARE_6357	TCCC-motif	TCTCCCT	1578	7	-	Spinacia oleracea	part of a light responsive element
PlantCARE_6357	TCT-motif	TCTTAC	414	6	-	Arabidopsis thaliana	part of a light responsive element
PlantCARE_6357		motif_sequence	10	4	+	organism	short_function
PlantCARE_6357		motif_sequence	179	4	-	organism	short_function
PlantCARE_6357		motif_sequence	195	4	-	organism	short_function
PlantCARE_6357		motif_sequence	247	4	-	organism	short_function
PlantCARE_6357		motif_sequence	392	4	-	organism	short_function
PlantCARE_6357		motif_sequence	506	4	-	organism	short_function
PlantCARE_6357		motif_sequence	695	4	-	organism	short_function
PlantCARE_6357		motif_sequence	760	4	-	organism	short_function
PlantCARE_6357		motif_sequence	966	4	+	organism	short_function
PlantCARE_6357		motif_sequence	1051	4	+	organism	short_function
PlantCARE_6357		motif_sequence	1128	4	-	organism	short_function
PlantCARE_6357		motif_sequence	1245	4	-	organism	short_function
PlantCARE_6357		motif_sequence	1311	4	+	organism	short_function
PlantCARE_6357		motif_sequence	1580	4	-	organism	short_function
PlantCARE_6357	DRE core	GCCGAC	1239	6	+	Arabidopsis thaliana
PlantCARE_6357	CCGTCC-box	CCGTCC	865	6	+	Petroselinum hortense
PlantCARE_6357	ABRE4	CACGTA	848	6	-	Zea mays
PlantCARE_6357	ABRE4	CACGTA	1234	6	-	Zea mays
PlantCARE_6357	ABRE4	CACGTA	1314	6	-	Zea mays
PlantCARE_6357	CARE	CAACTCAC	1501	8	+	Oryza sativa
PlantCARE_6357	Unnamed__4	CTCC	100	4	+	Petroselinum hortense
PlantCARE_6357	Unnamed__4	CTCC	166	4	-	Petroselinum hortense
PlantCARE_6357	Unnamed__4	CTCC	179	4	-	Petroselinum hortense
PlantCARE_6357	Unnamed__4	CTCC	185	4	-	Petroselinum hortense
PlantCARE_6357	Unnamed__4	CTCC	227	4	-	Petroselinum hortense
PlantCARE_6357	Unnamed__4	CTCC	784	4	-	Petroselinum hortense
PlantCARE_6357	Unnamed__4	CTCC	819	4	-	Petroselinum hortense
PlantCARE_6357	Unnamed__4	CTCC	926	4	-	Petroselinum hortense
PlantCARE_6357	Unnamed__4	CTCC	978	4	-	Petroselinum hortense
PlantCARE_6357	Unnamed__4	CTCC	1079	4	-	Petroselinum hortense
PlantCARE_6357	Unnamed__4	CTCC	1162	4	-	Petroselinum hortense
PlantCARE_6357	Unnamed__4	CTCC	1560	4	+	Petroselinum hortense
PlantCARE_6357	Unnamed__4	CTCC	1580	4	-	Petroselinum hortense
PlantCARE_6357	MYC	CAATTG	325	6	+	Arabidopsis thaliana
PlantCARE_6357	MYC	CATGTG	1438	6	-	Arabidopsis thaliana
PlantCARE_6357	MYB-like sequence	TAACCA	465	6	-	Arabidopsis thaliana
PlantCARE_6357	CAAT-box	CAAT	171	4	+	Nicotiana glutinosa
PlantCARE_6357	CAAT-box	CAAT	319	4	-	Nicotiana glutinosa
PlantCARE_6357	CAAT-box	CAAT	325	4	+	Nicotiana glutinosa
PlantCARE_6357	CAAT-box	CAAT	327	4	-	Nicotiana glutinosa
PlantCARE_6357	CAAT-box	CAAT	353	4	-	Nicotiana glutinosa
PlantCARE_6357	CAAT-box	CAAT	451	4	-	Nicotiana glutinosa
PlantCARE_6357	CAAT-box	CAAT	498	4	-	Nicotiana glutinosa
PlantCARE_6357	CAAT-box	CAAT	667	4	+	Nicotiana glutinosa
PlantCARE_6357	CAAT-box	CAAT	1003	4	+	Nicotiana glutinosa
PlantCARE_6357	CAAT-box	CAAT	1422	4	+	Nicotiana glutinosa
PlantCARE_6357	Unnamed__10	TCCACGTAGA	1312	9	-	Zea mays
PlantCARE_6357	Unnamed__8	TCCACGTAGA	1312	9	-	Zea mays
PlantCARE_6357	W box	TTGACC	997	6	-	Arabidopsis thaliana
PlantCARE_6357	W box	TTGACC	1401	6	+	Arabidopsis thaliana
PlantCARE_6357	Myb	CAACTG	18	6	+	Arabidopsis thaliana
PlantCARE_6357	Myb	CAACTG	960	6	-	Arabidopsis thaliana
PlantCARE_6357	Myb	CAACTG	1475	6	-	Arabidopsis thaliana
PlantCARE_6357	Unnamed__1	CGTGG	222	5	-	Zea mays
PlantCARE_6357	Unnamed__1	CGTGG	244	5	+	Zea mays
PlantCARE_6357	Unnamed__1	CGTGG	261	5	-	Zea mays
PlantCARE_6357	Unnamed__1	CGTGG	1316	5	+	Zea mays
PlantCARE_6357	Unnamed__1	CGTGG	1375	5	+	Zea mays
PlantCARE_6357	CCGTCC motif	CCGTCC	865	6	+	Nicotiana tabacum
PlantCARE_6357	ABRE3a	TACGTG	848	6	+	Zea mays
PlantCARE_6357	ABRE3a	TACGTG	1234	6	+	Zea mays
PlantCARE_6357	ABRE3a	TACGTG	1314	6	+	Zea mays
PlantCARE_6357	STRE	AGGGG	770	5	+	Arabidopsis thaliana
PlantCARE_6357	STRE	AGGGG	786	5	+	Arabidopsis thaliana
PlantCARE_6357	STRE	AGGGG	831	5	-	Arabidopsis thaliana
PlantCARE_6357	Unnamed__14	TCCACGTAGA	1312	9	-	Zea mays
PlantCARE_6357	Unnamed__12	TCCACGTAGA	1312	9	-	Zea mays
PlantCARE_6357	as-1	TGACG	109	5	-	Arabidopsis thaliana
PlantCARE_6357	as-1	TGACG	1349	5	+	Arabidopsis thaliana
PlantCARE_6357	as-1	TGACG	1369	5	-	Arabidopsis thaliana
PlantCARE_6357	MYB	TAACCA	465	6	-	Arabidopsis thaliana
PlantCARE_6357	WUN-motif	AAATTTCTT	1267	9	+	Nicotiana glutinosa

## Sheet: Sheet7
TraesCS2A02G005100
	Site Name	sequence	Position	Matrix score.	Strand	Organism	function
PlantCARE_24927	TCA-element	CCATCTTTTT	1015	9	-	Nicotiana tabacum	cis-acting element involved in salicylic acid responsiveness
PlantCARE_24927	ABRE	ACGTG	1286	5	-	Arabidopsis thaliana	cis-acting element involved in the abscisic acid responsiveness
PlantCARE_24927	ABRE	ACGTG	1409	5	-	Arabidopsis thaliana	cis-acting element involved in the abscisic acid responsiveness
PlantCARE_24927	G-box	GCCACGTGGA	1284	9	+	Arabidopsis thaliana	cis-acting regulatory element involved in light responsiveness
PlantCARE_24927	G-box	CACGTC	1286	6	+	Zea mays	cis-acting regulatory element involved in light responsiveness
PlantCARE_24927	G-box	TACGTG	1409	6	-	Arabidopsis thaliana	cis-acting regulatory element involved in light responsiveness
PlantCARE_24927	CGTCA-motif	CGTCA	643	5	-	Hordeum vulgare	cis-acting regulatory element involved in the MeJA-responsiveness
PlantCARE_24927	CGTCA-motif	CGTCA	1576	5	+	Hordeum vulgare	cis-acting regulatory element involved in the MeJA-responsiveness
PlantCARE_24927	TGACG-motif	TGACG	643	5	+	Hordeum vulgare	cis-acting regulatory element involved in the MeJA-responsiveness
PlantCARE_24927	TGACG-motif	TGACG	1576	5	-	Hordeum vulgare	cis-acting regulatory element involved in the MeJA-responsiveness
PlantCARE_24927	CAT-box	GCCACT	894	6	+	Arabidopsis thaliana	cis-acting regulatory element related to meristem expression
PlantCARE_24927	CAAT-box	CAAAT	109	5	+	Pisum sativum	common cis-acting element in promoter and enhancer regions
PlantCARE_24927	CAAT-box	CAAAT	152	5	+	Pisum sativum	common cis-acting element in promoter and enhancer regions
PlantCARE_24927	CAAT-box	CAAAT	202	5	+	Pisum sativum	common cis-acting element in promoter and enhancer regions
PlantCARE_24927	CAAT-box	CAAAT	215	5	-	Pisum sativum	common cis-acting element in promoter and enhancer regions
PlantCARE_24927	CAAT-box	CAAAT	291	5	-	Pisum sativum	common cis-acting element in promoter and enhancer regions
PlantCARE_24927	CAAT-box	CAAAT	508	5	-	Pisum sativum	common cis-acting element in promoter and enhancer regions
PlantCARE_24927	CAAT-box	CAAAT	548	5	-	Pisum sativum	common cis-acting element in promoter and enhancer regions
PlantCARE_24927	CAAT-box	CAAAT	805	5	+	Pisum sativum	common cis-acting element in promoter and enhancer regions
PlantCARE_24927	CAAT-box	CAAAT	850	5	+	Pisum sativum	common cis-acting element in promoter and enhancer regions
PlantCARE_24927	CAAT-box	CAAAT	890	5	-	Pisum sativum	common cis-acting element in promoter and enhancer regions
PlantCARE_24927	CAAT-box	CAAAT	909	5	+	Pisum sativum	common cis-acting element in promoter and enhancer regions
PlantCARE_24927	CAAT-box	CAAAT	912	5	-	Pisum sativum	common cis-acting element in promoter and enhancer regions
PlantCARE_24927	CAAT-box	CAAAT	976	5	+	Pisum sativum	common cis-acting element in promoter and enhancer regions
PlantCARE_24927	CAAT-box	CAAAT	1077	5	+	Pisum sativum	common cis-acting element in promoter and enhancer regions
PlantCARE_24927	CAAT-box	CCAAT	1378	5	+	Arabidopsis thaliana	common cis-acting element in promoter and enhancer regions
PlantCARE_24927	CAAT-box	CCAAT	1388	5	-	Arabidopsis thaliana	common cis-acting element in promoter and enhancer regions
PlantCARE_24927	CAAT-box	CAAAT	1445	5	+	Pisum sativum	common cis-acting element in promoter and enhancer regions
PlantCARE_24927	CAAT-box	CAAAT	1451	5	+	Pisum sativum	common cis-acting element in promoter and enhancer regions
PlantCARE_24927	CAAT-box	CAAAT	1454	5	-	Pisum sativum	common cis-acting element in promoter and enhancer regions
PlantCARE_24927	TATA-box	ATATAA	20	6	+	Brassica oleracea	core promoter element around -30 of transcription start
PlantCARE_24927	TATA-box	TATA	21	4	+	Arabidopsis thaliana	core promoter element around -30 of transcription start
PlantCARE_24927	TATA-box	TATAAAA	284	7	-	Pisum sativum	core promoter element around -30 of transcription start
PlantCARE_24927	TATA-box	TATAAA	285	6	-	Helianthus annuus	core promoter element around -30 of transcription start
PlantCARE_24927	TATA-box	TATAA	286	5	-	Arabidopsis thaliana	core promoter element around -30 of transcription start
PlantCARE_24927	TATA-box	TATA	287	4	+	Arabidopsis thaliana	core promoter element around -30 of transcription start
PlantCARE_24927	TATA-box	TATAA	348	5	-	Arabidopsis thaliana	core promoter element around -30 of transcription start
PlantCARE_24927	TATA-box	TATA	349	4	+	Arabidopsis thaliana	core promoter element around -30 of transcription start
PlantCARE_24927	TATA-box	TATAAAA	383	7	-	Pisum sativum	core promoter element around -30 of transcription start
PlantCARE_24927	TATA-box	TATAAA	384	6	-	Helianthus annuus	core promoter element around -30 of transcription start
PlantCARE_24927	TATA-box	TATAA	385	5	-	Arabidopsis thaliana	core promoter element around -30 of transcription start
PlantCARE_24927	TATA-box	TATA	386	4	+	Arabidopsis thaliana	core promoter element around -30 of transcription start
PlantCARE_24927	TATA-box	TATA	685	4	+	Arabidopsis thaliana	core promoter element around -30 of transcription start
PlantCARE_24927	TATA-box	TATA	1047	4	-	Arabidopsis thaliana	core promoter element around -30 of transcription start
PlantCARE_24927	TATA-box	ATATAT	1136	6	-	Brassica napus	core promoter element around -30 of transcription start
PlantCARE_24927	TATA-box	TATATA	1137	6	-	Arabidopsis thaliana	core promoter element around -30 of transcription start
PlantCARE_24927	TATA-box	ATATAA	1138	6	+	Brassica oleracea	core promoter element around -30 of transcription start
PlantCARE_24927	TATA-box	TATA	1139	4	-	Arabidopsis thaliana	core promoter element around -30 of transcription start
PlantCARE_24927	TATA-box	TATAA	1152	5	-	Arabidopsis thaliana	core promoter element around -30 of transcription start
PlantCARE_24927	TATA-box	TATA	1153	4	-	Arabidopsis thaliana	core promoter element around -30 of transcription start
PlantCARE_24927	TATA-box	TATAA	1546	5	-	Arabidopsis thaliana	core promoter element around -30 of transcription start
PlantCARE_24927	TATA-box	TATA	1547	4	-	Arabidopsis thaliana	core promoter element around -30 of transcription start
PlantCARE_24927	GC-motif	CCCCCG	1058	6	+	Zea mays	enhancer-like element involved in anoxic specific inducibility
PlantCARE_24927	Sp1	GGGCGG	139	6	-	Oryza sativa	light responsive element
PlantCARE_24927	MBS	CAACTG	157	6	-	Arabidopsis thaliana	MYB binding site involved in drought-inducibility
PlantCARE_24927		motif_sequence	77	4	+	organism	short_function
PlantCARE_24927		motif_sequence	197	4	+	organism	short_function
PlantCARE_24927		motif_sequence	303	4	-	organism	short_function
PlantCARE_24927		motif_sequence	465	4	-	organism	short_function
PlantCARE_24927		motif_sequence	488	4	+	organism	short_function
PlantCARE_24927		motif_sequence	496	4	-	organism	short_function
PlantCARE_24927		motif_sequence	514	4	-	organism	short_function
PlantCARE_24927		motif_sequence	554	4	-	organism	short_function
PlantCARE_24927		motif_sequence	630	4	-	organism	short_function
PlantCARE_24927		motif_sequence	654	4	-	organism	short_function
PlantCARE_24927		motif_sequence	824	4	+	organism	short_function
PlantCARE_24927		motif_sequence	950	4	-	organism	short_function
PlantCARE_24927		motif_sequence	963	4	-	organism	short_function
PlantCARE_24927		motif_sequence	996	4	-	organism	short_function
PlantCARE_24927		motif_sequence	1261	4	-	organism	short_function
PlantCARE_24927	MYB	CAACCA	543	6	+	Arabidopsis thaliana
PlantCARE_24927	ERE	ATTTCATA	728	8	+	Nicotiana glutinos
PlantCARE_24927	Myc	TCTCTTA	344	7	+	Arabidopsis thaliana
PlantCARE_24927	Unnamed__1	CGTGG	312	5	+	Zea mays
PlantCARE_24927	Unnamed__1	CGTGG	1285	5	-	Zea mays
PlantCARE_24927	Unnamed__2	CCCCGG	1059	6	+	Zea mays
PlantCARE_24927	Myb	CAACTG	157	6	-	Arabidopsis thaliana
PlantCARE_24927	DRE core	GCCGAC	1571	6	-	Arabidopsis thaliana
PlantCARE_24927	AT~TATA-box	TATATA	1137	6	-	Arabidopsis thaliana
PlantCARE_24927	ABRE4	CACGTA	1409	6	+	Zea mays
PlantCARE_24927	CAAT-box	CAAT	234	4	+	Nicotiana glutinosa
PlantCARE_24927	CAAT-box	CAAT	240	4	-	Nicotiana glutinosa
PlantCARE_24927	CAAT-box	CAAT	319	4	-	Nicotiana glutinosa
PlantCARE_24927	CAAT-box	CAAT	409	4	-	Nicotiana glutinosa
PlantCARE_24927	CAAT-box	CAAT	440	4	+	Nicotiana glutinosa
PlantCARE_24927	CAAT-box	CAAT	506	4	+	Nicotiana glutinosa
PlantCARE_24927	CAAT-box	CAAT	531	4	+	Nicotiana glutinosa
PlantCARE_24927	CAAT-box	CAAT	742	4	+	Nicotiana glutinosa
PlantCARE_24927	CAAT-box	CAAT	829	4	+	Nicotiana glutinosa
PlantCARE_24927	CAAT-box	CAAT	885	4	-	Nicotiana glutinosa
PlantCARE_24927	CAAT-box	CAAT	1021	4	-	Nicotiana glutinosa
PlantCARE_24927	CAAT-box	CAAT	1379	4	+	Nicotiana glutinosa
PlantCARE_24927	Unnamed__4	CTCC	8	4	+	Petroselinum hortense
PlantCARE_24927	Unnamed__4	CTCC	219	4	-	Petroselinum hortense
PlantCARE_24927	Unnamed__4	CTCC	253	4	-	Petroselinum hortense
PlantCARE_24927	Unnamed__4	CTCC	334	4	+	Petroselinum hortense
PlantCARE_24927	Unnamed__4	CTCC	597	4	+	Petroselinum hortense
PlantCARE_24927	Unnamed__4	CTCC	647	4	-	Petroselinum hortense
PlantCARE_24927	Unnamed__4	CTCC	721	4	+	Petroselinum hortense
PlantCARE_24927	Unnamed__4	CTCC	797	4	+	Petroselinum hortense
PlantCARE_24927	Unnamed__4	CTCC	1056	4	+	Petroselinum hortense
PlantCARE_24927	Unnamed__4	CTCC	1506	4	+	Petroselinum hortense
PlantCARE_24927	Unnamed__4	CTCC	1525	4	+	Petroselinum hortense
PlantCARE_24927	W box	TTGACC	48	6	-	Arabidopsis thaliana
PlantCARE_24927	W box	TTGACC	293	6	+	Arabidopsis thaliana
PlantCARE_24927	STRE	AGGGG	649	5	+	Arabidopsis thaliana
PlantCARE_24927	STRE	AGGGG	1508	5	-	Arabidopsis thaliana
PlantCARE_24927	ABRE3a	TACGTG	1409	6	-	Zea mays
PlantCARE_24927	MYC	CATTTG	202	6	-	Arabidopsis thaliana
PlantCARE_24927	MYC	CATGTG	304	6	-	Arabidopsis thaliana
PlantCARE_24927	MYC	CATGTG	358	6	+	Arabidopsis thaliana
PlantCARE_24927	MYC	CATTTG	547	6	+	Arabidopsis thaliana
PlantCARE_24927	MYC	CATGTG	966	6	+	Arabidopsis thaliana
PlantCARE_24927	as-1	TGACG	643	5	+	Arabidopsis thaliana
PlantCARE_24927	as-1	TGACG	1576	5	-	Arabidopsis thaliana

## Sheet: Sheet8
TraesCS2A02G046000
	Site Name	sequence	Position	Matrix score.	Strand	Organism	function
PlantCARE_9120	ABRE	CACGTG	104	6	+	Arabidopsis thaliana	cis-acting element involved in the abscisic acid responsiveness
PlantCARE_9120	ABRE	ACGTG	105	5	+	Arabidopsis thaliana	cis-acting element involved in the abscisic acid responsiveness
PlantCARE_9120	ABRE	ACGTG	174	5	+	Arabidopsis thaliana	cis-acting element involved in the abscisic acid responsiveness
PlantCARE_9120	ABRE	ACGTG	1312	5	+	Arabidopsis thaliana	cis-acting element involved in the abscisic acid responsiveness
PlantCARE_9120	ABRE	GCCGCGTGGC	1360	9	+	Oryza sativa	cis-acting element involved in the abscisic acid responsiveness
PlantCARE_9120	ABRE	GACACGTACGT	1436	10	-	Oryza sativa	cis-acting element involved in the abscisic acid responsiveness
PlantCARE_9120	G-Box	CACGTG	104	6	+	Pisum sativum	cis-acting regulatory element involved in light responsiveness
PlantCARE_9120	G-box	CACGTG	104	6	+	Arabidopsis thaliana	cis-acting regulatory element involved in light responsiveness
PlantCARE_9120	G-box	CACGTC	173	6	-	Zea mays	cis-acting regulatory element involved in light responsiveness
PlantCARE_9120	G-box	TACGTG	1311	6	+	Arabidopsis thaliana	cis-acting regulatory element involved in light responsiveness
PlantCARE_9120	G-box	CACGAC	1595	6	-	Zea mays	cis-acting regulatory element involved in light responsiveness
PlantCARE_9120	O2-site	GATGATGTGG	1215	9	+	Zea mays	cis-acting regulatory element involved in zein metabolism regulation
PlantCARE_9120	O2-site	GATGACATGG	1270	9	-	Zea mays	cis-acting regulatory element involved in zein metabolism regulation
PlantCARE_9120	CAT-box	GCCACT	304	6	-	Arabidopsis thaliana	cis-acting regulatory element related to meristem expression
PlantCARE_9120	CAAT-box	CAAAT	223	5	-	Pisum sativum	common cis-acting element in promoter and enhancer regions
PlantCARE_9120	CAAT-box	CCAAT	238	5	-	Arabidopsis thaliana	common cis-acting element in promoter and enhancer regions
PlantCARE_9120	CAAT-box	CCAAT	247	5	-	Arabidopsis thaliana	common cis-acting element in promoter and enhancer regions
PlantCARE_9120	CAAT-box	CAAAT	396	5	+	Pisum sativum	common cis-acting element in promoter and enhancer regions
PlantCARE_9120	CAAT-box	CAAAT	521	5	-	Pisum sativum	common cis-acting element in promoter and enhancer regions
PlantCARE_9120	CAAT-box	CAAAT	629	5	+	Pisum sativum	common cis-acting element in promoter and enhancer regions
PlantCARE_9120	CAAT-box	CAAAT	826	5	+	Pisum sativum	common cis-acting element in promoter and enhancer regions
PlantCARE_9120	CAAT-box	CAAAT	978	5	-	Pisum sativum	common cis-acting element in promoter and enhancer regions
PlantCARE_9120	CAAT-box	CCAAT	1055	5	+	Arabidopsis thaliana	common cis-acting element in promoter and enhancer regions
PlantCARE_9120	TATA-box	TATATAA	40	7	-	Arabidopsis thaliana	core promoter element around -30 of transcription start
PlantCARE_9120	TATA-box	TATATA	41	6	+	Arabidopsis thaliana	core promoter element around -30 of transcription start
PlantCARE_9120	TATA-box	TATA	43	4	+	Arabidopsis thaliana	core promoter element around -30 of transcription start
PlantCARE_9120	TATA-box	taTATAAAtc	281	9	-	Arabidopsis thaliana	core promoter element around -30 of transcription start
PlantCARE_9120	TATA-box	TATAAAT	282	7	-	Brassica juncea	core promoter element around -30 of transcription start
PlantCARE_9120	TATA-box	TATAAA	283	6	-	Helianthus annuus	core promoter element around -30 of transcription start
PlantCARE_9120	TATA-box	TATAA	284	5	-	Arabidopsis thaliana	core promoter element around -30 of transcription start
PlantCARE_9120	TATA-box	TATA	285	4	+	Arabidopsis thaliana	core promoter element around -30 of transcription start
PlantCARE_9120	TATA-box	TATTTAAA	554	8	-	Arabidopsis thaliana	core promoter element around -30 of transcription start
PlantCARE_9120	TATA-box	TACATAAA	603	8	+	Oryza sativa	core promoter element around -30 of transcription start
PlantCARE_9120	TATA-box	TACATAAA	614	8	-	Oryza sativa	core promoter element around -30 of transcription start
PlantCARE_9120	TATA-box	TATAAA	747	6	-	Helianthus annuus	core promoter element around -30 of transcription start
PlantCARE_9120	TATA-box	TATAA	748	5	-	Arabidopsis thaliana	core promoter element around -30 of transcription start
PlantCARE_9120	TATA-box	TATA	749	4	+	Arabidopsis thaliana	core promoter element around -30 of transcription start
PlantCARE_9120	TATA-box	ATATAA	806	6	+	Brassica oleracea	core promoter element around -30 of transcription start
PlantCARE_9120	TATA-box	TATA	807	4	-	Arabidopsis thaliana	core promoter element around -30 of transcription start
PlantCARE_9120	TATA-box	ccTATAAAaa	831	9	+	Arabidopsis thaliana	core promoter element around -30 of transcription start
PlantCARE_9120	TATA-box	ATATAT	940	6	-	Brassica napus	core promoter element around -30 of transcription start
PlantCARE_9120	TATA-box	TATATA	941	6	-	Arabidopsis thaliana	core promoter element around -30 of transcription start
PlantCARE_9120	TATA-box	ATATAT	942	6	-	Brassica napus	core promoter element around -30 of transcription start
PlantCARE_9120	TATA-box	TATA	943	4	-	Arabidopsis thaliana	core promoter element around -30 of transcription start
PlantCARE_9120	TATA-box	ATATAT	953	6	-	Brassica napus	core promoter element around -30 of transcription start
PlantCARE_9120	TATA-box	TATATA	954	6	-	Arabidopsis thaliana	core promoter element around -30 of transcription start
PlantCARE_9120	TATA-box	TATA	956	4	-	Arabidopsis thaliana	core promoter element around -30 of transcription start
PlantCARE_9120	TATA-box	TATAA	1076	5	-	Arabidopsis thaliana	core promoter element around -30 of transcription start
PlantCARE_9120	TATA-box	TATA	1077	4	-	Arabidopsis thaliana	core promoter element around -30 of transcription start
PlantCARE_9120	TATA-box	TATA	1522	4	-	Arabidopsis thaliana	core promoter element around -30 of transcription start
PlantCARE_9120	3-AF1 binding site	TAAGAGAGGAA	255	10	+	Solanum tuberosum	light responsive element
PlantCARE_9120	Sp1	GGGCGG	65	6	-	Oryza sativa	light responsive element
PlantCARE_9120	I-box	AGATAAGG	1300	8	+	Triticum aestivum	part of a light responsive element
PlantCARE_9120	chs-CMA2c	ATGTACGTGGAGG	1308	12	+	Petroselinum crispum	part of a light responsive element
PlantCARE_9120	TCT-motif	TCTTAC	254	6	-	Arabidopsis thaliana	part of a light responsive element
PlantCARE_9120		motif_sequence	16	4	-	organism	short_function
PlantCARE_9120		motif_sequence	90	4	+	organism	short_function
PlantCARE_9120		motif_sequence	199	4	+	organism	short_function
PlantCARE_9120		motif_sequence	288	4	+	organism	short_function
PlantCARE_9120		motif_sequence	290	4	-	organism	short_function
PlantCARE_9120		motif_sequence	374	4	-	organism	short_function
PlantCARE_9120		motif_sequence	517	4	-	organism	short_function
PlantCARE_9120		motif_sequence	900	4	-	organism	short_function
PlantCARE_9120		motif_sequence	991	4	+	organism	short_function
PlantCARE_9120		motif_sequence	1203	4	-	organism	short_function
PlantCARE_9120		motif_sequence	1308	4	+	organism	short_function
PlantCARE_9120		motif_sequence	1412	4	+	organism	short_function
PlantCARE_9120		motif_sequence	1505	4	+	organism	short_function
PlantCARE_9120	CAAT-box	CAAT	34	4	+	Nicotiana glutinosa
PlantCARE_9120	CAAT-box	CAAT	315	4	-	Nicotiana glutinosa
PlantCARE_9120	CAAT-box	CAAT	339	4	+	Nicotiana glutinosa
PlantCARE_9120	CAAT-box	CAAT	369	4	+	Nicotiana glutinosa
PlantCARE_9120	CAAT-box	CAAT	551	4	+	Nicotiana glutinosa
PlantCARE_9120	CAAT-box	CAAT	770	4	+	Nicotiana glutinosa
PlantCARE_9120	CAAT-box	CAAT	927	4	+	Nicotiana glutinosa
PlantCARE_9120	CAAT-box	CAAT	929	4	-	Nicotiana glutinosa
PlantCARE_9120	CAAT-box	CAAT	1056	4	+	Nicotiana glutinosa
PlantCARE_9120	CAAT-box	CAAT	1503	4	+	Nicotiana glutinosa
PlantCARE_9120	Unnamed__12	TCCACGTAGA	1309	9	-	Zea mays
PlantCARE_9120	Unnamed__1	CGTGG	175	5	+	Zea mays
PlantCARE_9120	Unnamed__1	CGTGG	1313	5	+	Zea mays
PlantCARE_9120	Unnamed__1	CGTGG	1364	5	+	Zea mays
PlantCARE_9120	DRE core	GCCGAC	1377	6	-	Arabidopsis thaliana
PlantCARE_9120	WUN-motif	CCATTTCAA	820	9	+	Nicotiana glutinosa
PlantCARE_9120	ABRE3a	TACGTG	1311	6	+	Zea mays
PlantCARE_9120	W box	TTGACC	72	6	-	Arabidopsis thaliana
PlantCARE_9120	MYC	CATTTG	396	6	-	Arabidopsis thaliana
PlantCARE_9120	MYC	CAATTG	927	6	-	Arabidopsis thaliana
PlantCARE_9120	MYB	CAACAG	231	6	-	Arabidopsis thaliana
PlantCARE_9120	MYB	TAACCA	502	6	-	Arabidopsis thaliana
PlantCARE_9120	Unnamed__8	TCCACGTAGA	1309	9	-	Zea mays
PlantCARE_9120	AT~TATA-box	TATATA	41	6	+	Arabidopsis thaliana
PlantCARE_9120	AT~TATA-box	TATATA	941	6	-	Arabidopsis thaliana
PlantCARE_9120	AT~TATA-box	TATATA	954	6	-	Arabidopsis thaliana
PlantCARE_9120	Unnamed__14	TCCACGTAGA	1309	9	-	Zea mays
PlantCARE_9120	Unnamed__4	CTCC	100	4	-	Petroselinum hortense
PlantCARE_9120	Unnamed__4	CTCC	158	4	-	Petroselinum hortense
PlantCARE_9120	Unnamed__4	CTCC	277	4	-	Petroselinum hortense
PlantCARE_9120	Unnamed__4	CTCC	435	4	-	Petroselinum hortense
PlantCARE_9120	Unnamed__4	CTCC	511	4	+	Petroselinum hortense
PlantCARE_9120	Unnamed__4	CTCC	517	4	-	Petroselinum hortense
PlantCARE_9120	Unnamed__4	CTCC	900	4	-	Petroselinum hortense
PlantCARE_9120	Unnamed__4	CTCC	1454	4	-	Petroselinum hortense
PlantCARE_9120	Unnamed__4	CTCC	1507	4	+	Petroselinum hortense
PlantCARE_9120	ABRE4	CACGTA	1311	6	-	Zea mays
PlantCARE_9120	MYB-like sequence	TAACCA	502	6	-	Arabidopsis thaliana
PlantCARE_9120	Myb-binding site	CAACAG	231	6	-	Nicotiana tabacum
PlantCARE_9120	Unnamed__10	TCCACGTAGA	1309	9	-	Zea mays
PlantCARE_9120	Myc	TCTCTTA	255	7	-	Arabidopsis thaliana

## Sheet: Sheet9
TraesCS2B02G003700
	Site Name	sequence	Position	Matrix score.	Strand	Organism	function
PlantCARE_17903	LTR	CCGAAA	918	6	-	Hordeum vulgare	cis-acting element involved in low-temperature responsiveness
PlantCARE_17903	LTR	CCGAAA	1059	6	+	Hordeum vulgare	cis-acting element involved in low-temperature responsiveness
PlantCARE_17903	TCA-element	CCATCTTTTT	1275	9	+	Nicotiana tabacum	cis-acting element involved in salicylic acid responsiveness
PlantCARE_17903	ABRE	ACGTG	323	5	+	Arabidopsis thaliana	cis-acting element involved in the abscisic acid responsiveness
PlantCARE_17903	ABRE	ACGTG	901	5	-	Arabidopsis thaliana	cis-acting element involved in the abscisic acid responsiveness
PlantCARE_17903	circadian	CAAAGATATC	84	9	+	Lycopersicon esculentum	cis-acting regulatory element involved in circadian control
PlantCARE_17903	G-box	CACGTC	322	6	-	Zea mays	cis-acting regulatory element involved in light responsiveness
PlantCARE_17903	G-box	CACGAC	1534	6	-	Zea mays	cis-acting regulatory element involved in light responsiveness
PlantCARE_17903	G-Box	CACGTT	901	6	+	Pisum sativum	cis-acting regulatory element involved in light responsiveness
PlantCARE_17903	RY-element	CATGCATG	31	8	+	Helianthus annuus	cis-acting regulatory element involved in seed-specific regulation
PlantCARE_17903	CGTCA-motif	CGTCA	1171	5	-	Hordeum vulgare	cis-acting regulatory element involved in the MeJA-responsiveness
PlantCARE_17903	TGACG-motif	TGACG	1171	5	+	Hordeum vulgare	cis-acting regulatory element involved in the MeJA-responsiveness
PlantCARE_17903	CAT-box	GCCACT	1166	6	+	Arabidopsis thaliana	cis-acting regulatory element related to meristem expression
PlantCARE_17903	CAAT-box	CAAAT	131	5	-	Pisum sativum	common cis-acting element in promoter and enhancer regions
PlantCARE_17903	CAAT-box	CAAAT	196	5	-	Pisum sativum	common cis-acting element in promoter and enhancer regions
PlantCARE_17903	CAAT-box	CCAAT	396	5	-	Arabidopsis thaliana	common cis-acting element in promoter and enhancer regions
PlantCARE_17903	CAAT-box	CAAAT	406	5	+	Pisum sativum	common cis-acting element in promoter and enhancer regions
PlantCARE_17903	CAAT-box	CAAAT	425	5	+	Pisum sativum	common cis-acting element in promoter and enhancer regions
PlantCARE_17903	CAAT-box	CAAAT	456	5	+	Pisum sativum	common cis-acting element in promoter and enhancer regions
PlantCARE_17903	CAAT-box	CAAAT	620	5	+	Pisum sativum	common cis-acting element in promoter and enhancer regions
PlantCARE_17903	CAAT-box	CAAAT	703	5	+	Pisum sativum	common cis-acting element in promoter and enhancer regions
PlantCARE_17903	CAAT-box	CAAAT	757	5	+	Pisum sativum	common cis-acting element in promoter and enhancer regions
PlantCARE_17903	CAAT-box	CAAAT	846	5	-	Pisum sativum	common cis-acting element in promoter and enhancer regions
PlantCARE_17903	CAAT-box	CAAAT	1356	5	+	Pisum sativum	common cis-acting element in promoter and enhancer regions
PlantCARE_17903	CAAT-box	CAAAT	1508	5	-	Pisum sativum	common cis-acting element in promoter and enhancer regions
PlantCARE_17903	TATA-box	ATATAT	10	6	+	Brassica napus	core promoter element around -30 of transcription start
PlantCARE_17903	TATA-box	TATATA	11	6	+	Arabidopsis thaliana	core promoter element around -30 of transcription start
PlantCARE_17903	TATA-box	TATA	13	4	+	Arabidopsis thaliana	core promoter element around -30 of transcription start
PlantCARE_17903	TATA-box	ATATAT	89	6	+	Brassica napus	core promoter element around -30 of transcription start
PlantCARE_17903	TATA-box	TATATA	90	6	+	Arabidopsis thaliana	core promoter element around -30 of transcription start
PlantCARE_17903	TATA-box	ATATAT	91	6	+	Brassica napus	core promoter element around -30 of transcription start
PlantCARE_17903	TATA-box	TATA	92	4	+	Arabidopsis thaliana	core promoter element around -30 of transcription start
PlantCARE_17903	TATA-box	ATATAT	113	6	+	Brassica napus	core promoter element around -30 of transcription start
PlantCARE_17903	TATA-box	TATA	114	4	+	Arabidopsis thaliana	core promoter element around -30 of transcription start
PlantCARE_17903	TATA-box	ATATAT	127	6	+	Brassica napus	core promoter element around -30 of transcription start
PlantCARE_17903	TATA-box	TATA	128	4	+	Arabidopsis thaliana	core promoter element around -30 of transcription start
PlantCARE_17903	TATA-box	ATATAT	156	6	+	Brassica napus	core promoter element around -30 of transcription start
PlantCARE_17903	TATA-box	TATA	157	4	+	Arabidopsis thaliana	core promoter element around -30 of transcription start
PlantCARE_17903	TATA-box	TATTTAAA	159	8	+	Arabidopsis thaliana	core promoter element around -30 of transcription start
PlantCARE_17903	TATA-box	TATA	190	4	+	Arabidopsis thaliana	core promoter element around -30 of transcription start
PlantCARE_17903	TATA-box	ATATAA	459	6	+	Brassica oleracea	core promoter element around -30 of transcription start
PlantCARE_17903	TATA-box	TATA	460	4	+	Arabidopsis thaliana	core promoter element around -30 of transcription start
PlantCARE_17903	TATA-box	ATATAA	546	6	+	Brassica oleracea	core promoter element around -30 of transcription start
PlantCARE_17903	TATA-box	TATA	547	4	+	Arabidopsis thaliana	core promoter element around -30 of transcription start
PlantCARE_17903	TATA-box	ATTATA	571	6	+	Brassica napus	core promoter element around -30 of transcription start
PlantCARE_17903	TATA-box	TATATAA	572	7	-	Arabidopsis thaliana	core promoter element around -30 of transcription start
PlantCARE_17903	TATA-box	TATATA	573	6	+	Arabidopsis thaliana	core promoter element around -30 of transcription start
PlantCARE_17903	TATA-box	ATATAA	574	6	+	Brassica oleracea	core promoter element around -30 of transcription start
PlantCARE_17903	TATA-box	TATA	575	4	+	Arabidopsis thaliana	core promoter element around -30 of transcription start
PlantCARE_17903	TATA-box	TATA	770	4	+	Arabidopsis thaliana	core promoter element around -30 of transcription start
PlantCARE_17903	TATA-box	TATAAAA	1077	7	-	Pisum sativum	core promoter element around -30 of transcription start
PlantCARE_17903	TATA-box	TATAAA	1078	6	-	Helianthus annuus	core promoter element around -30 of transcription start
PlantCARE_17903	TATA-box	TATAA	1079	5	-	Arabidopsis thaliana	core promoter element around -30 of transcription start
PlantCARE_17903	TATA-box	TATA	1080	4	-	Arabidopsis thaliana	core promoter element around -30 of transcription start
PlantCARE_17903	TATA-box	TACAAAA	1102	7	+	Oryza sativa	core promoter element around -30 of transcription start
PlantCARE_17903	TATA-box	TATACA	1314	6	-	Helianthus annuus	core promoter element around -30 of transcription start
PlantCARE_17903	TATA-box	TATATA	1316	6	-	Arabidopsis thaliana	core promoter element around -30 of transcription start
PlantCARE_17903	TATA-box	ATATAT	1317	6	-	Brassica napus	core promoter element around -30 of transcription start
PlantCARE_17903	TATA-box	TATA	1318	4	-	Arabidopsis thaliana	core promoter element around -30 of transcription start
PlantCARE_17903	TATA-box	TATAA	1448	5	-	Arabidopsis thaliana	core promoter element around -30 of transcription start
PlantCARE_17903	TATA-box	TATA	1449	4	-	Arabidopsis thaliana	core promoter element around -30 of transcription start
PlantCARE_17903	GT1-motif	GGTTAA	205	6	+	Arabidopsis thaliana	light responsive element
PlantCARE_17903	GT1-motif	GGTTAA	1283	6	-	Arabidopsis thaliana	light responsive element
PlantCARE_17903	GT1-motif	GGTTAA	1420	6	-	Arabidopsis thaliana	light responsive element
PlantCARE_17903	GT1-motif	GCGGTAATT	1514	9	+	Oryza sativa	light responsive element
PlantCARE_17903	Box 4	ATTAAT	625	6	+	Petroselinum crispum	part of a conserved DNA module involved in light responsiveness
PlantCARE_17903	TCT-motif	TCTTAC	333	6	+	Arabidopsis thaliana	part of a light responsive element
PlantCARE_17903		motif_sequence	123	4	-	organism	short_function
PlantCARE_17903		motif_sequence	218	4	+	organism	short_function
PlantCARE_17903		motif_sequence	252	4	+	organism	short_function
PlantCARE_17903		motif_sequence	270	4	+	organism	short_function
PlantCARE_17903		motif_sequence	288	4	-	organism	short_function
PlantCARE_17903		motif_sequence	348	4	+	organism	short_function
PlantCARE_17903		motif_sequence	436	4	+	organism	short_function
PlantCARE_17903		motif_sequence	679	4	+	organism	short_function
PlantCARE_17903		motif_sequence	805	4	-	organism	short_function
PlantCARE_17903		motif_sequence	882	4	-	organism	short_function
PlantCARE_17903		motif_sequence	928	4	-	organism	short_function
PlantCARE_17903		motif_sequence	941	4	-	organism	short_function
PlantCARE_17903		motif_sequence	1457	4	-	organism	short_function
PlantCARE_17903		motif_sequence	1462	4	-	organism	short_function
PlantCARE_17903	Myb-binding site	CAACAG	1475	6	+	Nicotiana tabacum
PlantCARE_17903	STRE	AGGGG	528	5	-	Arabidopsis thaliana
PlantCARE_17903	STRE	AGGGG	872	5	+	Arabidopsis thaliana
PlantCARE_17903	STRE	AGGGG	1302	5	-	Arabidopsis thaliana
PlantCARE_17903	as-1	TGACG	1171	5	+	Arabidopsis thaliana
PlantCARE_17903	ERE	ATTTCATA	594	8	+	Nicotiana glutinos
PlantCARE_17903	MYB	TAACCA	1284	6	+	Arabidopsis thaliana
PlantCARE_17903	MYB	TAACCA	1421	6	+	Arabidopsis thaliana
PlantCARE_17903	MYB	CAACAG	1475	6	+	Arabidopsis thaliana
PlantCARE_17903	Unnamed__1	CGTGG	740	5	+	Zea mays
PlantCARE_17903	Unnamed__2	CCCCGG	499	6	-	Zea mays
PlantCARE_17903	Unnamed__2	CCCCGG	505	6	+	Zea mays
PlantCARE_17903	Unnamed__2	CCCCGG	1439	6	+	Zea mays
PlantCARE_17903	Unnamed__4	CTCC	213	4	-	Petroselinum hortense
PlantCARE_17903	Unnamed__4	CTCC	384	4	-	Petroselinum hortense
PlantCARE_17903	Unnamed__4	CTCC	1057	4	+	Petroselinum hortense
PlantCARE_17903	Unnamed__4	CTCC	1493	4	+	Petroselinum hortense
PlantCARE_17903	AT~TATA-box	TATATA	11	6	+	Arabidopsis thaliana
PlantCARE_17903	AT~TATA-box	TATATA	90	6	+	Arabidopsis thaliana
PlantCARE_17903	AT~TATA-box	TATATA	573	6	+	Arabidopsis thaliana
PlantCARE_17903	AT~TATA-box	TATATA	1316	6	-	Arabidopsis thaliana
PlantCARE_17903	MYC	CATGTG	35	6	+	Arabidopsis thaliana
PlantCARE_17903	MYC	CATTTG	195	6	+	Arabidopsis thaliana
PlantCARE_17903	MYC	CATTTG	425	6	-	Arabidopsis thaliana
PlantCARE_17903	DRE1	ACCGAGA	201	7	-	Zea mays
PlantCARE_17903	MYB-like sequence	TAACCA	1284	6	+	Arabidopsis thaliana
PlantCARE_17903	MYB-like sequence	TAACCA	1421	6	+	Arabidopsis thaliana
PlantCARE_17903	W box	TTGACC	666	6	+	Arabidopsis thaliana
PlantCARE_17903	DRE core	GCCGAC	1186	6	-	Arabidopsis thaliana
PlantCARE_17903	CAAT-box	CAAT	64	4	+	Nicotiana glutinosa
PlantCARE_17903	CAAT-box	CAAT	139	4	+	Nicotiana glutinosa
PlantCARE_17903	CAAT-box	CAAT	185	4	+	Nicotiana glutinosa
PlantCARE_17903	CAAT-box	CAAT	238	4	+	Nicotiana glutinosa
PlantCARE_17903	CAAT-box	CAAT	292	4	-	Nicotiana glutinosa
PlantCARE_17903	CAAT-box	CAAT	418	4	-	Nicotiana glutinosa
PlantCARE_17903	CAAT-box	CAAT	495	4	+	Nicotiana glutinosa
PlantCARE_17903	CAAT-box	CAAT	602	4	+	Nicotiana glutinosa
PlantCARE_17903	CAAT-box	CAAT	659	4	+	Nicotiana glutinosa
PlantCARE_17903	CAAT-box	CAAT	665	4	-	Nicotiana glutinosa
PlantCARE_17903	CAAT-box	CAAT	953	4	+	Nicotiana glutinosa
PlantCARE_17903	CAAT-box	CAAT	1032	4	+	Nicotiana glutinosa
PlantCARE_17903	CAAT-box	CAAT	1039	4	-	Nicotiana glutinosa
PlantCARE_17903	CAAT-box	CAAT	1222	4	+	Nicotiana glutinosa
PlantCARE_17903	CAAT-box	CAAT	1298	4	+	Nicotiana glutinosa
PlantCARE_17903	CAAT-box	CAAT	1520	4	-	Nicotiana glutinosa

[truncated: 19 more sheets: Sheet10, Sheet11, Sheet12, Sheet13, Sheet14, Sheet15, Sheet16, Sheet17, Sheet18, Sheet19, Sheet20, Sheet21, Sheet22, Sheet23, Sheet24, Sheet25, Sheet26, Sheet27, Sheet28]
