# Supplementary material for: Genome–Transcriptome Transition Approaches to Characterize Anthocyanin Biosynthesis Pathway Genes in Blue, Black and Purple Wheat
Source: Genes (Basel). 2023 Mar 27;14(4):809. doi: 10.3390/genes14040809 (PMC10137985; doi:10.3390/genes14040809)
Supplement: Supplementary file 1 [file genes-14-00809-s001.zip › Table S3/F35H.xlsx]

## Sheet: Sheet1
TraesCS1D02G403300
	Site Name	sequence	Position	Matrix score.	Strand	Organism	function
PlantCARE_30767	TATC-box	TATCCCA	113	7	+	Oryza sativa	cis-acting element involved in gibberellin-responsiveness
PlantCARE_30767	ABRE	ACGTG	1316	5	+	Arabidopsis thaliana	cis-acting element involved in the abscisic acid responsiveness
PlantCARE_30767	ABRE	ACGTG	1468	5	-	Arabidopsis thaliana	cis-acting element involved in the abscisic acid responsiveness
PlantCARE_30767	ARE	AAACCA	557	6	+	Zea mays	cis-acting regulatory element essential for the anaerobic induction
PlantCARE_30767	G-box	TACGTG	1315	6	+	Arabidopsis thaliana	cis-acting regulatory element involved in light responsiveness
PlantCARE_30767	G-box	TACGTG	1468	6	-	Arabidopsis thaliana	cis-acting regulatory element involved in light responsiveness
PlantCARE_30767	CGTCA-motif	CGTCA	251	5	+	Hordeum vulgare	cis-acting regulatory element involved in the MeJA-responsiveness
PlantCARE_30767	CGTCA-motif	CGTCA	276	5	-	Hordeum vulgare	cis-acting regulatory element involved in the MeJA-responsiveness
PlantCARE_30767	CGTCA-motif	CGTCA	351	5	-	Hordeum vulgare	cis-acting regulatory element involved in the MeJA-responsiveness
PlantCARE_30767	TGACG-motif	TGACG	251	5	-	Hordeum vulgare	cis-acting regulatory element involved in the MeJA-responsiveness
PlantCARE_30767	TGACG-motif	TGACG	276	5	+	Hordeum vulgare	cis-acting regulatory element involved in the MeJA-responsiveness
PlantCARE_30767	TGACG-motif	TGACG	351	5	+	Hordeum vulgare	cis-acting regulatory element involved in the MeJA-responsiveness
PlantCARE_30767	CAAT-box	CCAAT	117	5	+	Arabidopsis thaliana	common cis-acting element in promoter and enhancer regions
PlantCARE_30767	CAAT-box	CAAAT	266	5	+	Pisum sativum	common cis-acting element in promoter and enhancer regions
PlantCARE_30767	CAAT-box	CCAAT	430	5	-	Arabidopsis thaliana	common cis-acting element in promoter and enhancer regions
PlantCARE_30767	CAAT-box	CCAAT	481	5	-	Arabidopsis thaliana	common cis-acting element in promoter and enhancer regions
PlantCARE_30767	CAAT-box	CCAAT	539	5	+	Arabidopsis thaliana	common cis-acting element in promoter and enhancer regions
PlantCARE_30767	CAAT-box	TGCCAAC	758	7	-	Petunia hybrida	common cis-acting element in promoter and enhancer regions
PlantCARE_30767	CAAT-box	CCAAT	1053	5	+	Arabidopsis thaliana	common cis-acting element in promoter and enhancer regions
PlantCARE_30767	CAAT-box	CAAAT	1127	5	-	Pisum sativum	common cis-acting element in promoter and enhancer regions
PlantCARE_30767	CAAT-box	AGCTCAATTTCA	1344	11	+	Daucus carota	common cis-acting element in promoter and enhancer regions
PlantCARE_30767	CAAT-box	CAAAT	1383	5	+	Pisum sativum	common cis-acting element in promoter and enhancer regions
PlantCARE_30767	TATA-box	TATA	59	4	+	Arabidopsis thaliana	core promoter element around -30 of transcription start
PlantCARE_30767	TATA-box	TATA	330	4	+	Arabidopsis thaliana	core promoter element around -30 of transcription start
PlantCARE_30767	TATA-box	ATTATA	662	6	+	Brassica napus	core promoter element around -30 of transcription start
PlantCARE_30767	TATA-box	TATAA	663	5	-	Arabidopsis thaliana	core promoter element around -30 of transcription start
PlantCARE_30767	TATA-box	TATA	664	4	+	Arabidopsis thaliana	core promoter element around -30 of transcription start
PlantCARE_30767	TATA-box	ATATAA	702	6	+	Brassica oleracea	core promoter element around -30 of transcription start
PlantCARE_30767	TATA-box	TATA	703	4	+	Arabidopsis thaliana	core promoter element around -30 of transcription start
PlantCARE_30767	TATA-box	TATA	1219	4	-	Arabidopsis thaliana	core promoter element around -30 of transcription start
PlantCARE_30767	TATA-box	TATA	1253	4	-	Arabidopsis thaliana	core promoter element around -30 of transcription start
PlantCARE_30767	GARE-motif	TCTGTTG	294	7	-	Brassica oleracea	gibberellin-responsive element
PlantCARE_30767	GARE-motif	TCTGTTG	569	7	+	Brassica oleracea	gibberellin-responsive element
PlantCARE_30767	GARE-motif	TCTGTTG	1405	7	+	Brassica oleracea	gibberellin-responsive element
PlantCARE_30767		motif_sequence	2	4	+	organism	short_function
PlantCARE_30767		motif_sequence	246	4	+	organism	short_function
PlantCARE_30767		motif_sequence	542	4	+	organism	short_function
PlantCARE_30767		motif_sequence	608	4	-	organism	short_function
PlantCARE_30767		motif_sequence	807	4	-	organism	short_function
PlantCARE_30767		motif_sequence	812	4	-	organism	short_function
PlantCARE_30767		motif_sequence	877	4	+	organism	short_function
PlantCARE_30767		motif_sequence	907	4	+	organism	short_function
PlantCARE_30767		motif_sequence	928	4	-	organism	short_function
PlantCARE_30767		motif_sequence	987	4	+	organism	short_function
PlantCARE_30767		motif_sequence	1008	4	-	organism	short_function
PlantCARE_30767		motif_sequence	1066	4	-	organism	short_function
PlantCARE_30767		motif_sequence	1075	4	+	organism	short_function
PlantCARE_30767		motif_sequence	1488	4	-	organism	short_function
PlantCARE_30767	ABRE3a	TACGTG	1315	6	+	Zea mays
PlantCARE_30767	ABRE3a	TACGTG	1468	6	-	Zea mays
PlantCARE_30767	CAAT-box	CAAT	47	4	+	Nicotiana glutinosa
PlantCARE_30767	CAAT-box	CAAT	51	4	+	Nicotiana glutinosa
PlantCARE_30767	CAAT-box	CAAT	63	4	+	Nicotiana glutinosa
PlantCARE_30767	CAAT-box	CAAT	76	4	+	Nicotiana glutinosa
PlantCARE_30767	CAAT-box	CAAT	118	4	+	Nicotiana glutinosa
PlantCARE_30767	CAAT-box	CAAT	130	4	+	Nicotiana glutinosa
PlantCARE_30767	CAAT-box	CAAT	459	4	+	Nicotiana glutinosa
PlantCARE_30767	CAAT-box	CAAT	530	4	+	Nicotiana glutinosa
PlantCARE_30767	CAAT-box	CAAT	540	4	+	Nicotiana glutinosa
PlantCARE_30767	CAAT-box	CAAT	660	4	+	Nicotiana glutinosa
PlantCARE_30767	CAAT-box	CAAT	675	4	+	Nicotiana glutinosa
PlantCARE_30767	CAAT-box	CAAT	682	4	+	Nicotiana glutinosa
PlantCARE_30767	CAAT-box	CAAT	724	4	-	Nicotiana glutinosa
PlantCARE_30767	CAAT-box	CAAT	748	4	+	Nicotiana glutinosa
PlantCARE_30767	CAAT-box	CAAT	837	4	+	Nicotiana glutinosa
PlantCARE_30767	CAAT-box	CAAT	1054	4	+	Nicotiana glutinosa
PlantCARE_30767	CAAT-box	CAAT	1132	4	-	Nicotiana glutinosa
PlantCARE_30767	CAAT-box	CAAT	1156	4	-	Nicotiana glutinosa
PlantCARE_30767	CAAT-box	CAAT	1195	4	+	Nicotiana glutinosa
PlantCARE_30767	CAAT-box	CAAT	1228	4	+	Nicotiana glutinosa
PlantCARE_30767	CAAT-box	CAAT	1348	4	+	Nicotiana glutinosa
PlantCARE_30767	Unnamed__4	CTCC	248	4	+	Petroselinum hortense
PlantCARE_30767	Unnamed__4	CTCC	259	4	-	Petroselinum hortense
PlantCARE_30767	Unnamed__4	CTCC	374	4	+	Petroselinum hortense
PlantCARE_30767	Unnamed__4	CTCC	389	4	-	Petroselinum hortense
PlantCARE_30767	Unnamed__4	CTCC	506	4	+	Petroselinum hortense
PlantCARE_30767	Unnamed__4	CTCC	783	4	-	Petroselinum hortense
PlantCARE_30767	Unnamed__4	CTCC	843	4	-	Petroselinum hortense
PlantCARE_30767	Unnamed__4	CTCC	850	4	-	Petroselinum hortense
PlantCARE_30767	Unnamed__4	CTCC	1280	4	+	Petroselinum hortense
PlantCARE_30767	Unnamed__4	CTCC	1328	4	-	Petroselinum hortense
PlantCARE_30767	dOCT	CACGGATC	280	8	-	Zea mays
PlantCARE_30767	W box	TTGACC	856	6	-	Arabidopsis thaliana
PlantCARE_30767	ABRE4	CACGTA	1315	6	-	Zea mays
PlantCARE_30767	ABRE4	CACGTA	1468	6	+	Zea mays
PlantCARE_30767	Myb	TAACTG	340	6	-	Arabidopsis thaliana
PlantCARE_30767	Unnamed__1	CGTGG	7	5	-	Zea mays
PlantCARE_30767	Unnamed__1	CGTGG	30	5	-	Zea mays
PlantCARE_30767	as-1	TGACG	251	5	-	Arabidopsis thaliana
PlantCARE_30767	as-1	TGACG	276	5	+	Arabidopsis thaliana
PlantCARE_30767	as-1	TGACG	351	5	+	Arabidopsis thaliana
PlantCARE_30767	MYB	CAACCA	185	6	+	Arabidopsis thaliana
PlantCARE_30767	MYB	CAACAG	294	6	+	Arabidopsis thaliana
PlantCARE_30767	MYB	CAACAG	570	6	-	Arabidopsis thaliana
PlantCARE_30767	MYB	TAACCA	711	6	+	Arabidopsis thaliana
PlantCARE_30767	MYB	CAACCA	756	6	-	Arabidopsis thaliana
PlantCARE_30767	MYB	CAACAG	1406	6	-	Arabidopsis thaliana
PlantCARE_30767	Myb-binding site	CAACAG	294	6	+	Nicotiana tabacum
PlantCARE_30767	Myb-binding site	CAACAG	570	6	-	Nicotiana tabacum
PlantCARE_30767	Myb-binding site	CAACAG	1406	6	-	Nicotiana tabacum
PlantCARE_30767	MYB-like sequence	TAACCA	711	6	+	Arabidopsis thaliana

## Sheet: All
function
auxin-responsive element
cis-acting element involved in cell cycle regulation		auxin-responsive element	2
cis-acting element involved in gibberellin-responsiveness		cell cycle regulation	1
cis-acting element involved in the abscisic acid responsiveness		abscisic acid responsiveness	7
cis-acting element involved in the abscisic acid responsiveness		anaerobic induction	1
cis-acting element involved in the abscisic acid responsiveness		light responsiveness	10
cis-acting element involved in the abscisic acid responsiveness		seed-specific regulation	2
cis-acting element involved in the abscisic acid responsiveness		MeJA-responsiveness	17
cis-acting element involved in the abscisic acid responsiveness		promoter and enhancer regions	28
cis-acting element involved in the abscisic acid responsiveness		core promoter element around -30 of transcription start	59
cis-acting regulatory element essential for the anaerobic induction		gibberellin-responsive element	4
cis-acting regulatory element involved in auxin responsiveness		MYB binding site involved in drought-inducibility	2
cis-acting regulatory element involved in light responsiveness		MYBHv1 binding site	1
cis-acting regulatory element involved in light responsiveness		short_function	52
cis-acting regulatory element involved in light responsiveness
cis-acting regulatory element involved in light responsiveness
cis-acting regulatory element involved in light responsiveness
cis-acting regulatory element involved in light responsiveness
cis-acting regulatory element involved in light responsiveness
cis-acting regulatory element involved in light responsiveness
cis-acting regulatory element involved in seed-specific regulation
cis-acting regulatory element involved in seed-specific regulation
cis-acting regulatory element involved in the MeJA-responsiveness
cis-acting regulatory element involved in the MeJA-responsiveness
cis-acting regulatory element involved in the MeJA-responsiveness
cis-acting regulatory element involved in the MeJA-responsiveness
cis-acting regulatory element involved in the MeJA-responsiveness
cis-acting regulatory element involved in the MeJA-responsiveness
cis-acting regulatory element involved in the MeJA-responsiveness
cis-acting regulatory element involved in the MeJA-responsiveness
cis-acting regulatory element involved in the MeJA-responsiveness
cis-acting regulatory element involved in the MeJA-responsiveness
cis-acting regulatory element involved in the MeJA-responsiveness
cis-acting regulatory element involved in the MeJA-responsiveness
cis-acting regulatory element involved in the MeJA-responsiveness
cis-acting regulatory element involved in the MeJA-responsiveness
cis-acting regulatory element involved in the MeJA-responsiveness
cis-acting regulatory element involved in the MeJA-responsiveness
common cis-acting element in promoter and enhancer regions
common cis-acting element in promoter and enhancer regions
common cis-acting element in promoter and enhancer regions
common cis-acting element in promoter and enhancer regions
common cis-acting element in promoter and enhancer regions
common cis-acting element in promoter and enhancer regions
common cis-acting element in promoter and enhancer regions
common cis-acting element in promoter and enhancer regions
common cis-acting element in promoter and enhancer regions
common cis-acting element in promoter and enhancer regions
common cis-acting element in promoter and enhancer regions
common cis-acting element in promoter and enhancer regions
common cis-acting element in promoter and enhancer regions
common cis-acting element in promoter and enhancer regions
common cis-acting element in promoter and enhancer regions
common cis-acting element in promoter and enhancer regions
common cis-acting element in promoter and enhancer regions
common cis-acting element in promoter and enhancer regions
common cis-acting element in promoter and enhancer regions
common cis-acting element in promoter and enhancer regions
common cis-acting element in promoter and enhancer regions
common cis-acting element in promoter and enhancer regions
common cis-acting element in promoter and enhancer regions
common cis-acting element in promoter and enhancer regions
common cis-acting element in promoter and enhancer regions
common cis-acting element in promoter and enhancer regions
common cis-acting element in promoter and enhancer regions
core promoter element around -30 of transcription start
core promoter element around -30 of transcription start
core promoter element around -30 of transcription start
core promoter element around -30 of transcription start
core promoter element around -30 of transcription start
core promoter element around -30 of transcription start
core promoter element around -30 of transcription start
core promoter element around -30 of transcription start
core promoter element around -30 of transcription start
core promoter element around -30 of transcription start
core promoter element around -30 of transcription start
core promoter element around -30 of transcription start
core promoter element around -30 of transcription start
core promoter element around -30 of transcription start
core promoter element around -30 of transcription start
core promoter element around -30 of transcription start
core promoter element around -30 of transcription start
core promoter element around -30 of transcription start
core promoter element around -30 of transcription start
core promoter element around -30 of transcription start
core promoter element around -30 of transcription start
core promoter element around -30 of transcription start
core promoter element around -30 of transcription start
core promoter element around -30 of transcription start
core promoter element around -30 of transcription start
core promoter element around -30 of transcription start
core promoter element around -30 of transcription start
core promoter element around -30 of transcription start
core promoter element around -30 of transcription start
core promoter element around -30 of transcription start
core promoter element around -30 of transcription start
core promoter element around -30 of transcription start
core promoter element around -30 of transcription start
core promoter element around -30 of transcription start
core promoter element around -30 of transcription start
core promoter element around -30 of transcription start
core promoter element around -30 of transcription start
core promoter element around -30 of transcription start
core promoter element around -30 of transcription start
core promoter element around -30 of transcription start
core promoter element around -30 of transcription start
core promoter element around -30 of transcription start
core promoter element around -30 of transcription start
core promoter element around -30 of transcription start
core promoter element around -30 of transcription start
core promoter element around -30 of transcription start
core promoter element around -30 of transcription start
core promoter element around -30 of transcription start
core promoter element around -30 of transcription start
core promoter element around -30 of transcription start
core promoter element around -30 of transcription start
core promoter element around -30 of transcription start
core promoter element around -30 of transcription start
core promoter element around -30 of transcription start
core promoter element around -30 of transcription start
core promoter element around -30 of transcription start
core promoter element around -30 of transcription start
core promoter element around -30 of transcription start
core promoter element around -30 of transcription start
gibberellin-responsive element
gibberellin-responsive element
gibberellin-responsive element
gibberellin-responsive element
light responsive element
light responsive element
light responsive element
MYB binding site involved in drought-inducibility
MYB binding site involved in light responsiveness
MYBHv1 binding site
part of a light responsive element
part of a light responsive element
protein binding site
short_function
short_function
short_function
short_function
short_function
short_function
short_function
short_function
short_function
short_function
short_function
short_function
short_function
short_function
short_function
short_function
short_function
short_function
short_function
short_function
short_function
short_function
short_function
short_function
short_function
short_function
short_function
short_function
short_function
short_function
short_function
short_function
short_function
short_function
short_function
short_function
short_function
short_function
short_function
short_function
short_function
short_function
short_function
short_function
short_function
short_function
short_function
short_function
short_function
short_function
short_function
short_function

## Sheet: Sheet2
TraesCS2D02G521700
	Site Name	sequence	Position	Matrix score.	Strand	Organism	function
PlantCARE_29539	TGA-element	AACGAC	380	6	+	Brassica oleracea	auxin-responsive element
PlantCARE_29539	ABRE	ACGTG	453	5	-	Arabidopsis thaliana	cis-acting element involved in the abscisic acid responsiveness
PlantCARE_29539	ABRE	ACGTG	1505	5	+	Arabidopsis thaliana	cis-acting element involved in the abscisic acid responsiveness
PlantCARE_29539	AuxRR-core	GGTCCAT	507	7	-	Nicotiana tabacum	cis-acting regulatory element involved in auxin responsiveness
PlantCARE_29539	G-box	TACGTG	453	6	-	Arabidopsis thaliana	cis-acting regulatory element involved in light responsiveness
PlantCARE_29539	G-box	TACGTG	1504	6	+	Arabidopsis thaliana	cis-acting regulatory element involved in light responsiveness
PlantCARE_29539	CAAT-box	CCAAT	520	5	+	Arabidopsis thaliana	common cis-acting element in promoter and enhancer regions
PlantCARE_29539	CAAT-box	CCAAT	861	5	-	Arabidopsis thaliana	common cis-acting element in promoter and enhancer regions
PlantCARE_29539	CAAT-box	CCAAT	1161	5	+	Arabidopsis thaliana	common cis-acting element in promoter and enhancer regions
PlantCARE_29539	CAAT-box	CCAAT	1196	5	+	Arabidopsis thaliana	common cis-acting element in promoter and enhancer regions
PlantCARE_29539	TATA-box	TATATA	457	6	+	Arabidopsis thaliana	core promoter element around -30 of transcription start
PlantCARE_29539	TATA-box	ATATAT	458	6	+	Brassica napus	core promoter element around -30 of transcription start
PlantCARE_29539	TATA-box	TATATA	459	6	+	Arabidopsis thaliana	core promoter element around -30 of transcription start
PlantCARE_29539	TATA-box	ATATAA	460	6	+	Brassica oleracea	core promoter element around -30 of transcription start
PlantCARE_29539	TATA-box	TATA	461	4	+	Arabidopsis thaliana	core promoter element around -30 of transcription start
PlantCARE_29539	TATA-box	TATA	491	4	+	Arabidopsis thaliana	core promoter element around -30 of transcription start
PlantCARE_29539	TATA-box	TATA	524	4	+	Arabidopsis thaliana	core promoter element around -30 of transcription start
PlantCARE_29539	TATA-box	TATA	751	4	+	Arabidopsis thaliana	core promoter element around -30 of transcription start
PlantCARE_29539	TATA-box	TATA	774	4	-	Arabidopsis thaliana	core promoter element around -30 of transcription start
PlantCARE_29539	TATA-box	TACAAAA	784	7	+	Oryza sativa	core promoter element around -30 of transcription start
PlantCARE_29539	TATA-box	TATA	813	4	-	Arabidopsis thaliana	core promoter element around -30 of transcription start
PlantCARE_29539	TATA-box	TATAAATA	815	8	-	Daucus carota	core promoter element around -30 of transcription start
PlantCARE_29539	TATA-box	TATAAAT	816	7	-	Brassica juncea	core promoter element around -30 of transcription start
PlantCARE_29539	TATA-box	TATAAA	817	6	-	Helianthus annuus	core promoter element around -30 of transcription start
PlantCARE_29539	TATA-box	TATAA	818	5	-	Arabidopsis thaliana	core promoter element around -30 of transcription start
PlantCARE_29539	TATA-box	TATA	819	4	-	Arabidopsis thaliana	core promoter element around -30 of transcription start
PlantCARE_29539	TATA-box	TATAA	878	5	-	Arabidopsis thaliana	core promoter element around -30 of transcription start
PlantCARE_29539	TATA-box	TATA	879	4	-	Arabidopsis thaliana	core promoter element around -30 of transcription start
PlantCARE_29539	TATA-box	TATA	930	4	-	Arabidopsis thaliana	core promoter element around -30 of transcription start
PlantCARE_29539	TATA-box	TATA	975	4	-	Arabidopsis thaliana	core promoter element around -30 of transcription start
PlantCARE_29539	TATA-box	ATATAT	1020	6	-	Brassica napus	core promoter element around -30 of transcription start
PlantCARE_29539	TATA-box	TATATA	1021	6	-	Arabidopsis thaliana	core promoter element around -30 of transcription start
PlantCARE_29539	TATA-box	ATATAA	1022	6	+	Brassica oleracea	core promoter element around -30 of transcription start
PlantCARE_29539	TATA-box	TATA	1023	4	-	Arabidopsis thaliana	core promoter element around -30 of transcription start
PlantCARE_29539	TATA-box	TATA	1065	4	-	Arabidopsis thaliana	core promoter element around -30 of transcription start
PlantCARE_29539	TATA-box	TATA	1449	4	-	Arabidopsis thaliana	core promoter element around -30 of transcription start
PlantCARE_29539	TATA-box	TATA	1455	4	-	Arabidopsis thaliana	core promoter element around -30 of transcription start
PlantCARE_29539	GT1-motif	GGTTAA	1140	6	+	Arabidopsis thaliana	light responsive element
PlantCARE_29539	GATA-motif	AAGGATAAGG	674	9	+	Solanum tuberosum	part of a light responsive element
PlantCARE_29539	I-box	atGATAAGGTC	1177	11	-	Helianthus annuus	part of a light responsive element
PlantCARE_29539		motif_sequence	317	4	-	organism	short_function
PlantCARE_29539		motif_sequence	479	4	+	organism	short_function
PlantCARE_29539		motif_sequence	503	4	-	organism	short_function
PlantCARE_29539		motif_sequence	516	4	+	organism	short_function
PlantCARE_29539		motif_sequence	570	4	+	organism	short_function
PlantCARE_29539		motif_sequence	580	4	-	organism	short_function
PlantCARE_29539		motif_sequence	607	4	+	organism	short_function
PlantCARE_29539		motif_sequence	617	4	-	organism	short_function
PlantCARE_29539		motif_sequence	745	4	-	organism	short_function
PlantCARE_29539		motif_sequence	834	4	-	organism	short_function
PlantCARE_29539		motif_sequence	854	4	-	organism	short_function
PlantCARE_29539		motif_sequence	893	4	-	organism	short_function
PlantCARE_29539		motif_sequence	909	4	-	organism	short_function
PlantCARE_29539		motif_sequence	1041	4	-	organism	short_function
PlantCARE_29539		motif_sequence	1227	4	-	organism	short_function
PlantCARE_29539		motif_sequence	1271	4	+	organism	short_function
PlantCARE_29539		motif_sequence	1288	4	+	organism	short_function
PlantCARE_29539		motif_sequence	1390	4	+	organism	short_function
PlantCARE_29539		motif_sequence	1510	4	-	organism	short_function
PlantCARE_29539	STRE	AGGGG	372	5	+	Arabidopsis thaliana
PlantCARE_29539	STRE	AGGGG	614	5	+	Arabidopsis thaliana
PlantCARE_29539	Unnamed__4	CTCC	317	4	-	Petroselinum hortense
PlantCARE_29539	Unnamed__4	CTCC	342	4	-	Petroselinum hortense
PlantCARE_29539	Unnamed__4	CTCC	375	4	-	Petroselinum hortense
PlantCARE_29539	Unnamed__4	CTCC	518	4	+	Petroselinum hortense
PlantCARE_29539	Unnamed__4	CTCC	572	4	+	Petroselinum hortense
PlantCARE_29539	Unnamed__4	CTCC	609	4	+	Petroselinum hortense
PlantCARE_29539	Unnamed__4	CTCC	617	4	-	Petroselinum hortense
PlantCARE_29539	Unnamed__4	CTCC	758	4	+	Petroselinum hortense
PlantCARE_29539	Unnamed__4	CTCC	762	4	+	Petroselinum hortense
PlantCARE_29539	Unnamed__4	CTCC	997	4	-	Petroselinum hortense
PlantCARE_29539	Unnamed__4	CTCC	1001	4	-	Petroselinum hortense
PlantCARE_29539	Unnamed__4	CTCC	1130	4	+	Petroselinum hortense
PlantCARE_29539	Unnamed__4	CTCC	1137	4	-	Petroselinum hortense
PlantCARE_29539	Unnamed__4	CTCC	1212	4	+	Petroselinum hortense
PlantCARE_29539	Unnamed__4	CTCC	1273	4	+	Petroselinum hortense
PlantCARE_29539	Unnamed__4	CTCC	1414	4	+	Petroselinum hortense
PlantCARE_29539	Unnamed__4	CTCC	1439	4	+	Petroselinum hortense
PlantCARE_29539	Unnamed__4	CTCC	1510	4	-	Petroselinum hortense
PlantCARE_29539	ABRE4	CACGTA	453	6	+	Zea mays
PlantCARE_29539	ABRE4	CACGTA	1504	6	-	Zea mays
PlantCARE_29539	Unnamed__1	CGTGG	1407	5	+	Zea mays
PlantCARE_29539	Unnamed__1	CGTGG	1506	5	+	Zea mays
PlantCARE_29539	AT~TATA-box	TATATA	457	6	+	Arabidopsis thaliana
PlantCARE_29539	AT~TATA-box	TATATA	459	6	+	Arabidopsis thaliana
PlantCARE_29539	AT~TATA-box	TATATA	1021	6	-	Arabidopsis thaliana
PlantCARE_29539	dOCT	CTCGGATC	1520	8	+	Zea mays
PlantCARE_29539	Myb-binding site	CAACAG	1251	6	+	Nicotiana tabacum
PlantCARE_29539	TCA	TCATCTTCAT	1225	9	-	Pisum sativum
PlantCARE_29539	DRE core	GCCGAC	1535	6	+	Arabidopsis thaliana
PlantCARE_29539	ABRE3a	TACGTG	453	6	-	Zea mays
PlantCARE_29539	ABRE3a	TACGTG	1504	6	+	Zea mays
PlantCARE_29539	CAAT-box	CAAT	422	4	+	Nicotiana glutinosa
PlantCARE_29539	CAAT-box	CAAT	435	4	-	Nicotiana glutinosa
PlantCARE_29539	CAAT-box	CAAT	521	4	+	Nicotiana glutinosa
PlantCARE_29539	CAAT-box	CAAT	890	4	-	Nicotiana glutinosa
PlantCARE_29539	CAAT-box	CAAT	906	4	-	Nicotiana glutinosa
PlantCARE_29539	CAAT-box	CAAT	920	4	+	Nicotiana glutinosa
PlantCARE_29539	CAAT-box	CAAT	1028	4	+	Nicotiana glutinosa
PlantCARE_29539	CAAT-box	CAAT	1152	4	+	Nicotiana glutinosa
PlantCARE_29539	CAAT-box	CAAT	1162	4	+	Nicotiana glutinosa
PlantCARE_29539	CAAT-box	CAAT	1192	4	+	Nicotiana glutinosa
PlantCARE_29539	CAAT-box	CAAT	1197	4	+	Nicotiana glutinosa
PlantCARE_29539	W box	TTGACC	939	6	-	Arabidopsis thaliana
PlantCARE_29539	W box	TTGACC	1175	6	+	Arabidopsis thaliana
PlantCARE_29539	MYB	CAACCA	1096	6	+	Arabidopsis thaliana
PlantCARE_29539	MYB	CAACAG	1251	6	+	Arabidopsis thaliana
PlantCARE_29539	MYB	CAACCA	1345	6	-	Arabidopsis thaliana

## Sheet: Sheet3
TraesCS5A02G270700
	Site Name	sequence	Position	Matrix score.	Strand	Organism	function
PlantCARE_16228	MSA-like	(T/C)C(T/C)AACGG(T/C)(T/C)A	128	9	-	Catharanthus roseus	cis-acting element involved in cell cycle regulation
PlantCARE_16228	ABRE	ACGTG	84	5	+	Arabidopsis thaliana	cis-acting element involved in the abscisic acid responsiveness
PlantCARE_16228	ABRE	ACGTG	292	5	-	Arabidopsis thaliana	cis-acting element involved in the abscisic acid responsiveness
PlantCARE_16228	ABRE	ACGTG	668	5	-	Arabidopsis thaliana	cis-acting element involved in the abscisic acid responsiveness
PlantCARE_16228	G-box	CACGTC	83	6	-	Zea mays	cis-acting regulatory element involved in light responsiveness
PlantCARE_16228	G-box	TACGTG	292	6	-	Arabidopsis thaliana	cis-acting regulatory element involved in light responsiveness
PlantCARE_16228	G-box	CACGAC	447	6	+	Zea mays	cis-acting regulatory element involved in light responsiveness
PlantCARE_16228	G-box	CACGTC	668	6	+	Zea mays	cis-acting regulatory element involved in light responsiveness
PlantCARE_16228	RY-element	CATGCATG	59	8	+	Helianthus annuus	cis-acting regulatory element involved in seed-specific regulation
PlantCARE_16228	RY-element	CATGCATG	1451	8	-	Helianthus annuus	cis-acting regulatory element involved in seed-specific regulation
PlantCARE_16228	CGTCA-motif	CGTCA	165	5	-	Hordeum vulgare	cis-acting regulatory element involved in the MeJA-responsiveness
PlantCARE_16228	CGTCA-motif	CGTCA	358	5	+	Hordeum vulgare	cis-acting regulatory element involved in the MeJA-responsiveness
PlantCARE_16228	CGTCA-motif	CGTCA	429	5	+	Hordeum vulgare	cis-acting regulatory element involved in the MeJA-responsiveness
PlantCARE_16228	CGTCA-motif	CGTCA	537	5	+	Hordeum vulgare	cis-acting regulatory element involved in the MeJA-responsiveness
PlantCARE_16228	CGTCA-motif	CGTCA	675	5	-	Hordeum vulgare	cis-acting regulatory element involved in the MeJA-responsiveness
PlantCARE_16228	TGACG-motif	TGACG	165	5	+	Hordeum vulgare	cis-acting regulatory element involved in the MeJA-responsiveness
PlantCARE_16228	TGACG-motif	TGACG	358	5	-	Hordeum vulgare	cis-acting regulatory element involved in the MeJA-responsiveness
PlantCARE_16228	TGACG-motif	TGACG	429	5	-	Hordeum vulgare	cis-acting regulatory element involved in the MeJA-responsiveness
PlantCARE_16228	TGACG-motif	TGACG	537	5	-	Hordeum vulgare	cis-acting regulatory element involved in the MeJA-responsiveness
PlantCARE_16228	TGACG-motif	TGACG	675	5	+	Hordeum vulgare	cis-acting regulatory element involved in the MeJA-responsiveness
PlantCARE_16228	CAAT-box	CAAAT	188	5	-	Pisum sativum	common cis-acting element in promoter and enhancer regions
PlantCARE_16228	CAAT-box	CCAAT	251	5	-	Arabidopsis thaliana	common cis-acting element in promoter and enhancer regions
PlantCARE_16228	CAAT-box	CAAAT	260	5	+	Pisum sativum	common cis-acting element in promoter and enhancer regions
PlantCARE_16228	CAAT-box	CCAAT	658	5	-	Arabidopsis thaliana	common cis-acting element in promoter and enhancer regions
PlantCARE_16228	CAAT-box	CAAAT	850	5	+	Pisum sativum	common cis-acting element in promoter and enhancer regions
PlantCARE_16228	CAAT-box	CAAAT	917	5	-	Pisum sativum	common cis-acting element in promoter and enhancer regions
PlantCARE_16228	CAAT-box	CCAAT	954	5	+	Arabidopsis thaliana	common cis-acting element in promoter and enhancer regions
PlantCARE_16228	CAAT-box	CAAAT	1191	5	+	Pisum sativum	common cis-acting element in promoter and enhancer regions
PlantCARE_16228	CAAT-box	AGCTCAATTTCA	1203	11	+	Daucus carota	common cis-acting element in promoter and enhancer regions
PlantCARE_16228	CAAT-box	CAAAT	1217	5	+	Pisum sativum	common cis-acting element in promoter and enhancer regions
PlantCARE_16228	CAAT-box	CAAAT	1269	5	+	Pisum sativum	common cis-acting element in promoter and enhancer regions
PlantCARE_16228	CAAT-box	CAAAT	1514	5	+	Pisum sativum	common cis-acting element in promoter and enhancer regions
PlantCARE_16228	CAAT-box	CAAAT	1524	5	+	Pisum sativum	common cis-acting element in promoter and enhancer regions
PlantCARE_16228	TATA-box	TATA	601	4	+	Arabidopsis thaliana	core promoter element around -30 of transcription start
PlantCARE_16228	TATA-box	TATA	640	4	+	Arabidopsis thaliana	core promoter element around -30 of transcription start
PlantCARE_16228	TATA-box	TATATA	688	6	+	Arabidopsis thaliana	core promoter element around -30 of transcription start
PlantCARE_16228	TATA-box	ATATAT	689	6	+	Brassica napus	core promoter element around -30 of transcription start
PlantCARE_16228	TATA-box	TATA	690	4	+	Arabidopsis thaliana	core promoter element around -30 of transcription start
PlantCARE_16228	TATA-box	TATAAA	986	6	-	Helianthus annuus	core promoter element around -30 of transcription start
PlantCARE_16228	TATA-box	TATAA	987	5	-	Arabidopsis thaliana	core promoter element around -30 of transcription start
PlantCARE_16228	TATA-box	TATA	988	4	-	Arabidopsis thaliana	core promoter element around -30 of transcription start
PlantCARE_16228	TATA-box	TATACA	1018	6	-	Helianthus annuus	core promoter element around -30 of transcription start
PlantCARE_16228	TATA-box	TATA	1020	4	-	Arabidopsis thaliana	core promoter element around -30 of transcription start
PlantCARE_16228	TATA-box	TATAAATA	1063	8	-	Daucus carota	core promoter element around -30 of transcription start
PlantCARE_16228	TATA-box	TATAAAT	1064	7	-	Brassica juncea	core promoter element around -30 of transcription start
PlantCARE_16228	TATA-box	TATAAA	1065	6	-	Helianthus annuus	core promoter element around -30 of transcription start
PlantCARE_16228	TATA-box	TATAA	1066	5	-	Arabidopsis thaliana	core promoter element around -30 of transcription start
PlantCARE_16228	TATA-box	TATA	1067	4	-	Arabidopsis thaliana	core promoter element around -30 of transcription start
PlantCARE_16228	TATA-box	TATA	1104	4	-	Arabidopsis thaliana	core promoter element around -30 of transcription start
PlantCARE_16228	TATA-box	TATA	1179	4	-	Arabidopsis thaliana	core promoter element around -30 of transcription start
PlantCARE_16228	TATA-box	ATTATA	1378	6	+	Brassica napus	core promoter element around -30 of transcription start
PlantCARE_16228	TATA-box	TATAA	1379	5	-	Arabidopsis thaliana	core promoter element around -30 of transcription start
PlantCARE_16228	TATA-box	TATA	1380	4	-	Arabidopsis thaliana	core promoter element around -30 of transcription start
PlantCARE_16228	TATA-box	TATAAA	1624	6	-	Helianthus annuus	core promoter element around -30 of transcription start
PlantCARE_16228	TATA-box	TATAA	1625	5	-	Arabidopsis thaliana	core promoter element around -30 of transcription start
PlantCARE_16228	TATA-box	TATA	1626	4	-	Arabidopsis thaliana	core promoter element around -30 of transcription start
PlantCARE_16228	GARE-motif	TCTGTTG	1135	7	+	Brassica oleracea	gibberellin-responsive element
PlantCARE_16228	Sp1	GGGCGG	136	6	+	Oryza sativa	light responsive element
PlantCARE_16228	Sp1	GGGCGG	390	6	-	Oryza sativa	light responsive element
PlantCARE_16228	MBS	CAACTG	301	6	+	Arabidopsis thaliana	MYB binding site involved in drought-inducibility
PlantCARE_16228	MRE	AACCTAA	1477	7	+	Petroselinum crispum	MYB binding site involved in light responsiveness
PlantCARE_16228	CCAAT-box	CAACGG	131	6	-	Hordeum vulgare	MYBHv1 binding site
PlantCARE_16228	Box III	atCATTTTCACt	1240	11	-	Pisum sativum	protein binding site
PlantCARE_16228		motif_sequence	101	4	-	organism	short_function
PlantCARE_16228		motif_sequence	471	4	-	organism	short_function
PlantCARE_16228		motif_sequence	522	4	+	organism	short_function
PlantCARE_16228		motif_sequence	564	4	+	organism	short_function
PlantCARE_16228		motif_sequence	569	4	+	organism	short_function
PlantCARE_16228		motif_sequence	626	4	-	organism	short_function
PlantCARE_16228		motif_sequence	649	4	-	organism	short_function
PlantCARE_16228		motif_sequence	730	4	+	organism	short_function
PlantCARE_16228		motif_sequence	794	4	+	organism	short_function
PlantCARE_16228		motif_sequence	870	4	+	organism	short_function
PlantCARE_16228		motif_sequence	888	4	+	organism	short_function
PlantCARE_16228		motif_sequence	898	4	-	organism	short_function
PlantCARE_16228		motif_sequence	906	4	+	organism	short_function
PlantCARE_16228		motif_sequence	935	4	+	organism	short_function
PlantCARE_16228		motif_sequence	964	4	+	organism	short_function
PlantCARE_16228		motif_sequence	973	4	+	organism	short_function
PlantCARE_16228		motif_sequence	1087	4	+	organism	short_function
PlantCARE_16228		motif_sequence	1547	4	+	organism	short_function
PlantCARE_16228		motif_sequence	1615	4	+	organism	short_function
PlantCARE_16228	STRE	AGGGG	34	5	+	Arabidopsis thaliana
PlantCARE_16228	STRE	AGGGG	875	5	-	Arabidopsis thaliana
PlantCARE_16228	Unnamed__1	CGTGG	85	5	+	Zea mays
PlantCARE_16228	Unnamed__1	CGTGG	291	5	-	Zea mays
PlantCARE_16228	Unnamed__1	CGTGG	439	5	-	Zea mays
PlantCARE_16228	Unnamed__1	CGTGG	826	5	-	Zea mays
PlantCARE_16228	Unnamed__1	CGTGG	1646	5	-	Zea mays
PlantCARE_16228	CAAT-box	CAAT	149	4	-	Nicotiana glutinosa
PlantCARE_16228	CAAT-box	CAAT	238	4	-	Nicotiana glutinosa
PlantCARE_16228	CAAT-box	CAAT	510	4	+	Nicotiana glutinosa
PlantCARE_16228	CAAT-box	CAAT	774	4	-	Nicotiana glutinosa
PlantCARE_16228	CAAT-box	CAAT	902	4	-	Nicotiana glutinosa
PlantCARE_16228	CAAT-box	CAAT	946	4	+	Nicotiana glutinosa
PlantCARE_16228	CAAT-box	CAAT	955	4	+	Nicotiana glutinosa
PlantCARE_16228	CAAT-box	CAAT	1108	4	+	Nicotiana glutinosa
PlantCARE_16228	CAAT-box	CAAT	1144	4	-	Nicotiana glutinosa
PlantCARE_16228	CAAT-box	CAAT	1354	4	-	Nicotiana glutinosa
PlantCARE_16228	CAAT-box	CAAT	1438	4	-	Nicotiana glutinosa
PlantCARE_16228	CAAT-box	CAAT	1629	4	-	Nicotiana glutinosa
PlantCARE_16228	Myb	CAACTG	301	6	+	Arabidopsis thaliana
PlantCARE_16228	AAGAA-motif	GAAAGAA	232	7	+	Avena sativa
PlantCARE_16228	Myb-binding site	CAACAG	304	6	-	Nicotiana tabacum
PlantCARE_16228	Myb-binding site	CAACAG	1136	6	-	Nicotiana tabacum
PlantCARE_16228	as-1	TGACG	165	5	+	Arabidopsis thaliana
PlantCARE_16228	as-1	TGACG	358	5	-	Arabidopsis thaliana
PlantCARE_16228	as-1	TGACG	429	5	-	Arabidopsis thaliana
PlantCARE_16228	as-1	TGACG	537	5	-	Arabidopsis thaliana
PlantCARE_16228	as-1	TGACG	675	5	+	Arabidopsis thaliana
PlantCARE_16228	ABRE4	CACGTA	292	6	+	Zea mays
PlantCARE_16228	MYB recognition site	CCGTTG	131	6	+	Arabidopsis thaliana
PlantCARE_16228	ERE	ATTTTAAA	1033	8	-	Nicotiana glutinos
PlantCARE_16228	MYB	CAACAG	304	6	-	Arabidopsis thaliana
PlantCARE_16228	MYB	CAACCA	951	6	+	Arabidopsis thaliana
PlantCARE_16228	MYB	CAACAG	1136	6	-	Arabidopsis thaliana
PlantCARE_16228	MYB	CAACCA	1643	6	+	Arabidopsis thaliana
PlantCARE_16228	DRE core	GCCGAC	255	6	+	Arabidopsis thaliana
PlantCARE_16228	AT~TATA-box	TATATA	688	6	+	Arabidopsis thaliana
PlantCARE_16228	NON	CAACGGCCACG	126	10	-	Nicotiana tabacum
PlantCARE_16228	W box	TTGACC	581	6	-	Arabidopsis thaliana
PlantCARE_16228	W box	TTGACC	1056	6	+	Arabidopsis thaliana
PlantCARE_16228	ABRE3a	TACGTG	292	6	-	Zea mays
PlantCARE_16228	WRE3	CCACCT	452	6	+	Pisum sativum
PlantCARE_16228	WRE3	CCACCT	842	6	+	Pisum sativum
PlantCARE_16228	WRE3	CCACCT	1619	6	+	Pisum sativum
PlantCARE_16228	Unnamed__4	CTCC	70	4	-	Petroselinum hortense
PlantCARE_16228	Unnamed__4	CTCC	229	4	-	Petroselinum hortense
PlantCARE_16228	Unnamed__4	CTCC	410	4	+	Petroselinum hortense
PlantCARE_16228	Unnamed__4	CTCC	571	4	+	Petroselinum hortense
PlantCARE_16228	Unnamed__4	CTCC	823	4	+	Petroselinum hortense
PlantCARE_16228	Unnamed__4	CTCC	975	4	+	Petroselinum hortense
PlantCARE_16228	Unnamed__4	CTCC	996	4	+	Petroselinum hortense
PlantCARE_16228	Unnamed__4	CTCC	1000	4	+	Petroselinum hortense
PlantCARE_16228	Unnamed__4	CTCC	1253	4	-	Petroselinum hortense
PlantCARE_16228	Unnamed__4	CTCC	1257	4	-	Petroselinum hortense
PlantCARE_16228	Unnamed__4	CTCC	1281	4	+	Petroselinum hortense
PlantCARE_16228	Unnamed__4	CTCC	1549	4	+	Petroselinum hortense
PlantCARE_16228	Unnamed__4	CTCC	1617	4	+	Petroselinum hortense
