# Supplementary material for: Genome–Transcriptome Transition Approaches to Characterize Anthocyanin Biosynthesis Pathway Genes in Blue, Black and Purple Wheat
Source: Genes (Basel). 2023 Mar 27;14(4):809. doi: 10.3390/genes14040809 (PMC10137985; doi:10.3390/genes14040809)
Supplement: Supplementary file 1 [file genes-14-00809-s001.zip › Table S3/F3H.xlsx]

## Sheet: Sheet1
PlantCARE_15535	TGA-element	AACGAC	851	6	-	Brassica oleracea	auxin-responsive element
PlantCARE_15535	TGA-element	AACGAC	864	6	-	Brassica oleracea	auxin-responsive element
PlantCARE_15535	TGA-element	AACGAC	2328	6	+	Brassica oleracea	auxin-responsive element
PlantCARE_15535	MSA-like	(T/C)C(T/C)AACGG(T/C)(T/C)A	2	8.5	+	Catharanthus roseus	cis-acting element involved in cell cycle regulation
PlantCARE_15535	TC-rich repeats	GTTTTCTTAC	1258	9	-	Nicotiana tabacum	cis-acting element involved in defense and stress responsiveness
PlantCARE_15535	ACE	GCGACGTACC	263	9	-	Petroselinum crispum	cis-acting element involved in light responsiveness
PlantCARE_15535	ABRE	CGCACGTGTC	1391	9	-	Hordeum vulgare	cis-acting element involved in the abscisic acid responsiveness
PlantCARE_15535	ABRE	ACGTG	1393	5	-	Arabidopsis thaliana	cis-acting element involved in the abscisic acid responsiveness
PlantCARE_15535	ABRE	ACGTG	1796	5	-	Arabidopsis thaliana	cis-acting element involved in the abscisic acid responsiveness
PlantCARE_15535	ABRE	ACGTG	2266	5	+	Arabidopsis thaliana	cis-acting element involved in the abscisic acid responsiveness
PlantCARE_15535	ABRE	ACGTG	2299	5	+	Arabidopsis thaliana	cis-acting element involved in the abscisic acid responsiveness
PlantCARE_15535	ABRE	GACACGTGGC	2378	9	-	Triticum aestivum	cis-acting element involved in the abscisic acid responsiveness
PlantCARE_15535	A-box	CCGTCC	293	6	-	Petroselinum crispum	cis-acting regulatory element
PlantCARE_15535	A-box	CCGTCC	1203	6	+	Petroselinum crispum	cis-acting regulatory element
PlantCARE_15535	A-box	CCGTCC	1594	6	+	Petroselinum crispum	cis-acting regulatory element
PlantCARE_15535	A-box	CCGTCC	1599	6	+	Petroselinum crispum	cis-acting regulatory element
PlantCARE_15535	A-box	CCGTCC	2407	6	-	Petroselinum crispum	cis-acting regulatory element
PlantCARE_15535	ARE	AAACCA	1443	6	+	Zea mays	cis-acting regulatory element essential for the anaerobic induction
PlantCARE_15535	G-box	CACGAC	224	6	+	Zea mays	cis-acting regulatory element involved in light responsiveness
PlantCARE_15535	G-box	CACGAC	1414	6	+	Zea mays	cis-acting regulatory element involved in light responsiveness
PlantCARE_15535	G-box	CACGTC	1796	6	+	Zea mays	cis-acting regulatory element involved in light responsiveness
PlantCARE_15535	G-box	GCCACGTGGA	2089	9	+	Arabidopsis thaliana	cis-acting regulatory element involved in light responsiveness
PlantCARE_15535	G-box	CACGTC	2265	6	-	Zea mays	cis-acting regulatory element involved in light responsiveness
PlantCARE_15535	G-box	CACGAC	2483	6	+	Zea mays	cis-acting regulatory element involved in light responsiveness
PlantCARE_15535	G-Box	CACGTT	1393	6	+	Pisum sativum	cis-acting regulatory element involved in light responsiveness
PlantCARE_15535	G-Box	CACGTT	2298	6	-	Pisum sativum	cis-acting regulatory element involved in light responsiveness
PlantCARE_15535	CGTCA-motif	CGTCA	1093	5	+	Hordeum vulgare	cis-acting regulatory element involved in the MeJA-responsiveness
PlantCARE_15535	CGTCA-motif	CGTCA	1324	5	-	Hordeum vulgare	cis-acting regulatory element involved in the MeJA-responsiveness
PlantCARE_15535	CGTCA-motif	CGTCA	1562	5	+	Hordeum vulgare	cis-acting regulatory element involved in the MeJA-responsiveness
PlantCARE_15535	CGTCA-motif	CGTCA	1586	5	+	Hordeum vulgare	cis-acting regulatory element involved in the MeJA-responsiveness
PlantCARE_15535	TGACG-motif	TGACG	1093	5	-	Hordeum vulgare	cis-acting regulatory element involved in the MeJA-responsiveness
PlantCARE_15535	TGACG-motif	TGACG	1324	5	+	Hordeum vulgare	cis-acting regulatory element involved in the MeJA-responsiveness
PlantCARE_15535	TGACG-motif	TGACG	1562	5	-	Hordeum vulgare	cis-acting regulatory element involved in the MeJA-responsiveness
PlantCARE_15535	TGACG-motif	TGACG	1586	5	-	Hordeum vulgare	cis-acting regulatory element involved in the MeJA-responsiveness
PlantCARE_15535	CAT-box	GCCACT	2119	6	+	Arabidopsis thaliana	cis-acting regulatory element related to meristem expression
PlantCARE_15535	CAAT-box	CAAAT	176	5	-	Pisum sativum	common cis-acting element in promoter and enhancer regions
PlantCARE_15535	CAAT-box	CCAAT	215	5	+	Arabidopsis thaliana	common cis-acting element in promoter and enhancer regions
PlantCARE_15535	CAAT-box	CAAAT	346	5	-	Pisum sativum	common cis-acting element in promoter and enhancer regions
PlantCARE_15535	CAAT-box	CAAAT	467	5	-	Pisum sativum	common cis-acting element in promoter and enhancer regions
PlantCARE_15535	CAAT-box	CAAAT	813	5	-	Pisum sativum	common cis-acting element in promoter and enhancer regions
PlantCARE_15535	CAAT-box	CAAAT	828	5	+	Pisum sativum	common cis-acting element in promoter and enhancer regions
PlantCARE_15535	CAAT-box	CAACCAACTCC	1122	10	-	Arabidopsis thaliana	common cis-acting element in promoter and enhancer regions
PlantCARE_15535	CAAT-box	CCAAT	1207	5	+	Arabidopsis thaliana	common cis-acting element in promoter and enhancer regions
PlantCARE_15535	CAAT-box	TGCCAAC	1221	7	+	Petunia hybrida	common cis-acting element in promoter and enhancer regions
PlantCARE_15535	CAAT-box	CCAAT	1238	5	-	Arabidopsis thaliana	common cis-acting element in promoter and enhancer regions
PlantCARE_15535	CAAT-box	CAAAT	1315	5	-	Pisum sativum	common cis-acting element in promoter and enhancer regions
PlantCARE_15535	CAAT-box	CCAAT	1930	5	+	Arabidopsis thaliana	common cis-acting element in promoter and enhancer regions
PlantCARE_15535	CAAT-box	CCAAT	1933	5	-	Arabidopsis thaliana	common cis-acting element in promoter and enhancer regions
PlantCARE_15535	TATA-box	TATA	374	4	+	Arabidopsis thaliana	core promoter element around -30 of transcription start
PlantCARE_15535	TATA-box	TATAA	573	5	-	Arabidopsis thaliana	core promoter element around -30 of transcription start
PlantCARE_15535	TATA-box	TATA	574	4	+	Arabidopsis thaliana	core promoter element around -30 of transcription start
PlantCARE_15535	TATA-box	ATTATA	690	6	+	Brassica napus	core promoter element around -30 of transcription start
PlantCARE_15535	TATA-box	TATAA	691	5	-	Arabidopsis thaliana	core promoter element around -30 of transcription start
PlantCARE_15535	TATA-box	TATA	692	4	+	Arabidopsis thaliana	core promoter element around -30 of transcription start
PlantCARE_15535	TATA-box	TATA	713	4	+	Arabidopsis thaliana	core promoter element around -30 of transcription start
PlantCARE_15535	TATA-box	TACAAAA	1012	7	+	Oryza sativa	core promoter element around -30 of transcription start
PlantCARE_15535	TATA-box	TACAAAA	1066	7	+	Oryza sativa	core promoter element around -30 of transcription start
PlantCARE_15535	TATA-box	ATATAA	1135	6	+	Brassica oleracea	core promoter element around -30 of transcription start
PlantCARE_15535	TATA-box	TATA	1136	4	+	Arabidopsis thaliana	core promoter element around -30 of transcription start
PlantCARE_15535	GC-motif	CCCCCG	117	6	-	Zea mays	enhancer-like element involved in anoxic specific inducibility
PlantCARE_15535	GC-motif	CCCCCG	333	6	-	Zea mays	enhancer-like element involved in anoxic specific inducibility
PlantCARE_15535	P-box	CCTTTTG	1455	7	-	Oryza sativa	gibberellin-responsive element
PlantCARE_15535	Sp1	GGGCGG	14	6	+	Oryza sativa	light responsive element
PlantCARE_15535	Sp1	GGGCGG	152	6	+	Oryza sativa	light responsive element
PlantCARE_15535	Sp1	GGGCGG	583	6	+	Oryza sativa	light responsive element
PlantCARE_15535	Sp1	GGGCGG	1507	6	-	Oryza sativa	light responsive element
PlantCARE_15535	Sp1	GGGCGG	1735	6	+	Oryza sativa	light responsive element
PlantCARE_15535	Sp1	GGGCGG	2081	6	-	Oryza sativa	light responsive element
PlantCARE_15535	CCAAT-box	CAACGG	1224	6	+	Hordeum vulgare	MYBHv1 binding site
PlantCARE_15535	CCAAT-box	CAACGG	2366	6	+	Hordeum vulgare	MYBHv1 binding site
PlantCARE_15535	GATA-motif	AAGATAAGATT	1247	10	-	Arabidopsis thaliana	part of a light responsive element
PlantCARE_15535		motif_sequence	302	4	-	organism	short_function
PlantCARE_15535		motif_sequence	307	4	-	organism	short_function
PlantCARE_15535		motif_sequence	353	4	-	organism	short_function
PlantCARE_15535		motif_sequence	369	4	-	organism	short_function
PlantCARE_15535		motif_sequence	411	4	-	organism	short_function
PlantCARE_15535		motif_sequence	419	4	+	organism	short_function
PlantCARE_15535		motif_sequence	620	4	-	organism	short_function
PlantCARE_15535		motif_sequence	716	4	+	organism	short_function
PlantCARE_15535		motif_sequence	823	4	+	organism	short_function
PlantCARE_15535		motif_sequence	1006	4	+	organism	short_function
PlantCARE_15535		motif_sequence	1605	4	+	organism	short_function
PlantCARE_15535		motif_sequence	1911	4	+	organism	short_function
PlantCARE_15535		motif_sequence	1947	4	+	organism	short_function
PlantCARE_15535		motif_sequence	1955	4	-	organism	short_function
PlantCARE_15535		motif_sequence	2322	4	+	organism	short_function
PlantCARE_15535		motif_sequence	2474	4	-	organism	short_function
PlantCARE_15535		motif_sequence	2540	4	+	organism	short_function
PlantCARE_15535	Unnamed__4	CTCC	33	4	-	Petroselinum hortense
PlantCARE_15535	Unnamed__4	CTCC	36	4	-	Petroselinum hortense
PlantCARE_15535	Unnamed__4	CTCC	45	4	-	Petroselinum hortense
PlantCARE_15535	Unnamed__4	CTCC	67	4	-	Petroselinum hortense
PlantCARE_15535	Unnamed__4	CTCC	70	4	-	Petroselinum hortense
PlantCARE_15535	Unnamed__4	CTCC	73	4	-	Petroselinum hortense
PlantCARE_15535	Unnamed__4	CTCC	76	4	-	Petroselinum hortense
PlantCARE_15535	Unnamed__4	CTCC	131	4	-	Petroselinum hortense
PlantCARE_15535	Unnamed__4	CTCC	163	4	-	Petroselinum hortense
PlantCARE_15535	Unnamed__4	CTCC	209	4	-	Petroselinum hortense
PlantCARE_15535	Unnamed__4	CTCC	233	4	+	Petroselinum hortense
PlantCARE_15535	Unnamed__4	CTCC	299	4	-	Petroselinum hortense
PlantCARE_15535	Unnamed__4	CTCC	302	4	-	Petroselinum hortense
PlantCARE_15535	Unnamed__4	CTCC	322	4	-	Petroselinum hortense
PlantCARE_15535	Unnamed__4	CTCC	337	4	-	Petroselinum hortense
PlantCARE_15535	Unnamed__4	CTCC	353	4	-	Petroselinum hortense
PlantCARE_15535	Unnamed__4	CTCC	512	4	+	Petroselinum hortense
PlantCARE_15535	Unnamed__4	CTCC	542	4	+	Petroselinum hortense
PlantCARE_15535	Unnamed__4	CTCC	546	4	+	Petroselinum hortense
PlantCARE_15535	Unnamed__4	CTCC	587	4	-	Petroselinum hortense
PlantCARE_15535	Unnamed__4	CTCC	783	4	-	Petroselinum hortense
PlantCARE_15535	Unnamed__4	CTCC	1228	4	-	Petroselinum hortense
PlantCARE_15535	Unnamed__4	CTCC	1460	4	-	Petroselinum hortense
PlantCARE_15535	Unnamed__4	CTCC	1480	4	+	Petroselinum hortense
PlantCARE_15535	Unnamed__4	CTCC	1505	4	+	Petroselinum hortense
PlantCARE_15535	Unnamed__4	CTCC	1518	4	+	Petroselinum hortense
PlantCARE_15535	Unnamed__4	CTCC	1622	4	-	Petroselinum hortense
PlantCARE_15535	Unnamed__4	CTCC	1745	4	-	Petroselinum hortense
PlantCARE_15535	Unnamed__4	CTCC	1787	4	-	Petroselinum hortense
PlantCARE_15535	Unnamed__4	CTCC	1835	4	-	Petroselinum hortense
PlantCARE_15535	Unnamed__4	CTCC	1844	4	-	Petroselinum hortense
PlantCARE_15535	Unnamed__4	CTCC	1955	4	-	Petroselinum hortense
PlantCARE_15535	Unnamed__4	CTCC	1976	4	-	Petroselinum hortense
PlantCARE_15535	Unnamed__4	CTCC	1980	4	+	Petroselinum hortense
PlantCARE_15535	Unnamed__4	CTCC	2009	4	-	Petroselinum hortense
PlantCARE_15535	Unnamed__4	CTCC	2066	4	-	Petroselinum hortense
PlantCARE_15535	Unnamed__4	CTCC	2079	4	+	Petroselinum hortense
PlantCARE_15535	Unnamed__4	CTCC	2096	4	-	Petroselinum hortense
PlantCARE_15535	Unnamed__4	CTCC	2099	4	-	Petroselinum hortense
PlantCARE_15535	Unnamed__4	CTCC	2102	4	-	Petroselinum hortense
PlantCARE_15535	Unnamed__4	CTCC	2141	4	-	Petroselinum hortense
PlantCARE_15535	Unnamed__4	CTCC	2202	4	+	Petroselinum hortense
PlantCARE_15535	Unnamed__4	CTCC	2223	4	+	Petroselinum hortense
PlantCARE_15535	Unnamed__4	CTCC	2341	4	-	Petroselinum hortense
PlantCARE_15535	Unnamed__4	CTCC	2479	4	-	Petroselinum hortense
PlantCARE_15535	Unnamed__4	CTCC	2492	4	-	Petroselinum hortense
PlantCARE_15535	Unnamed__4	CTCC	2495	4	-	Petroselinum hortense
PlantCARE_15535	Unnamed__2	CCCCGG	289	6	-	Zea mays
PlantCARE_15535	Unnamed__2	CCCCGG	2084	6	+	Zea mays
PlantCARE_15535	Unnamed__2	CCCCGG	2281	6	-	Zea mays
PlantCARE_15535	Unnamed__1	CGTGG	1352	5	-	Zea mays
PlantCARE_15535	Unnamed__1	CGTGG	1413	5	-	Zea mays
PlantCARE_15535	Unnamed__1	CGTGG	1431	5	+	Zea mays
PlantCARE_15535	Unnamed__1	CGTGG	1482	5	-	Zea mays
PlantCARE_15535	Unnamed__1	CGTGG	1634	5	-	Zea mays
PlantCARE_15535	Unnamed__1	CGTGG	1691	5	+	Zea mays
PlantCARE_15535	Unnamed__1	CGTGG	1705	5	-	Zea mays
PlantCARE_15535	Unnamed__1	CGTGG	1775	5	-	Zea mays
PlantCARE_15535	Unnamed__1	CGTGG	1795	5	-	Zea mays
PlantCARE_15535	Unnamed__1	CGTGG	1841	5	+	Zea mays
PlantCARE_15535	Unnamed__1	CGTGG	2300	5	+	Zea mays
PlantCARE_15535	Unnamed__1	CGTGG	2357	5	+	Zea mays
PlantCARE_15535	Unnamed__1	CGTGG	2372	5	+	Zea mays
PlantCARE_15535	Unnamed__1	CGTGG	2379	5	-	Zea mays
PlantCARE_15535	CCGTCC motif	CCGTCC	293	6	-	Nicotiana tabacum
PlantCARE_15535	CCGTCC motif	CCGTCC	1203	6	+	Nicotiana tabacum
PlantCARE_15535	CCGTCC motif	CCGTCC	1594	6	+	Nicotiana tabacum
PlantCARE_15535	CCGTCC motif	CCGTCC	1599	6	+	Nicotiana tabacum
PlantCARE_15535	CCGTCC motif	CCGTCC	2407	6	-	Nicotiana tabacum
PlantCARE_15535	MYC	CATTTG	466	6	+	Arabidopsis thaliana
PlantCARE_15535	MYC	CATTTG	812	6	+	Arabidopsis thaliana
PlantCARE_15535	MYC	CATTTG	828	6	-	Arabidopsis thaliana
PlantCARE_15535	MYC	CATGTG	1085	6	-	Arabidopsis thaliana
PlantCARE_15535	MYC	CATTTG	1314	6	+	Arabidopsis thaliana
PlantCARE_15535	MYC	CAATTG	1931	6	-	Arabidopsis thaliana
PlantCARE_15535	MYB	CAACCA	1127	6	-	Arabidopsis thaliana
PlantCARE_15535	MYB	CAACCA	1310	6	+	Arabidopsis thaliana
PlantCARE_15535	MYB	CAACCA	1349	6	+	Arabidopsis thaliana
PlantCARE_15535	DRE core	GCCGAC	183	6	-	Arabidopsis thaliana
PlantCARE_15535	DRE core	GCCGAC	1799	6	-	Arabidopsis thaliana
PlantCARE_15535	DRE core	GCCGAC	2214	6	-	Arabidopsis thaliana
PlantCARE_15535	DRE core	GCCGAC	2426	6	+	Arabidopsis thaliana
PlantCARE_15535	DRE core	GCCGAC	2454	6	+	Arabidopsis thaliana
PlantCARE_15535	STRE	AGGGG	133	5	+	Arabidopsis thaliana
PlantCARE_15535	STRE	AGGGG	165	5	+	Arabidopsis thaliana
PlantCARE_15535	STRE	AGGGG	378	5	-	Arabidopsis thaliana
PlantCARE_15535	STRE	AGGGG	1515	5	-	Arabidopsis thaliana
PlantCARE_15535	F-box	CTATTCTCATT	696	10	-	Lycopersicon esculentum
PlantCARE_15535	as-1	TGACG	1093	5	-	Arabidopsis thaliana
PlantCARE_15535	as-1	TGACG	1324	5	+	Arabidopsis thaliana
PlantCARE_15535	as-1	TGACG	1562	5	-	Arabidopsis thaliana
PlantCARE_15535	as-1	TGACG	1586	5	-	Arabidopsis thaliana
PlantCARE_15535	DRE1	ACCGAGA	2386	7	-	Zea mays
PlantCARE_15535	CAAT-box	CAAT	216	4	+	Nicotiana glutinosa
PlantCARE_15535	CAAT-box	CAAT	448	4	+	Nicotiana glutinosa
PlantCARE_15535	CAAT-box	CAAT	504	4	-	Nicotiana glutinosa
PlantCARE_15535	CAAT-box	CAAT	787	4	+	Nicotiana glutinosa
PlantCARE_15535	CAAT-box	CAAT	791	4	+	Nicotiana glutinosa
PlantCARE_15535	CAAT-box	CAAT	835	4	+	Nicotiana glutinosa
PlantCARE_15535	CAAT-box	CAAT	1208	4	+	Nicotiana glutinosa
PlantCARE_15535	CAAT-box	CAAT	1212	4	-	Nicotiana glutinosa
PlantCARE_15535	CAAT-box	CAAT	1219	4	-	Nicotiana glutinosa
PlantCARE_15535	CAAT-box	CAAT	1931	4	+	Nicotiana glutinosa
PlantCARE_15535	WRE3	CCACCT	63	6	-	Pisum sativum
PlantCARE_15535	WRE3	CCACCT	1765	6	-	Pisum sativum
PlantCARE_15535	WRE3	CCACCT	2090	6	+	Pisum sativum
PlantCARE_15535	WUN-motif	AAATTACTA	479	9	+	Nicotiana glutinosa
PlantCARE_15535	W box	TTGACC	2519	6	-	Arabidopsis thaliana
PlantCARE_15535	CCGTCC-box	CCGTCC	293	6	-	Petroselinum hortense
PlantCARE_15535	CCGTCC-box	CCGTCC	1203	6	+	Petroselinum hortense
PlantCARE_15535	CCGTCC-box	CCGTCC	1594	6	+	Petroselinum hortense
PlantCARE_15535	CCGTCC-box	CCGTCC	1599	6	+	Petroselinum hortense
PlantCARE_15535	CCGTCC-box	CCGTCC	2407	6	-	Petroselinum hortense
PlantCARE_15535	MYB recognition site	CCGTTG	1224	6	-	Arabidopsis thaliana
PlantCARE_15535	MYB recognition site	CCGTTG	2366	6	-	Arabidopsis thaliana

## Sheet: Sheet2
TraesCS2D02G493400
PlantCARE_3765	TGA-element	AACGAC	1513	6	+	Brassica oleracea	auxin-responsive element
PlantCARE_3765	AT-rich element	ATAGAAATCAA	132	10	-	Glycine max	binding site of AT-rich DNA binding protein (ATBP-1)
PlantCARE_3765	TC-rich repeats	ATTCTCTAAC	965	9	+	Nicotiana tabacum	cis-acting element involved in defense and stress responsiveness
PlantCARE_3765	LTR	CCGAAA	596	6	-	Hordeum vulgare	cis-acting element involved in low-temperature responsiveness
PlantCARE_3765	TCA-element	CCATCTTTTT	75	9	+	Nicotiana tabacum	cis-acting element involved in salicylic acid responsiveness
PlantCARE_3765	ABRE	CACGTG	944	6	-	Arabidopsis thaliana	cis-acting element involved in the abscisic acid responsiveness
PlantCARE_3765	ABRE	ACGTG	945	5	+	Arabidopsis thaliana	cis-acting element involved in the abscisic acid responsiveness
PlantCARE_3765	ABRE	ACGTG	1008	5	-	Arabidopsis thaliana	cis-acting element involved in the abscisic acid responsiveness
PlantCARE_3765	ABRE	GCCGCGTGGC	1130	9	-	Oryza sativa	cis-acting element involved in the abscisic acid responsiveness
PlantCARE_3765	ABRE	ACGTG	1162	5	+	Arabidopsis thaliana	cis-acting element involved in the abscisic acid responsiveness
PlantCARE_3765	ABRE	ACGTG	1190	5	-	Arabidopsis thaliana	cis-acting element involved in the abscisic acid responsiveness
PlantCARE_3765	ABRE	ACGTG	1277	5	+	Arabidopsis thaliana	cis-acting element involved in the abscisic acid responsiveness
PlantCARE_3765	A-box	CCGTCC	214	6	+	Petroselinum crispum	cis-acting regulatory element
PlantCARE_3765	A-box	CCGTCC	784	6	+	Petroselinum crispum	cis-acting regulatory element
PlantCARE_3765	ARE	AAACCA	1500	6	+	Zea mays	cis-acting regulatory element essential for the anaerobic induction
PlantCARE_3765	ARE	AAACCA	1537	6	+	Zea mays	cis-acting regulatory element essential for the anaerobic induction
PlantCARE_3765	G-box	CACGTG	944	6	-	Arabidopsis thaliana	cis-acting regulatory element involved in light responsiveness
PlantCARE_3765	G-box	CACGTC	1008	6	+	Zea mays	cis-acting regulatory element involved in light responsiveness
PlantCARE_3765	G-box	CACGTC	1161	6	-	Zea mays	cis-acting regulatory element involved in light responsiveness
PlantCARE_3765	G-box	CACGTC	1190	6	+	Zea mays	cis-acting regulatory element involved in light responsiveness
PlantCARE_3765	G-box	CACGTC	1276	6	-	Zea mays	cis-acting regulatory element involved in light responsiveness
PlantCARE_3765	G-Box	CACGTG	944	6	-	Pisum sativum	cis-acting regulatory element involved in light responsiveness
PlantCARE_3765	TGACG-motif	TGACG	1010	5	-	Hordeum vulgare	cis-acting regulatory element involved in the MeJA-responsiveness
PlantCARE_3765	TGACG-motif	TGACG	1213	5	+	Hordeum vulgare	cis-acting regulatory element involved in the MeJA-responsiveness
PlantCARE_3765	TGACG-motif	TGACG	1275	5	+	Hordeum vulgare	cis-acting regulatory element involved in the MeJA-responsiveness
PlantCARE_3765	CGTCA-motif	CGTCA	1010	5	+	Hordeum vulgare	cis-acting regulatory element involved in the MeJA-responsiveness
PlantCARE_3765	CGTCA-motif	CGTCA	1213	5	-	Hordeum vulgare	cis-acting regulatory element involved in the MeJA-responsiveness
PlantCARE_3765	CGTCA-motif	CGTCA	1275	5	-	Hordeum vulgare	cis-acting regulatory element involved in the MeJA-responsiveness
PlantCARE_3765	O2-site	GATGACATGG	833	10	-	Zea mays	cis-acting regulatory element involved in zein metabolism regulation
PlantCARE_3765	CAAT-box	CAAAT	477	5	-	Pisum sativum	common cis-acting element in promoter and enhancer regions
PlantCARE_3765	CAAT-box	CAAAT	545	5	-	Pisum sativum	common cis-acting element in promoter and enhancer regions
PlantCARE_3765	CAAT-box	CCAAT	550	5	+	Arabidopsis thaliana	common cis-acting element in promoter and enhancer regions
PlantCARE_3765	CAAT-box	CCAAT	848	5	+	Arabidopsis thaliana	common cis-acting element in promoter and enhancer regions
PlantCARE_3765	CAAT-box	CAAAT	1066	5	-	Pisum sativum	common cis-acting element in promoter and enhancer regions
PlantCARE_3765	TATA-box	ccTATAAAaa	80	9	-	Arabidopsis thaliana	core promoter element around -30 of transcription start
PlantCARE_3765	TATA-box	TATAA	101	5	-	Arabidopsis thaliana	core promoter element around -30 of transcription start
PlantCARE_3765	TATA-box	TATA	102	4	+	Arabidopsis thaliana	core promoter element around -30 of transcription start
PlantCARE_3765	TATA-box	TATA	220	4	+	Arabidopsis thaliana	core promoter element around -30 of transcription start
PlantCARE_3765	TATA-box	ATTATA	297	6	+	Brassica napus	core promoter element around -30 of transcription start
PlantCARE_3765	TATA-box	TATAA	298	5	-	Arabidopsis thaliana	core promoter element around -30 of transcription start
PlantCARE_3765	TATA-box	TATA	299	4	+	Arabidopsis thaliana	core promoter element around -30 of transcription start
PlantCARE_3765	TATA-box	ATTATA	435	6	+	Brassica napus	core promoter element around -30 of transcription start
PlantCARE_3765	TATA-box	TATAA	436	5	-	Arabidopsis thaliana	core promoter element around -30 of transcription start
PlantCARE_3765	TATA-box	TATA	437	4	+	Arabidopsis thaliana	core promoter element around -30 of transcription start
PlantCARE_3765	TATA-box	TATA	608	4	+	Arabidopsis thaliana	core promoter element around -30 of transcription start
PlantCARE_3765	TATA-box	TATA	843	4	-	Arabidopsis thaliana	core promoter element around -30 of transcription start
PlantCARE_3765	TATA-box	ATTATA	1023	6	+	Brassica napus	core promoter element around -30 of transcription start
PlantCARE_3765	TATA-box	TATAA	1024	5	-	Arabidopsis thaliana	core promoter element around -30 of transcription start
PlantCARE_3765	TATA-box	TATA	1025	4	-	Arabidopsis thaliana	core promoter element around -30 of transcription start
PlantCARE_3765	TATA-box	ATTATA	1061	6	+	Brassica napus	core promoter element around -30 of transcription start
PlantCARE_3765	TATA-box	TATAA	1062	5	-	Arabidopsis thaliana	core promoter element around -30 of transcription start
PlantCARE_3765	TATA-box	TATA	1063	4	-	Arabidopsis thaliana	core promoter element around -30 of transcription start
PlantCARE_3765	TATA-box	TATACA	1226	6	-	Helianthus annuus	core promoter element around -30 of transcription start
PlantCARE_3765	TATA-box	TATA	1228	4	-	Arabidopsis thaliana	core promoter element around -30 of transcription start
PlantCARE_3765	TATA-box	TATACA	1251	6	-	Helianthus annuus	core promoter element around -30 of transcription start
PlantCARE_3765	TATA-box	TATA	1253	4	-	Arabidopsis thaliana	core promoter element around -30 of transcription start
PlantCARE_3765	TATA-box	TATACA	1262	6	-	Helianthus annuus	core promoter element around -30 of transcription start
PlantCARE_3765	TATA-box	TATA	1264	4	-	Arabidopsis thaliana	core promoter element around -30 of transcription start
PlantCARE_3765	TATA-box	TATA	1293	4	-	Arabidopsis thaliana	core promoter element around -30 of transcription start
PlantCARE_3765	TATA-box	TATA	1445	4	-	Arabidopsis thaliana	core promoter element around -30 of transcription start
PlantCARE_3765	TATA-box	TATATA	1471	6	-	Arabidopsis thaliana	core promoter element around -30 of transcription start
PlantCARE_3765	TATA-box	ATATAT	1472	6	-	Brassica napus	core promoter element around -30 of transcription start
PlantCARE_3765	TATA-box	TATA	1473	4	-	Arabidopsis thaliana	core promoter element around -30 of transcription start
PlantCARE_3765	Sp1	GGGCGG	1140	6	-	Oryza sativa	light responsive element
PlantCARE_3765	GT1-motif	GGTTAAT	806	7	+	Avena sativa	light responsive element
PlantCARE_3765	Box 4	ATTAAT	900	6	-	Petroselinum crispum	part of a conserved DNA module involved in light responsiveness
PlantCARE_3765	TCT-motif	TCTTAC	875	6	-	Arabidopsis thaliana	part of a light responsive element
PlantCARE_3765		motif_sequence	32	4	+	organism	short_function
PlantCARE_3765		motif_sequence	48	4	-	organism	short_function
PlantCARE_3765		motif_sequence	144	4	+	organism	short_function
PlantCARE_3765		motif_sequence	146	4	-	organism	short_function
PlantCARE_3765		motif_sequence	157	4	+	organism	short_function
PlantCARE_3765		motif_sequence	175	4	+	organism	short_function
PlantCARE_3765		motif_sequence	203	4	+	organism	short_function
PlantCARE_3765		motif_sequence	482	4	+	organism	short_function
PlantCARE_3765		motif_sequence	600	4	-	organism	short_function
PlantCARE_3765		motif_sequence	776	4	-	organism	short_function
PlantCARE_3765		motif_sequence	888	4	+	organism	short_function
PlantCARE_3765		motif_sequence	915	4	+	organism	short_function
PlantCARE_3765		motif_sequence	981	4	+	organism	short_function
PlantCARE_3765		motif_sequence	988	4	+	organism	short_function
PlantCARE_3765		motif_sequence	993	4	+	organism	short_function
PlantCARE_3765		motif_sequence	998	4	+	organism	short_function
PlantCARE_3765		motif_sequence	1091	4	-	organism	short_function
PlantCARE_3765		motif_sequence	1236	4	-	organism	short_function
PlantCARE_3765		motif_sequence	1458	4	+	organism	short_function
PlantCARE_3765	DRE core	GCCGAC	973	6	+	Arabidopsis thaliana
PlantCARE_3765	Myb-binding site	CAACAG	870	6	+	Nicotiana tabacum
PlantCARE_3765	CCGTCC motif	CCGTCC	214	6	+	Nicotiana tabacum
PlantCARE_3765	CCGTCC motif	CCGTCC	784	6	+	Nicotiana tabacum
PlantCARE_3765	CCGTCC-box	CCGTCC	214	6	+	Petroselinum hortense
PlantCARE_3765	CCGTCC-box	CCGTCC	784	6	+	Petroselinum hortense
PlantCARE_3765	WRE3	CCACCT	579	6	+	Pisum sativum
PlantCARE_3765	MYB-like sequence	TAACCA	198	6	-	Arabidopsis thaliana
PlantCARE_3765	MYB-like sequence	TAACCA	805	6	-	Arabidopsis thaliana
PlantCARE_3765	MYB-like sequence	TAACCA	1386	6	-	Arabidopsis thaliana
PlantCARE_3765	CAAT-box	CAAT	37	4	+	Nicotiana glutinosa
PlantCARE_3765	CAAT-box	CAAT	150	4	-	Nicotiana glutinosa
PlantCARE_3765	CAAT-box	CAAT	386	4	+	Nicotiana glutinosa
PlantCARE_3765	CAAT-box	CAAT	395	4	+	Nicotiana glutinosa
PlantCARE_3765	CAAT-box	CAAT	443	4	+	Nicotiana glutinosa
PlantCARE_3765	CAAT-box	CAAT	551	4	+	Nicotiana glutinosa
PlantCARE_3765	CAAT-box	CAAT	593	4	+	Nicotiana glutinosa
PlantCARE_3765	CAAT-box	CAAT	713	4	-	Nicotiana glutinosa
PlantCARE_3765	CAAT-box	CAAT	746	4	-	Nicotiana glutinosa
PlantCARE_3765	CAAT-box	CAAT	829	4	-	Nicotiana glutinosa
PlantCARE_3765	CAAT-box	CAAT	849	4	+	Nicotiana glutinosa
PlantCARE_3765	CAAT-box	CAAT	1114	4	-	Nicotiana glutinosa
PlantCARE_3765	MYB	CAACCA	112	6	-	Arabidopsis thaliana
PlantCARE_3765	MYB	TAACCA	198	6	-	Arabidopsis thaliana
PlantCARE_3765	MYB	TAACCA	805	6	-	Arabidopsis thaliana
PlantCARE_3765	MYB	CAACCA	817	6	+	Arabidopsis thaliana
PlantCARE_3765	MYB	CAACAG	870	6	+	Arabidopsis thaliana
PlantCARE_3765	MYB	CAACCA	1244	6	-	Arabidopsis thaliana
PlantCARE_3765	MYB	TAACCA	1386	6	-	Arabidopsis thaliana
PlantCARE_3765	Myb	TAACTG	189	6	+	Arabidopsis thaliana
PlantCARE_3765	MYC	CATTTG	476	6	+	Arabidopsis thaliana
PlantCARE_3765	Unnamed__1	CGTGG	530	5	-	Zea mays
PlantCARE_3765	Unnamed__1	CGTGG	1007	5	-	Zea mays
PlantCARE_3765	Unnamed__1	CGTGG	1102	5	+	Zea mays
PlantCARE_3765	Unnamed__1	CGTGG	1131	5	-	Zea mays
PlantCARE_3765	Unnamed__1	CGTGG	1163	5	+	Zea mays
PlantCARE_3765	Unnamed__4	CTCC	208	4	+	Petroselinum hortense
PlantCARE_3765	Unnamed__4	CTCC	212	4	+	Petroselinum hortense
PlantCARE_3765	Unnamed__4	CTCC	283	4	-	Petroselinum hortense
PlantCARE_3765	Unnamed__4	CTCC	287	4	-	Petroselinum hortense
PlantCARE_3765	Unnamed__4	CTCC	484	4	+	Petroselinum hortense
PlantCARE_3765	Unnamed__4	CTCC	492	4	+	Petroselinum hortense
PlantCARE_3765	Unnamed__4	CTCC	517	4	+	Petroselinum hortense
PlantCARE_3765	Unnamed__4	CTCC	556	4	-	Petroselinum hortense
PlantCARE_3765	Unnamed__4	CTCC	600	4	-	Petroselinum hortense
PlantCARE_3765	Unnamed__4	CTCC	917	4	+	Petroselinum hortense
PlantCARE_3765	Unnamed__4	CTCC	978	4	+	Petroselinum hortense
PlantCARE_3765	Unnamed__4	CTCC	1005	4	+	Petroselinum hortense
PlantCARE_3765	Unnamed__4	CTCC	1460	4	+	Petroselinum hortense
PlantCARE_3765	Unnamed__4	CTCC	1587	4	-	Petroselinum hortense
PlantCARE_3765	STRE	AGGGG	450	5	-	Arabidopsis thaliana
PlantCARE_3765	STRE	AGGGG	1428	5	-	Arabidopsis thaliana
PlantCARE_3765	ERE	ATTTTAAA	650	8	-	Nicotiana glutinos
PlantCARE_3765	as-1	TGACG	1010	5	-	Arabidopsis thaliana
PlantCARE_3765	as-1	TGACG	1213	5	+	Arabidopsis thaliana
PlantCARE_3765	as-1	TGACG	1275	5	+	Arabidopsis thaliana
PlantCARE_3765	AT~TATA-box	TATATA	1471	6	-	Arabidopsis thaliana
PlantCARE_3765	Unnamed__2	CCCCGG	1177	6	-	Zea mays
PlantCARE_3765	Unnamed__2	CCCCGG	1462	6	+	Zea mays
PlantCARE_3765	Unnamed__2	CCCCGG	1583	6	+	Zea mays

## Sheet: Sheet3
TraesCS2B02G521500
PlantCARE_3983	TGA-element	AACGAC	1512	6	+	Brassica oleracea	auxin-responsive element
PlantCARE_3983	LTR	CCGAAA	545	6	-	Hordeum vulgare	cis-acting element involved in low-temperature responsiveness
PlantCARE_3983	LTR	CCGAAA	1117	6	-	Hordeum vulgare	cis-acting element involved in low-temperature responsiveness
PlantCARE_3983	TCA-element	CCATCTTTTT	113	9	+	Nicotiana tabacum	cis-acting element involved in salicylic acid responsiveness
PlantCARE_3983	ABRE	ACGTG	831	5	+	Arabidopsis thaliana	cis-acting element involved in the abscisic acid responsiveness
PlantCARE_3983	ABRE	ACGTG	862	5	-	Arabidopsis thaliana	cis-acting element involved in the abscisic acid responsiveness
PlantCARE_3983	ABRE	ACGTG	887	5	+	Arabidopsis thaliana	cis-acting element involved in the abscisic acid responsiveness
PlantCARE_3983	ABRE	ACGTG	1177	5	-	Arabidopsis thaliana	cis-acting element involved in the abscisic acid responsiveness
PlantCARE_3983	ABRE	CGTACGTGCA	1457	9	+	Hordeum vulgare	cis-acting element involved in the abscisic acid responsiveness
PlantCARE_3983	ARE	AAACCA	320	6	-	Zea mays	cis-acting regulatory element essential for the anaerobic induction
PlantCARE_3983	ARE	AAACCA	1499	6	+	Zea mays	cis-acting regulatory element essential for the anaerobic induction
PlantCARE_3983	ARE	AAACCA	1538	6	+	Zea mays	cis-acting regulatory element essential for the anaerobic induction
PlantCARE_3983	G-box	CACGTC	830	6	-	Zea mays	cis-acting regulatory element involved in light responsiveness
PlantCARE_3983	G-box	CACGTC	862	6	+	Zea mays	cis-acting regulatory element involved in light responsiveness
PlantCARE_3983	G-box	CACGTC	886	6	-	Zea mays	cis-acting regulatory element involved in light responsiveness
PlantCARE_3983	G-box	TACGTG	1177	6	-	Arabidopsis thaliana	cis-acting regulatory element involved in light responsiveness
PlantCARE_3983	RY-element	CATGCATG	722	8	+	Helianthus annuus	cis-acting regulatory element involved in seed-specific regulation
PlantCARE_3983	TGACG-motif	TGACG	410	5	-	Hordeum vulgare	cis-acting regulatory element involved in the MeJA-responsiveness
PlantCARE_3983	TGACG-motif	TGACG	885	5	+	Hordeum vulgare	cis-acting regulatory element involved in the MeJA-responsiveness
PlantCARE_3983	CGTCA-motif	CGTCA	410	5	+	Hordeum vulgare	cis-acting regulatory element involved in the MeJA-responsiveness
PlantCARE_3983	CGTCA-motif	CGTCA	885	5	-	Hordeum vulgare	cis-acting regulatory element involved in the MeJA-responsiveness
PlantCARE_3983	CAT-box	GCCACT	692	6	+	Arabidopsis thaliana	cis-acting regulatory element related to meristem expression
PlantCARE_3983	GCN4_motif	TGAGTCA	6	7	+	Oryza sativa	cis-regulatory element involved in endosperm expression
PlantCARE_3983	CAAT-box	CCAAT	318	5	-	Arabidopsis thaliana	common cis-acting element in promoter and enhancer regions
PlantCARE_3983	CAAT-box	CCAAT	495	5	+	Arabidopsis thaliana	common cis-acting element in promoter and enhancer regions
PlantCARE_3983	CAAT-box	CCAAT	914	5	-	Arabidopsis thaliana	common cis-acting element in promoter and enhancer regions
PlantCARE_3983	CAAT-box	CCAAT	924	5	+	Arabidopsis thaliana	common cis-acting element in promoter and enhancer regions
PlantCARE_3983	CAAT-box	CAAAT	979	5	+	Pisum sativum	common cis-acting element in promoter and enhancer regions
PlantCARE_3983	TATA-box	TATAA	87	5	-	Arabidopsis thaliana	core promoter element around -30 of transcription start
PlantCARE_3983	TATA-box	TATA	88	4	+	Arabidopsis thaliana	core promoter element around -30 of transcription start
PlantCARE_3983	TATA-box	ATTATA	281	6	+	Brassica napus	core promoter element around -30 of transcription start
PlantCARE_3983	TATA-box	TATAA	282	5	-	Arabidopsis thaliana	core promoter element around -30 of transcription start
PlantCARE_3983	TATA-box	TATA	283	4	+	Arabidopsis thaliana	core promoter element around -30 of transcription start
PlantCARE_3983	TATA-box	TATACA	898	6	-	Helianthus annuus	core promoter element around -30 of transcription start
PlantCARE_3983	TATA-box	TATA	900	4	-	Arabidopsis thaliana	core promoter element around -30 of transcription start
PlantCARE_3983	TATA-box	TATAAA	1157	6	-	Helianthus annuus	core promoter element around -30 of transcription start
PlantCARE_3983	TATA-box	TATAA	1158	5	-	Arabidopsis thaliana	core promoter element around -30 of transcription start
PlantCARE_3983	TATA-box	TATA	1159	4	-	Arabidopsis thaliana	core promoter element around -30 of transcription start
PlantCARE_3983	TATA-box	TATATA	1181	6	-	Arabidopsis thaliana	core promoter element around -30 of transcription start
PlantCARE_3983	TATA-box	ATATAT	1182	6	-	Brassica napus	core promoter element around -30 of transcription start
PlantCARE_3983	TATA-box	TATA	1183	4	-	Arabidopsis thaliana	core promoter element around -30 of transcription start
PlantCARE_3983	TATA-box	TATACA	1238	6	-	Helianthus annuus	core promoter element around -30 of transcription start
PlantCARE_3983	TATA-box	TATA	1240	4	-	Arabidopsis thaliana	core promoter element around -30 of transcription start
PlantCARE_3983	TATA-box	TATA	1289	4	-	Arabidopsis thaliana	core promoter element around -30 of transcription start
PlantCARE_3983	TATA-box	TATA	1437	4	-	Arabidopsis thaliana	core promoter element around -30 of transcription start
PlantCARE_3983	TATA-box	ATATAT	1467	6	-	Brassica napus	core promoter element around -30 of transcription start
PlantCARE_3983	TATA-box	TATATA	1468	6	-	Arabidopsis thaliana	core promoter element around -30 of transcription start
PlantCARE_3983	TATA-box	ATATAT	1469	6	-	Brassica napus	core promoter element around -30 of transcription start
PlantCARE_3983	TATA-box	TATATA	1470	6	-	Arabidopsis thaliana	core promoter element around -30 of transcription start
PlantCARE_3983	TATA-box	ATATAT	1471	6	-	Brassica napus	core promoter element around -30 of transcription start
PlantCARE_3983	TATA-box	TATA	1472	4	-	Arabidopsis thaliana	core promoter element around -30 of transcription start
PlantCARE_3983	GT1-motif	GGTTAA	941	6	+	Arabidopsis thaliana	light responsive element
PlantCARE_3983		motif_sequence	18	4	+	organism	short_function
PlantCARE_3983		motif_sequence	34	4	-	organism	short_function
PlantCARE_3983		motif_sequence	130	4	+	organism	short_function
PlantCARE_3983		motif_sequence	132	4	-	organism	short_function
PlantCARE_3983		motif_sequence	143	4	+	organism	short_function
PlantCARE_3983		motif_sequence	161	4	+	organism	short_function
PlantCARE_3983		motif_sequence	189	4	+	organism	short_function
PlantCARE_3983		motif_sequence	429	4	+	organism	short_function
PlantCARE_3983		motif_sequence	457	4	+	organism	short_function
PlantCARE_3983		motif_sequence	549	4	-	organism	short_function
PlantCARE_3983		motif_sequence	702	4	+	organism	short_function
PlantCARE_3983		motif_sequence	719	4	-	organism	short_function
PlantCARE_3983		motif_sequence	1028	4	+	organism	short_function
PlantCARE_3983		motif_sequence	1450	4	+	organism	short_function
PlantCARE_3983	Unnamed__2	CCCCGG	1584	6	+	Zea mays
PlantCARE_3983	Unnamed__1	CGTGG	768	5	+	Zea mays
PlantCARE_3983	Unnamed__1	CGTGG	832	5	+	Zea mays
PlantCARE_3983	Unnamed__1	CGTGG	1073	5	-	Zea mays
PlantCARE_3983	STRE	AGGGG	426	5	-	Arabidopsis thaliana
PlantCARE_3983	STRE	AGGGG	609	5	+	Arabidopsis thaliana
PlantCARE_3983	STRE	AGGGG	1133	5	+	Arabidopsis thaliana
PlantCARE_3983	STRE	AGGGG	1420	5	-	Arabidopsis thaliana
PlantCARE_3983	ERE	ATTTCATA	202	8	+	Nicotiana glutinos
PlantCARE_3983	ERE	ATTTTAAA	330	8	+	Nicotiana glutinos
PlantCARE_3983	ERE	ATTTTAAA	598	8	+	Nicotiana glutinos
PlantCARE_3983	ERE	ATTTTAAA	600	8	-	Nicotiana glutinos
PlantCARE_3983	AT~TATA-box	TATATA	1181	6	-	Arabidopsis thaliana
PlantCARE_3983	AT~TATA-box	TATATA	1468	6	-	Arabidopsis thaliana
PlantCARE_3983	AT~TATA-box	TATATA	1470	6	-	Arabidopsis thaliana
PlantCARE_3983	Myb	TAACTG	175	6	+	Arabidopsis thaliana
PlantCARE_3983	MYB-like sequence	TAACCA	525	6	+	Arabidopsis thaliana
PlantCARE_3983	MYB-like sequence	TAACCA	781	6	-	Arabidopsis thaliana
PlantCARE_3983	MYB-like sequence	TAACCA	940	6	-	Arabidopsis thaliana
PlantCARE_3983	MYB-like sequence	TAACCA	1378	6	-	Arabidopsis thaliana
PlantCARE_3983	ABRE4	CACGTA	1177	6	+	Zea mays
PlantCARE_3983	as-1	TGACG	410	5	-	Arabidopsis thaliana
PlantCARE_3983	as-1	TGACG	885	5	+	Arabidopsis thaliana
PlantCARE_3983	MYB	CAACCA	98	6	-	Arabidopsis thaliana
PlantCARE_3983	MYB	TAACCA	525	6	+	Arabidopsis thaliana
PlantCARE_3983	MYB	TAACCA	781	6	-	Arabidopsis thaliana
PlantCARE_3983	MYB	CAACCA	932	6	-	Arabidopsis thaliana
PlantCARE_3983	MYB	TAACCA	940	6	-	Arabidopsis thaliana
PlantCARE_3983	MYB	CAACCA	1231	6	-	Arabidopsis thaliana
PlantCARE_3983	MYB	CAACCA	1323	6	-	Arabidopsis thaliana
PlantCARE_3983	MYB	TAACCA	1378	6	-	Arabidopsis thaliana
PlantCARE_3983	ABRE3a	TACGTG	1177	6	-	Zea mays
PlantCARE_3983	WRE3	CCACCT	528	6	+	Pisum sativum
PlantCARE_3983	Unnamed__4	CTCC	194	4	+	Petroselinum hortense
PlantCARE_3983	Unnamed__4	CTCC	198	4	+	Petroselinum hortense
PlantCARE_3983	Unnamed__4	CTCC	271	4	-	Petroselinum hortense
PlantCARE_3983	Unnamed__4	CTCC	307	4	+	Petroselinum hortense
PlantCARE_3983	Unnamed__4	CTCC	431	4	+	Petroselinum hortense
PlantCARE_3983	Unnamed__4	CTCC	459	4	+	Petroselinum hortense
PlantCARE_3983	Unnamed__4	CTCC	467	4	+	Petroselinum hortense
PlantCARE_3983	Unnamed__4	CTCC	492	4	+	Petroselinum hortense
PlantCARE_3983	Unnamed__4	CTCC	502	4	+	Petroselinum hortense
PlantCARE_3983	Unnamed__4	CTCC	636	4	+	Petroselinum hortense
PlantCARE_3983	Unnamed__4	CTCC	696	4	+	Petroselinum hortense
PlantCARE_3983	Unnamed__4	CTCC	1042	4	-	Petroselinum hortense
PlantCARE_3983	Unnamed__4	CTCC	1121	4	-	Petroselinum hortense
PlantCARE_3983	Unnamed__4	CTCC	1452	4	+	Petroselinum hortense
PlantCARE_3983	Unnamed__4	CTCC	1588	4	-	Petroselinum hortense
PlantCARE_3983	AAGAA-motif	GAAAGAA	569	7	-	Avena sativa
PlantCARE_3983	CAAT-box	CAAT	4	4	-	Nicotiana glutinosa
PlantCARE_3983	CAAT-box	CAAT	23	4	+	Nicotiana glutinosa
PlantCARE_3983	CAAT-box	CAAT	136	4	-	Nicotiana glutinosa
PlantCARE_3983	CAAT-box	CAAT	366	4	+	Nicotiana glutinosa
PlantCARE_3983	CAAT-box	CAAT	375	4	+	Nicotiana glutinosa
PlantCARE_3983	CAAT-box	CAAT	388	4	-	Nicotiana glutinosa
PlantCARE_3983	CAAT-box	CAAT	419	4	+	Nicotiana glutinosa
PlantCARE_3983	CAAT-box	CAAT	496	4	+	Nicotiana glutinosa
PlantCARE_3983	CAAT-box	CAAT	518	4	+	Nicotiana glutinosa
PlantCARE_3983	CAAT-box	CAAT	542	4	+	Nicotiana glutinosa
PlantCARE_3983	CAAT-box	CAAT	925	4	+	Nicotiana glutinosa
PlantCARE_3983	CAAT-box	CAAT	1465	4	+	Nicotiana glutinosa

## Sheet: Sheet4
TraesCS2B02G570800
PlantCARE_4162	TATC-box	TATCCCA	178	7	+	Oryza sativa	cis-acting element involved in gibberellin-responsiveness
PlantCARE_4162	ABRE	ACGTG	1195	5	-	Arabidopsis thaliana	cis-acting element involved in the abscisic acid responsiveness
PlantCARE_4162	ABRE	ACGTG	1284	5	+	Arabidopsis thaliana	cis-acting element involved in the abscisic acid responsiveness
PlantCARE_4162	ABRE	ACGTG	1587	5	+	Arabidopsis thaliana	cis-acting element involved in the abscisic acid responsiveness
PlantCARE_4162	ARE	AAACCA	1320	6	-	Zea mays	cis-acting regulatory element essential for the anaerobic induction
PlantCARE_4162	G-box	CACGAC	300	6	+	Zea mays	cis-acting regulatory element involved in light responsiveness
PlantCARE_4162	G-box	CACGAC	1141	6	-	Zea mays	cis-acting regulatory element involved in light responsiveness
PlantCARE_4162	G-box	TACGTG	1195	6	-	Arabidopsis thaliana	cis-acting regulatory element involved in light responsiveness
PlantCARE_4162	G-box	CACGTC	1283	6	-	Zea mays	cis-acting regulatory element involved in light responsiveness
PlantCARE_4162	G-Box	CACGTT	1586	6	-	Pisum sativum	cis-acting regulatory element involved in light responsiveness
PlantCARE_4162	CGTCA-motif	CGTCA	236	5	+	Hordeum vulgare	cis-acting regulatory element involved in the MeJA-responsiveness
PlantCARE_4162	CGTCA-motif	CGTCA	942	5	+	Hordeum vulgare	cis-acting regulatory element involved in the MeJA-responsiveness
PlantCARE_4162	TGACG-motif	TGACG	236	5	-	Hordeum vulgare	cis-acting regulatory element involved in the MeJA-responsiveness
PlantCARE_4162	TGACG-motif	TGACG	942	5	-	Hordeum vulgare	cis-acting regulatory element involved in the MeJA-responsiveness
PlantCARE_4162	CAT-box	GCCACT	1043	6	+	Arabidopsis thaliana	cis-acting regulatory element related to meristem expression
PlantCARE_4162	CAAT-box	CAAAT	239	5	+	Pisum sativum	common cis-acting element in promoter and enhancer regions
PlantCARE_4162	CAAT-box	TGCCAAC	376	7	+	Petunia hybrida	common cis-acting element in promoter and enhancer regions
PlantCARE_4162	CAAT-box	CAAAT	569	5	-	Pisum sativum	common cis-acting element in promoter and enhancer regions
PlantCARE_4162	CAAT-box	CAAAT	906	5	+	Pisum sativum	common cis-acting element in promoter and enhancer regions
PlantCARE_4162	CAAT-box	CAAAT	1200	5	-	Pisum sativum	common cis-acting element in promoter and enhancer regions
PlantCARE_4162	CAAT-box	CAAAT	1496	5	-	Pisum sativum	common cis-acting element in promoter and enhancer regions
PlantCARE_4162	TATA-box	TATA	88	4	+	Arabidopsis thaliana	core promoter element around -30 of transcription start
PlantCARE_4162	TATA-box	TATA	206	4	+	Arabidopsis thaliana	core promoter element around -30 of transcription start
PlantCARE_4162	TATA-box	TATA	443	4	+	Arabidopsis thaliana	core promoter element around -30 of transcription start
PlantCARE_4162	TATA-box	ATATAT	460	6	+	Brassica napus	core promoter element around -30 of transcription start
PlantCARE_4162	TATA-box	TATA	461	4	+	Arabidopsis thaliana	core promoter element around -30 of transcription start
PlantCARE_4162	TATA-box	ATATAT	474	6	+	Brassica napus	core promoter element around -30 of transcription start
PlantCARE_4162	TATA-box	TATATA	475	6	+	Arabidopsis thaliana	core promoter element around -30 of transcription start
PlantCARE_4162	TATA-box	ATATAT	476	6	+	Brassica napus	core promoter element around -30 of transcription start
PlantCARE_4162	TATA-box	TATATA	477	6	+	Arabidopsis thaliana	core promoter element around -30 of transcription start
PlantCARE_4162	TATA-box	ATATAA	478	6	+	Brassica oleracea	core promoter element around -30 of transcription start
PlantCARE_4162	TATA-box	TATA	479	4	+	Arabidopsis thaliana	core promoter element around -30 of transcription start
PlantCARE_4162	TATA-box	ATATAA	537	6	+	Brassica oleracea	core promoter element around -30 of transcription start
PlantCARE_4162	TATA-box	TATA	538	4	+	Arabidopsis thaliana	core promoter element around -30 of transcription start
PlantCARE_4162	TATA-box	TATTTAAA	584	8	+	Arabidopsis thaliana	core promoter element around -30 of transcription start
PlantCARE_4162	TATA-box	TATA	598	4	+	Arabidopsis thaliana	core promoter element around -30 of transcription start
PlantCARE_4162	TATA-box	ATATAT	619	6	+	Brassica napus	core promoter element around -30 of transcription start
PlantCARE_4162	TATA-box	TATA	620	4	+	Arabidopsis thaliana	core promoter element around -30 of transcription start
PlantCARE_4162	TATA-box	TATA	649	4	+	Arabidopsis thaliana	core promoter element around -30 of transcription start
PlantCARE_4162	TATA-box	TATAAAT	665	7	-	Brassica juncea	core promoter element around -30 of transcription start
PlantCARE_4162	TATA-box	TATAAA	666	6	-	Helianthus annuus	core promoter element around -30 of transcription start
PlantCARE_4162	TATA-box	TATAA	667	5	-	Arabidopsis thaliana	core promoter element around -30 of transcription start
PlantCARE_4162	TATA-box	TATA	668	4	+	Arabidopsis thaliana	core promoter element around -30 of transcription start
PlantCARE_4162	TATA-box	TATACA	1000	6	-	Helianthus annuus	core promoter element around -30 of transcription start
PlantCARE_4162	TATA-box	TATA	1002	4	-	Arabidopsis thaliana	core promoter element around -30 of transcription start
PlantCARE_4162	TATA-box	TATATA	1218	6	-	Arabidopsis thaliana	core promoter element around -30 of transcription start
PlantCARE_4162	TATA-box	TATA	1220	4	-	Arabidopsis thaliana	core promoter element around -30 of transcription start
PlantCARE_4162	TATA-box	ccTATAAAaa	1226	9	-	Arabidopsis thaliana	core promoter element around -30 of transcription start
PlantCARE_4162	TATA-box	TATA	1243	4	-	Arabidopsis thaliana	core promoter element around -30 of transcription start
PlantCARE_4162	TATA-box	TATAAA	1323	6	-	Helianthus annuus	core promoter element around -30 of transcription start
PlantCARE_4162	TATA-box	TATAA	1324	5	-	Arabidopsis thaliana	core promoter element around -30 of transcription start
PlantCARE_4162	TATA-box	TATA	1325	4	-	Arabidopsis thaliana	core promoter element around -30 of transcription start
PlantCARE_4162	TATA-box	TATA	1347	4	-	Arabidopsis thaliana	core promoter element around -30 of transcription start
PlantCARE_4162	TATA-box	TATA	1356	4	-	Arabidopsis thaliana	core promoter element around -30 of transcription start
PlantCARE_4162	TATA-box	TAAAGATT	1481	8	-	Arabidopsis thaliana	core promoter element around -30 of transcription start
PlantCARE_4162	CCAAT-box	CAACGG	727	6	+	Hordeum vulgare	MYBHv1 binding site
PlantCARE_4162	CCAAT-box	CAACGG	825	6	+	Hordeum vulgare	MYBHv1 binding site
PlantCARE_4162	Box 4	ATTAAT	1478	6	-	Petroselinum crispum	part of a conserved DNA module involved in light responsiveness
PlantCARE_4162	GATA-motif	GATAGGA	1182	7	+	Arabidopsis thaliana	part of a light responsive element
PlantCARE_4162		motif_sequence	163	4	+	organism	short_function
PlantCARE_4162		motif_sequence	224	4	+	organism	short_function
PlantCARE_4162		motif_sequence	264	4	+	organism	short_function
PlantCARE_4162		motif_sequence	346	4	-	organism	short_function
PlantCARE_4162		motif_sequence	655	4	+	organism	short_function
PlantCARE_4162		motif_sequence	699	4	+	organism	short_function
PlantCARE_4162		motif_sequence	930	4	+	organism	short_function
PlantCARE_4162		motif_sequence	951	4	-	organism	short_function
PlantCARE_4162		motif_sequence	1039	4	+	organism	short_function
PlantCARE_4162		motif_sequence	1076	4	+	organism	short_function
PlantCARE_4162		motif_sequence	1099	4	+	organism	short_function
PlantCARE_4162		motif_sequence	1122	4	+	organism	short_function
PlantCARE_4162		motif_sequence	1130	4	+	organism	short_function
PlantCARE_4162		motif_sequence	1135	4	+	organism	short_function
PlantCARE_4162		motif_sequence	1204	4	-	organism	short_function
PlantCARE_4162		motif_sequence	1554	4	+	organism	short_function
PlantCARE_4162		motif_sequence	1575	4	+	organism	short_function
PlantCARE_4162	Unnamed__4	CTCC	67	4	+	Petroselinum hortense
PlantCARE_4162	Unnamed__4	CTCC	400	4	+	Petroselinum hortense
PlantCARE_4162	Unnamed__4	CTCC	757	4	-	Petroselinum hortense
PlantCARE_4162	Unnamed__4	CTCC	869	4	+	Petroselinum hortense
PlantCARE_4162	Unnamed__4	CTCC	932	4	+	Petroselinum hortense
PlantCARE_4162	Unnamed__4	CTCC	951	4	-	Petroselinum hortense
PlantCARE_4162	Unnamed__4	CTCC	1030	4	+	Petroselinum hortense
PlantCARE_4162	Unnamed__4	CTCC	1084	4	+	Petroselinum hortense
PlantCARE_4162	Unnamed__4	CTCC	1556	4	+	Petroselinum hortense
PlantCARE_4162	Unnamed__4	CTCC	1559	4	+	Petroselinum hortense
PlantCARE_4162	AT~TATA-box	TATATA	475	6	+	Arabidopsis thaliana
PlantCARE_4162	AT~TATA-box	TATATA	477	6	+	Arabidopsis thaliana
PlantCARE_4162	AT~TATA-box	TATATA	1218	6	-	Arabidopsis thaliana
PlantCARE_4162	ABRE4	CACGTA	1195	6	+	Zea mays
PlantCARE_4162	AAGAA-motif	GAAAGAA	852	7	-	Avena sativa
PlantCARE_4162	DRE1	ACCGAGA	270	7	+	Zea mays
PlantCARE_4162	re2f-1	GCGGGAAA	855	8	-	Oryza sativa
PlantCARE_4162	ERE	ATTTTAAA	586	8	-	Nicotiana glutinos
PlantCARE_4162	Unnamed__1	CGTGG	1143	5	+	Zea mays
PlantCARE_4162	Myb-binding site	CAACAG	379	6	+	Nicotiana tabacum
PlantCARE_4162	Myb-binding site	CAACAG	1250	6	-	Nicotiana tabacum
PlantCARE_4162	as-1	TGACG	236	5	-	Arabidopsis thaliana
PlantCARE_4162	as-1	TGACG	942	5	-	Arabidopsis thaliana
PlantCARE_4162	MYB recognition site	CCGTTG	727	6	-	Arabidopsis thaliana
PlantCARE_4162	MYB recognition site	CCGTTG	825	6	-	Arabidopsis thaliana
PlantCARE_4162	DRE core	GCCGAC	715	6	-	Arabidopsis thaliana
PlantCARE_4162	MYB	CAACAG	379	6	+	Arabidopsis thaliana
PlantCARE_4162	MYB	CAACAG	1250	6	-	Arabidopsis thaliana
PlantCARE_4162	MYB	CAACCA	1273	6	+	Arabidopsis thaliana
PlantCARE_4162	MYC	CATTTG	568	6	+	Arabidopsis thaliana
PlantCARE_4162	MYC	CATGTG	996	6	-	Arabidopsis thaliana
PlantCARE_4162	MYC	CATGTG	1098	6	+	Arabidopsis thaliana
PlantCARE_4162	MYC	CATGTG	1119	6	-	Arabidopsis thaliana
PlantCARE_4162	MYC	CATGTG	1121	6	+	Arabidopsis thaliana
PlantCARE_4162	MYC	CATGTG	1383	6	+	Arabidopsis thaliana
PlantCARE_4162	MYC	CATGTG	1489	6	+	Arabidopsis thaliana
PlantCARE_4162	CAAT-box	CAAT	74	4	-	Nicotiana glutinosa
PlantCARE_4162	CAAT-box	CAAT	305	4	+	Nicotiana glutinosa
PlantCARE_4162	CAAT-box	CAAT	419	4	-	Nicotiana glutinosa
PlantCARE_4162	CAAT-box	CAAT	550	4	-	Nicotiana glutinosa
PlantCARE_4162	CAAT-box	CAAT	592	4	-	Nicotiana glutinosa
PlantCARE_4162	CAAT-box	CAAT	602	4	+	Nicotiana glutinosa
PlantCARE_4162	CAAT-box	CAAT	693	4	-	Nicotiana glutinosa
PlantCARE_4162	CAAT-box	CAAT	839	4	-	Nicotiana glutinosa
PlantCARE_4162	CAAT-box	CAAT	946	4	-	Nicotiana glutinosa
PlantCARE_4162	CAAT-box	CAAT	985	4	-	Nicotiana glutinosa
PlantCARE_4162	CAAT-box	CAAT	1066	4	-	Nicotiana glutinosa
PlantCARE_4162	CAAT-box	CAAT	1268	4	+	Nicotiana glutinosa
PlantCARE_4162	CAAT-box	CAAT	1331	4	+	Nicotiana glutinosa
PlantCARE_4162	CAAT-box	CAAT	1360	4	+	Nicotiana glutinosa
PlantCARE_4162	CAAT-box	CAAT	1595	4	-	Nicotiana glutinosa
PlantCARE_4162	ABRE3a	TACGTG	1195	6	-	Zea mays

## Sheet: Sheet5
TraesCS3D02G393900
PlantCARE_6642	LTR	CCGAAA	407	6	+	Hordeum vulgare	cis-acting element involved in low-temperature responsiveness
PlantCARE_6642	TCA-element	TCAGAAGAGG	379	9	-	Brassica oleracea	cis-acting element involved in salicylic acid responsiveness
PlantCARE_6642	TCA-element	CCATCTTTTT	1281	9	+	Nicotiana tabacum	cis-acting element involved in salicylic acid responsiveness
PlantCARE_6642	ABRE	ACGTG	456	5	-	Arabidopsis thaliana	cis-acting element involved in the abscisic acid responsiveness
PlantCARE_6642	ABRE	ACGTG	1222	5	-	Arabidopsis thaliana	cis-acting element involved in the abscisic acid responsiveness
PlantCARE_6642	ABRE	CGCACGTGTC	1385	10	-	Hordeum vulgare	cis-acting element involved in the abscisic acid responsiveness
PlantCARE_6642	ABRE	CACGTG	1387	6	-	Arabidopsis thaliana	cis-acting element involved in the abscisic acid responsiveness
PlantCARE_6642	ABRE	ACGTG	1388	5	+	Arabidopsis thaliana	cis-acting element involved in the abscisic acid responsiveness
PlantCARE_6642	ARE	AAACCA	237	6	+	Zea mays	cis-acting regulatory element essential for the anaerobic induction
PlantCARE_6642	G-box	CACGTG	1387	6	-	Arabidopsis thaliana	cis-acting regulatory element involved in light responsiveness
PlantCARE_6642	G-Box	CACGTT	456	6	+	Pisum sativum	cis-acting regulatory element involved in light responsiveness
PlantCARE_6642	G-Box	CACGTT	1222	6	+	Pisum sativum	cis-acting regulatory element involved in light responsiveness
PlantCARE_6642	G-Box	CACGTG	1387	6	-	Pisum sativum	cis-acting regulatory element involved in light responsiveness
PlantCARE_6642	CAAT-box	CAAAT	18	5	+	Pisum sativum	common cis-acting element in promoter and enhancer regions
PlantCARE_6642	CAAT-box	CAAAT	147	5	-	Pisum sativum	common cis-acting element in promoter and enhancer regions
PlantCARE_6642	CAAT-box	CAAAT	287	5	+	Pisum sativum	common cis-acting element in promoter and enhancer regions
PlantCARE_6642	CAAT-box	CCAAT	1324	5	-	Arabidopsis thaliana	common cis-acting element in promoter and enhancer regions
PlantCARE_6642	CAAT-box	CCAAT	1553	5	+	Arabidopsis thaliana	common cis-acting element in promoter and enhancer regions
PlantCARE_6642	TATA-box	ATATAT	10	6	+	Brassica napus	core promoter element around -30 of transcription start
PlantCARE_6642	TATA-box	TATA	11	4	+	Arabidopsis thaliana	core promoter element around -30 of transcription start
PlantCARE_6642	TATA-box	TATAAAA	33	7	-	Pisum sativum	core promoter element around -30 of transcription start
PlantCARE_6642	TATA-box	TATAAA	34	6	-	Helianthus annuus	core promoter element around -30 of transcription start
PlantCARE_6642	TATA-box	TATAA	35	5	-	Arabidopsis thaliana	core promoter element around -30 of transcription start
PlantCARE_6642	TATA-box	TATA	36	4	+	Arabidopsis thaliana	core promoter element around -30 of transcription start
PlantCARE_6642	TATA-box	TATAAAA	125	7	-	Pisum sativum	core promoter element around -30 of transcription start
PlantCARE_6642	TATA-box	TATAAA	126	6	-	Helianthus annuus	core promoter element around -30 of transcription start
PlantCARE_6642	TATA-box	TATAA	127	5	-	Arabidopsis thaliana	core promoter element around -30 of transcription start
PlantCARE_6642	TATA-box	TATA	128	4	+	Arabidopsis thaliana	core promoter element around -30 of transcription start
PlantCARE_6642	TATA-box	ATATAT	171	6	+	Brassica napus	core promoter element around -30 of transcription start
PlantCARE_6642	TATA-box	TATATA	172	6	+	Arabidopsis thaliana	core promoter element around -30 of transcription start
PlantCARE_6642	TATA-box	TATA	174	4	+	Arabidopsis thaliana	core promoter element around -30 of transcription start
PlantCARE_6642	TATA-box	TATA	512	4	+	Arabidopsis thaliana	core promoter element around -30 of transcription start
PlantCARE_6642	TATA-box	ATATAT	1039	6	-	Brassica napus	core promoter element around -30 of transcription start
PlantCARE_6642	TATA-box	TATA	1040	4	-	Arabidopsis thaliana	core promoter element around -30 of transcription start
PlantCARE_6642	TATA-box	TACAAAA	1189	7	+	Oryza sativa	core promoter element around -30 of transcription start
PlantCARE_6642	TATA-box	TATA	1214	4	-	Arabidopsis thaliana	core promoter element around -30 of transcription start
PlantCARE_6642	TATA-box	TATA	1307	4	-	Arabidopsis thaliana	core promoter element around -30 of transcription start
PlantCARE_6642	TATA-box	TATATA	1467	6	-	Arabidopsis thaliana	core promoter element around -30 of transcription start
PlantCARE_6642	TATA-box	ATATAT	1468	6	-	Brassica napus	core promoter element around -30 of transcription start
PlantCARE_6642	TATA-box	TATATA	1469	6	-	Arabidopsis thaliana	core promoter element around -30 of transcription start
PlantCARE_6642	TATA-box	TATA	1471	4	-	Arabidopsis thaliana	core promoter element around -30 of transcription start
PlantCARE_6642	GC-motif	CCCCCG	1130	6	-	Zea mays	enhancer-like element involved in anoxic specific inducibility
PlantCARE_6642	P-box	CCTTTTG	668	7	+	Oryza sativa	gibberellin-responsive element
PlantCARE_6642	GT1-motif	GGTTAAT	1351	7	-	Avena sativa	light responsive element
PlantCARE_6642	GT1-motif	GGTTAA	1352	6	-	Arabidopsis thaliana	light responsive element
PlantCARE_6642	Sp1	GGGCGG	1120	6	+	Oryza sativa	light responsive element
PlantCARE_6642	Sp1	GGGCGG	1487	6	-	Oryza sativa	light responsive element
PlantCARE_6642	MBS	CAACTG	947	6	-	Arabidopsis thaliana	MYB binding site involved in drought-inducibility
PlantCARE_6642	Box 4	ATTAAT	632	6	+	Petroselinum crispum	part of a conserved DNA module involved in light responsiveness
PlantCARE_6642	Box 4	ATTAAT	1340	6	-	Petroselinum crispum	part of a conserved DNA module involved in light responsiveness
PlantCARE_6642	GATA-motif	GATAGGA	958	7	+	Arabidopsis thaliana	part of a light responsive element
PlantCARE_6642	GATA-motif	AAGGATAAGG	1248	9	-	Solanum tuberosum	part of a light responsive element
PlantCARE_6642	TCCC-motif	TCTCCCT	375	7	+	Spinacia oleracea	part of a light responsive element
PlantCARE_6642	TCT-motif	TCTTAC	354	6	-	Arabidopsis thaliana	part of a light responsive element
PlantCARE_6642		motif_sequence	119	4	-	organism	short_function
PlantCARE_6642		motif_sequence	213	4	-	organism	short_function
PlantCARE_6642		motif_sequence	380	4	+	organism	short_function
PlantCARE_6642		motif_sequence	517	4	+	organism	short_function
PlantCARE_6642		motif_sequence	527	4	+	organism	short_function
PlantCARE_6642		motif_sequence	536	4	+	organism	short_function
PlantCARE_6642		motif_sequence	925	4	-	organism	short_function
PlantCARE_6642		motif_sequence	955	4	-	organism	short_function
PlantCARE_6642		motif_sequence	991	4	+	organism	short_function
PlantCARE_6642		motif_sequence	1105	4	+	organism	short_function
PlantCARE_6642		motif_sequence	1276	4	+	organism	short_function
PlantCARE_6642		motif_sequence	1300	4	+	organism	short_function
PlantCARE_6642	DRE1	ACCGAGA	1461	7	-	Zea mays
PlantCARE_6642	MYB	CAACCA	1504	6	+	Arabidopsis thaliana
PlantCARE_6642	CAAT-box	CAAT	162	4	-	Nicotiana glutinosa
PlantCARE_6642	CAAT-box	CAAT	438	4	+	Nicotiana glutinosa
PlantCARE_6642	CAAT-box	CAAT	482	4	+	Nicotiana glutinosa
PlantCARE_6642	CAAT-box	CAAT	491	4	-	Nicotiana glutinosa
PlantCARE_6642	CAAT-box	CAAT	596	4	-	Nicotiana glutinosa
PlantCARE_6642	CAAT-box	CAAT	619	4	+	Nicotiana glutinosa
PlantCARE_6642	CAAT-box	CAAT	628	4	+	Nicotiana glutinosa
PlantCARE_6642	CAAT-box	CAAT	639	4	-	Nicotiana glutinosa
PlantCARE_6642	CAAT-box	CAAT	692	4	+	Nicotiana glutinosa
PlantCARE_6642	CAAT-box	CAAT	943	4	+	Nicotiana glutinosa
PlantCARE_6642	CAAT-box	CAAT	1140	4	-	Nicotiana glutinosa
PlantCARE_6642	CAAT-box	CAAT	1344	4	-	Nicotiana glutinosa
PlantCARE_6642	CAAT-box	CAAT	1554	4	+	Nicotiana glutinosa
PlantCARE_6642	Unnamed__4	CTCC	376	4	+	Petroselinum hortense
PlantCARE_6642	Unnamed__4	CTCC	415	4	+	Petroselinum hortense
PlantCARE_6642	Unnamed__4	CTCC	738	4	-	Petroselinum hortense
PlantCARE_6642	Unnamed__4	CTCC	882	4	-	Petroselinum hortense
PlantCARE_6642	Unnamed__4	CTCC	918	4	-	Petroselinum hortense
PlantCARE_6642	Unnamed__4	CTCC	1149	4	-	Petroselinum hortense
PlantCARE_6642	Unnamed__4	CTCC	1378	4	+	Petroselinum hortense
PlantCARE_6642	Unnamed__4	CTCC	1445	4	+	Petroselinum hortense
PlantCARE_6642	ERE	ATTTTAAA	86	8	+	Nicotiana glutinos
PlantCARE_6642	ERE	ATTTTAAA	88	8	-	Nicotiana glutinos
PlantCARE_6642	Myb	CAACTG	947	6	-	Arabidopsis thaliana
PlantCARE_6642	STRE	AGGGG	647	5	-	Arabidopsis thaliana
PlantCARE_6642	STRE	AGGGG	936	5	-	Arabidopsis thaliana
PlantCARE_6642	AT~TATA-box	TATATA	172	6	+	Arabidopsis thaliana
PlantCARE_6642	AT~TATA-box	TATATA	1467	6	-	Arabidopsis thaliana
PlantCARE_6642	AT~TATA-box	TATATA	1469	6	-	Arabidopsis thaliana
PlantCARE_6642	Unnamed__1	CGTGG	1127	5	-	Zea mays
PlantCARE_6642	Unnamed__1	CGTGG	1561	5	-	Zea mays
PlantCARE_6642	WRE3	CCACCT	665	6	+	Pisum sativum
PlantCARE_6642	DRE core	GCCGAC	1572	6	-	Arabidopsis thaliana
PlantCARE_6642	MYC	CATGTG	214	6	-	Arabidopsis thaliana
PlantCARE_6642	MYC	CATGTG	1110	6	-	Arabidopsis thaliana
PlantCARE_6642	MYC	CATGTG	1299	6	+	Arabidopsis thaliana

## Sheet: Sheet6
TraesCS2B02G570800
PlantCARE_6309	ABRE	ACGTG	1195	5	-	Arabidopsis thaliana	cis-acting element involved in the abscisic acid responsiveness
PlantCARE_6309	TATC-box	TATCCCA	178	7	+	Oryza sativa	cis-acting element involved in gibberellin-responsiveness
PlantCARE_6309	ABRE	ACGTG	1284	5	+	Arabidopsis thaliana	cis-acting element involved in the abscisic acid responsiveness
PlantCARE_6309	ABRE	ACGTG	1587	5	+	Arabidopsis thaliana	cis-acting element involved in the abscisic acid responsiveness
PlantCARE_6309	ARE	AAACCA	1320	6	-	Zea mays	cis-acting regulatory element essential for the anaerobic induction
PlantCARE_6309	G-Box	CACGTT	1586	6	-	Pisum sativum	cis-acting regulatory element involved in light responsiveness
PlantCARE_6309	G-box	CACGAC	300	6	+	Zea mays	cis-acting regulatory element involved in light responsiveness
PlantCARE_6309	G-box	CACGAC	1141	6	-	Zea mays	cis-acting regulatory element involved in light responsiveness
PlantCARE_6309	G-box	TACGTG	1195	6	-	Arabidopsis thaliana	cis-acting regulatory element involved in light responsiveness
PlantCARE_6309	G-box	CACGTC	1283	6	-	Zea mays	cis-acting regulatory element involved in light responsiveness
PlantCARE_6309	TGACG-motif	TGACG	236	5	-	Hordeum vulgare	cis-acting regulatory element involved in the MeJA-responsiveness
PlantCARE_6309	TGACG-motif	TGACG	942	5	-	Hordeum vulgare	cis-acting regulatory element involved in the MeJA-responsiveness
PlantCARE_6309	CGTCA-motif	CGTCA	236	5	+	Hordeum vulgare	cis-acting regulatory element involved in the MeJA-responsiveness
PlantCARE_6309	CGTCA-motif	CGTCA	942	5	+	Hordeum vulgare	cis-acting regulatory element involved in the MeJA-responsiveness
PlantCARE_6309	CAT-box	GCCACT	1043	6	+	Arabidopsis thaliana	cis-acting regulatory element related to meristem expression
PlantCARE_6309	CAAT-box	CAAAT	239	5	+	Pisum sativum	common cis-acting element in promoter and enhancer regions
PlantCARE_6309	CAAT-box	TGCCAAC	376	7	+	Petunia hybrida	common cis-acting element in promoter and enhancer regions
PlantCARE_6309	CAAT-box	CAAAT	569	5	-	Pisum sativum	common cis-acting element in promoter and enhancer regions
PlantCARE_6309	CAAT-box	CAAAT	906	5	+	Pisum sativum	common cis-acting element in promoter and enhancer regions
PlantCARE_6309	CAAT-box	CAAAT	1200	5	-	Pisum sativum	common cis-acting element in promoter and enhancer regions
PlantCARE_6309	CAAT-box	CAAAT	1496	5	-	Pisum sativum	common cis-acting element in promoter and enhancer regions
PlantCARE_6309	TATA-box	TATA	88	4	+	Arabidopsis thaliana	core promoter element around -30 of transcription start
PlantCARE_6309	TATA-box	TATA	206	4	+	Arabidopsis thaliana	core promoter element around -30 of transcription start
PlantCARE_6309	TATA-box	TATA	443	4	+	Arabidopsis thaliana	core promoter element around -30 of transcription start
PlantCARE_6309	TATA-box	ATATAT	460	6	+	Brassica napus	core promoter element around -30 of transcription start
PlantCARE_6309	TATA-box	TATA	461	4	+	Arabidopsis thaliana	core promoter element around -30 of transcription start
PlantCARE_6309	TATA-box	ATATAT	474	6	+	Brassica napus	core promoter element around -30 of transcription start
PlantCARE_6309	TATA-box	TATATA	475	6	+	Arabidopsis thaliana	core promoter element around -30 of transcription start
PlantCARE_6309	TATA-box	ATATAT	476	6	+	Brassica napus	core promoter element around -30 of transcription start
PlantCARE_6309	TATA-box	TATATA	477	6	+	Arabidopsis thaliana	core promoter element around -30 of transcription start
PlantCARE_6309	TATA-box	ATATAA	478	6	+	Brassica oleracea	core promoter element around -30 of transcription start
PlantCARE_6309	TATA-box	TATA	479	4	+	Arabidopsis thaliana	core promoter element around -30 of transcription start
PlantCARE_6309	TATA-box	ATATAA	537	6	+	Brassica oleracea	core promoter element around -30 of transcription start
PlantCARE_6309	TATA-box	TATA	538	4	+	Arabidopsis thaliana	core promoter element around -30 of transcription start
PlantCARE_6309	TATA-box	TATTTAAA	584	8	+	Arabidopsis thaliana	core promoter element around -30 of transcription start
PlantCARE_6309	TATA-box	TATA	598	4	+	Arabidopsis thaliana	core promoter element around -30 of transcription start
PlantCARE_6309	TATA-box	ATATAT	619	6	+	Brassica napus	core promoter element around -30 of transcription start
PlantCARE_6309	TATA-box	TATA	620	4	+	Arabidopsis thaliana	core promoter element around -30 of transcription start
PlantCARE_6309	TATA-box	TATA	649	4	+	Arabidopsis thaliana	core promoter element around -30 of transcription start
PlantCARE_6309	TATA-box	TATAAAT	665	7	-	Brassica juncea	core promoter element around -30 of transcription start
PlantCARE_6309	TATA-box	TATAAA	666	6	-	Helianthus annuus	core promoter element around -30 of transcription start
PlantCARE_6309	TATA-box	TATAA	667	5	-	Arabidopsis thaliana	core promoter element around -30 of transcription start
PlantCARE_6309	TATA-box	TATA	668	4	+	Arabidopsis thaliana	core promoter element around -30 of transcription start
PlantCARE_6309	TATA-box	TATACA	1000	6	-	Helianthus annuus	core promoter element around -30 of transcription start
PlantCARE_6309	TATA-box	TATA	1002	4	-	Arabidopsis thaliana	core promoter element around -30 of transcription start
PlantCARE_6309	TATA-box	TATATA	1218	6	-	Arabidopsis thaliana	core promoter element around -30 of transcription start
PlantCARE_6309	TATA-box	TATA	1220	4	-	Arabidopsis thaliana	core promoter element around -30 of transcription start
PlantCARE_6309	TATA-box	ccTATAAAaa	1226	9	-	Arabidopsis thaliana	core promoter element around -30 of transcription start
PlantCARE_6309	TATA-box	TATA	1243	4	-	Arabidopsis thaliana	core promoter element around -30 of transcription start
PlantCARE_6309	TATA-box	TATAAA	1323	6	-	Helianthus annuus	core promoter element around -30 of transcription start
PlantCARE_6309	TATA-box	TATAA	1324	5	-	Arabidopsis thaliana	core promoter element around -30 of transcription start
PlantCARE_6309	TATA-box	TATA	1325	4	-	Arabidopsis thaliana	core promoter element around -30 of transcription start
PlantCARE_6309	TATA-box	TATA	1347	4	-	Arabidopsis thaliana	core promoter element around -30 of transcription start
PlantCARE_6309	TATA-box	TATA	1356	4	-	Arabidopsis thaliana	core promoter element around -30 of transcription start
PlantCARE_6309	TATA-box	TAAAGATT	1481	8	-	Arabidopsis thaliana	core promoter element around -30 of transcription start
PlantCARE_6309	CCAAT-box	CAACGG	727	6	+	Hordeum vulgare	MYBHv1 binding site
PlantCARE_6309	CCAAT-box	CAACGG	825	6	+	Hordeum vulgare	MYBHv1 binding site
PlantCARE_6309	Box 4	ATTAAT	1478	6	-	Petroselinum crispum	part of a conserved DNA module involved in light responsiveness
PlantCARE_6309	GATA-motif	GATAGGA	1182	7	+	Arabidopsis thaliana	part of a light responsive element
PlantCARE_6309		motif_sequence	163	4	+	organism	short_function
PlantCARE_6309		motif_sequence	224	4	+	organism	short_function
PlantCARE_6309		motif_sequence	264	4	+	organism	short_function
PlantCARE_6309		motif_sequence	346	4	-	organism	short_function
PlantCARE_6309		motif_sequence	655	4	+	organism	short_function
PlantCARE_6309		motif_sequence	699	4	+	organism	short_function
PlantCARE_6309		motif_sequence	930	4	+	organism	short_function
PlantCARE_6309		motif_sequence	951	4	-	organism	short_function
PlantCARE_6309		motif_sequence	1039	4	+	organism	short_function
PlantCARE_6309		motif_sequence	1076	4	+	organism	short_function
PlantCARE_6309		motif_sequence	1099	4	+	organism	short_function
PlantCARE_6309		motif_sequence	1122	4	+	organism	short_function
PlantCARE_6309		motif_sequence	1130	4	+	organism	short_function
PlantCARE_6309		motif_sequence	1135	4	+	organism	short_function
PlantCARE_6309		motif_sequence	1204	4	-	organism	short_function
PlantCARE_6309		motif_sequence	1554	4	+	organism	short_function
PlantCARE_6309		motif_sequence	1575	4	+	organism	short_function
PlantCARE_6309	AAGAA-motif	GAAAGAA	852	7	-	Avena sativa
PlantCARE_6309	Unnamed__1	CGTGG	1143	5	+	Zea mays
PlantCARE_6309	MYC	CATTTG	568	6	+	Arabidopsis thaliana
PlantCARE_6309	MYC	CATGTG	996	6	-	Arabidopsis thaliana
PlantCARE_6309	MYC	CATGTG	1098	6	+	Arabidopsis thaliana
PlantCARE_6309	MYC	CATGTG	1119	6	-	Arabidopsis thaliana
PlantCARE_6309	MYC	CATGTG	1121	6	+	Arabidopsis thaliana
PlantCARE_6309	MYC	CATGTG	1383	6	+	Arabidopsis thaliana
PlantCARE_6309	MYC	CATGTG	1489	6	+	Arabidopsis thaliana
PlantCARE_6309	DRE core	GCCGAC	715	6	-	Arabidopsis thaliana
PlantCARE_6309	MYB	CAACAG	379	6	+	Arabidopsis thaliana
PlantCARE_6309	MYB	CAACAG	1250	6	-	Arabidopsis thaliana
PlantCARE_6309	MYB	CAACCA	1273	6	+	Arabidopsis thaliana
PlantCARE_6309	AT~TATA-box	TATATA	475	6	+	Arabidopsis thaliana
PlantCARE_6309	AT~TATA-box	TATATA	477	6	+	Arabidopsis thaliana
PlantCARE_6309	AT~TATA-box	TATATA	1218	6	-	Arabidopsis thaliana
PlantCARE_6309	as-1	TGACG	236	5	-	Arabidopsis thaliana
PlantCARE_6309	as-1	TGACG	942	5	-	Arabidopsis thaliana
PlantCARE_6309	Myb-binding site	CAACAG	379	6	+	Nicotiana tabacum
PlantCARE_6309	Myb-binding site	CAACAG	1250	6	-	Nicotiana tabacum
PlantCARE_6309	re2f-1	GCGGGAAA	855	8	-	Oryza sativa
PlantCARE_6309	CAAT-box	CAAT	74	4	-	Nicotiana glutinosa
PlantCARE_6309	CAAT-box	CAAT	305	4	+	Nicotiana glutinosa
PlantCARE_6309	CAAT-box	CAAT	419	4	-	Nicotiana glutinosa
PlantCARE_6309	CAAT-box	CAAT	550	4	-	Nicotiana glutinosa
PlantCARE_6309	CAAT-box	CAAT	592	4	-	Nicotiana glutinosa
PlantCARE_6309	CAAT-box	CAAT	602	4	+	Nicotiana glutinosa
PlantCARE_6309	CAAT-box	CAAT	693	4	-	Nicotiana glutinosa
PlantCARE_6309	CAAT-box	CAAT	839	4	-	Nicotiana glutinosa
PlantCARE_6309	CAAT-box	CAAT	946	4	-	Nicotiana glutinosa
PlantCARE_6309	CAAT-box	CAAT	985	4	-	Nicotiana glutinosa
PlantCARE_6309	CAAT-box	CAAT	1066	4	-	Nicotiana glutinosa
PlantCARE_6309	CAAT-box	CAAT	1268	4	+	Nicotiana glutinosa
PlantCARE_6309	CAAT-box	CAAT	1331	4	+	Nicotiana glutinosa
PlantCARE_6309	CAAT-box	CAAT	1360	4	+	Nicotiana glutinosa
PlantCARE_6309	CAAT-box	CAAT	1595	4	-	Nicotiana glutinosa
PlantCARE_6309	DRE1	ACCGAGA	270	7	+	Zea mays
PlantCARE_6309	ERE	ATTTTAAA	586	8	-	Nicotiana glutinos
PlantCARE_6309	Unnamed__4	CTCC	67	4	+	Petroselinum hortense
PlantCARE_6309	Unnamed__4	CTCC	400	4	+	Petroselinum hortense
PlantCARE_6309	Unnamed__4	CTCC	757	4	-	Petroselinum hortense
PlantCARE_6309	Unnamed__4	CTCC	869	4	+	Petroselinum hortense
PlantCARE_6309	Unnamed__4	CTCC	932	4	+	Petroselinum hortense
PlantCARE_6309	Unnamed__4	CTCC	951	4	-	Petroselinum hortense
PlantCARE_6309	Unnamed__4	CTCC	1030	4	+	Petroselinum hortense
PlantCARE_6309	Unnamed__4	CTCC	1084	4	+	Petroselinum hortense
PlantCARE_6309	Unnamed__4	CTCC	1556	4	+	Petroselinum hortense
PlantCARE_6309	Unnamed__4	CTCC	1559	4	+	Petroselinum hortense
PlantCARE_6309	ABRE4	CACGTA	1195	6	+	Zea mays
PlantCARE_6309	MYB recognition site	CCGTTG	727	6	-	Arabidopsis thaliana
PlantCARE_6309	MYB recognition site	CCGTTG	825	6	-	Arabidopsis thaliana
PlantCARE_6309	ABRE3a	TACGTG	1195	6	-	Zea mays

## Sheet: Sheet7
TraesCS2B02G412900
PlantCARE_7112	P-box	CCTTTTG	1204	7	+	Oryza sativa	gibberellin-responsive element
PlantCARE_7112	TCA-element	CCATCTTTTT	651	9	+	Nicotiana tabacum	cis-acting element involved in salicylic acid responsiveness
PlantCARE_7112	ABRE	ACGTG	471	5	-	Arabidopsis thaliana	cis-acting element involved in the abscisic acid responsiveness
PlantCARE_7112	A-box	CCGTCC	859	6	+	Petroselinum crispum	cis-acting regulatory element
PlantCARE_7112	G-box	CACGAC	770	6	+	Zea mays	cis-acting regulatory element involved in light responsiveness
PlantCARE_7112	G-box	CACGAC	958	6	+	Zea mays	cis-acting regulatory element involved in light responsiveness
PlantCARE_7112	G-Box	CACGTT	471	6	+	Pisum sativum	cis-acting regulatory element involved in light responsiveness
PlantCARE_7112	TGACG-motif	TGACG	910	5	-	Hordeum vulgare	cis-acting regulatory element involved in the MeJA-responsiveness
PlantCARE_7112	TGACG-motif	TGACG	1174	5	-	Hordeum vulgare	cis-acting regulatory element involved in the MeJA-responsiveness
PlantCARE_7112	TGACG-motif	TGACG	1381	5	+	Hordeum vulgare	cis-acting regulatory element involved in the MeJA-responsiveness
PlantCARE_7112	CGTCA-motif	CGTCA	910	5	+	Hordeum vulgare	cis-acting regulatory element involved in the MeJA-responsiveness
PlantCARE_7112	CGTCA-motif	CGTCA	1174	5	+	Hordeum vulgare	cis-acting regulatory element involved in the MeJA-responsiveness
PlantCARE_7112	CGTCA-motif	CGTCA	1381	5	-	Hordeum vulgare	cis-acting regulatory element involved in the MeJA-responsiveness
PlantCARE_7112	O2-site	GATGATGTGG	211	9	-	Zea mays	cis-acting regulatory element involved in zein metabolism regulation
PlantCARE_7112	O2-site	GATGATGTGG	646	9	-	Zea mays	cis-acting regulatory element involved in zein metabolism regulation
PlantCARE_7112	CAAT-box	CCAAT	140	5	+	Arabidopsis thaliana	common cis-acting element in promoter and enhancer regions
PlantCARE_7112	CAAT-box	CAAAT	393	5	-	Pisum sativum	common cis-acting element in promoter and enhancer regions
PlantCARE_7112	CAAT-box	CAAAT	618	5	-	Pisum sativum	common cis-acting element in promoter and enhancer regions
PlantCARE_7112	CAAT-box	CCAAT	976	5	+	Arabidopsis thaliana	common cis-acting element in promoter and enhancer regions
PlantCARE_7112	CAAT-box	CAAAT	1049	5	+	Pisum sativum	common cis-acting element in promoter and enhancer regions
PlantCARE_7112	CAAT-box	CCAAT	1246	5	-	Arabidopsis thaliana	common cis-acting element in promoter and enhancer regions
PlantCARE_7112	CAAT-box	CAAAT	1463	5	-	Pisum sativum	common cis-acting element in promoter and enhancer regions
PlantCARE_7112	TATA-box	TATATA	103	6	+	Arabidopsis thaliana	core promoter element around -30 of transcription start
PlantCARE_7112	TATA-box	ATATAA	104	6	+	Brassica oleracea	core promoter element around -30 of transcription start
PlantCARE_7112	TATA-box	TATA	105	4	+	Arabidopsis thaliana	core promoter element around -30 of transcription start
PlantCARE_7112	TATA-box	TATAAA	398	6	-	Helianthus annuus	core promoter element around -30 of transcription start
PlantCARE_7112	TATA-box	TATAA	399	5	-	Arabidopsis thaliana	core promoter element around -30 of transcription start
PlantCARE_7112	TATA-box	TATA	400	4	+	Arabidopsis thaliana	core promoter element around -30 of transcription start
PlantCARE_7112	TATA-box	TATA	484	4	+	Arabidopsis thaliana	core promoter element around -30 of transcription start
PlantCARE_7112	TATA-box	TATAAAA	536	7	-	Pisum sativum	core promoter element around -30 of transcription start
PlantCARE_7112	TATA-box	TATAAA	537	6	-	Helianthus annuus	core promoter element around -30 of transcription start
PlantCARE_7112	TATA-box	TATATAA	538	7	-	Arabidopsis thaliana	core promoter element around -30 of transcription start
PlantCARE_7112	TATA-box	TATATA	539	6	+	Arabidopsis thaliana	core promoter element around -30 of transcription start
PlantCARE_7112	TATA-box	ATATAT	540	6	+	Brassica napus	core promoter element around -30 of transcription start
PlantCARE_7112	TATA-box	TATA	541	4	+	Arabidopsis thaliana	core promoter element around -30 of transcription start
PlantCARE_7112	TATA-box	TATA	708	4	+	Arabidopsis thaliana	core promoter element around -30 of transcription start
PlantCARE_7112	TATA-box	TATAAA	792	6	-	Helianthus annuus	core promoter element around -30 of transcription start
PlantCARE_7112	TATA-box	TATAA	793	5	-	Arabidopsis thaliana	core promoter element around -30 of transcription start
PlantCARE_7112	TATA-box	TATA	794	4	+	Arabidopsis thaliana	core promoter element around -30 of transcription start
PlantCARE_7112	TATA-box	TATA	838	4	-	Arabidopsis thaliana	core promoter element around -30 of transcription start
PlantCARE_7112	TATA-box	TATAAAT	992	7	-	Brassica juncea	core promoter element around -30 of transcription start
PlantCARE_7112	TATA-box	TATAAA	993	6	-	Helianthus annuus	core promoter element around -30 of transcription start
PlantCARE_7112	TATA-box	TATAA	994	5	-	Arabidopsis thaliana	core promoter element around -30 of transcription start
PlantCARE_7112	TATA-box	TATA	995	4	-	Arabidopsis thaliana	core promoter element around -30 of transcription start
PlantCARE_7112	TATA-box	ccTATAAAaa	1468	9	+	Arabidopsis thaliana	core promoter element around -30 of transcription start
PlantCARE_7112	TATA-box	TATA	1470	4	-	Arabidopsis thaliana	core promoter element around -30 of transcription start
PlantCARE_7112	TATA-box	ATTATA	1511	6	+	Brassica napus	core promoter element around -30 of transcription start
PlantCARE_7112	TATA-box	TATATAA	1512	7	-	Arabidopsis thaliana	core promoter element around -30 of transcription start
PlantCARE_7112	TATA-box	TATATA	1513	6	-	Arabidopsis thaliana	core promoter element around -30 of transcription start
PlantCARE_7112	TATA-box	ATATAA	1514	6	+	Brassica oleracea	core promoter element around -30 of transcription start
PlantCARE_7112	TATA-box	TATA	1515	4	-	Arabidopsis thaliana	core promoter element around -30 of transcription start
PlantCARE_7112	MRE	AACCTAA	545	7	-	Petroselinum crispum	MYB binding site involved in light responsiveness
PlantCARE_7112	Box 4	ATTAAT	224	6	+	Petroselinum crispum	part of a conserved DNA module involved in light responsiveness
PlantCARE_7112	Box 4	ATTAAT	634	6	+	Petroselinum crispum	part of a conserved DNA module involved in light responsiveness
PlantCARE_7112	Box 4	ATTAAT	810	6	-	Petroselinum crispum	part of a conserved DNA module involved in light responsiveness
PlantCARE_7112	Box 4	ATTAAT	1358	6	-	Petroselinum crispum	part of a conserved DNA module involved in light responsiveness
PlantCARE_7112	chs-CMA1a	TTACTTAA	1295	8	+	Daucus carota	part of a light responsive element
PlantCARE_7112	GATA-motif	GATAGGA	2	7	+	Arabidopsis thaliana	part of a light responsive element
PlantCARE_7112	GTGGC-motif	CAGCGTGTGGC	1528	10	+	Hordeum vulgare	part of a light responsive element
PlantCARE_7112	Box III	atCATTTTCACt	653	11	+	Pisum sativum	protein binding site
PlantCARE_7112		motif_sequence	48	4	-	organism	short_function
PlantCARE_7112		motif_sequence	52	4	+	organism	short_function
PlantCARE_7112		motif_sequence	91	4	+	organism	short_function
PlantCARE_7112		motif_sequence	113	4	-	organism	short_function
PlantCARE_7112		motif_sequence	190	4	-	organism	short_function
PlantCARE_7112		motif_sequence	864	4	+	organism	short_function
PlantCARE_7112		motif_sequence	872	4	+	organism	short_function
PlantCARE_7112		motif_sequence	1044	4	+	organism	short_function
PlantCARE_7112		motif_sequence	1105	4	+	organism	short_function
PlantCARE_7112		motif_sequence	1129	4	+	organism	short_function
PlantCARE_7112		motif_sequence	1279	4	+	organism	short_function
PlantCARE_7112		motif_sequence	1496	4	+	organism	short_function
PlantCARE_7112		motif_sequence	1500	4	-	organism	short_function
PlantCARE_7112	Unnamed__4	CTCC	54	4	+	Petroselinum hortense
PlantCARE_7112	Unnamed__4	CTCC	57	4	+	Petroselinum hortense
PlantCARE_7112	Unnamed__4	CTCC	113	4	-	Petroselinum hortense
PlantCARE_7112	Unnamed__4	CTCC	236	4	-	Petroselinum hortense
PlantCARE_7112	Unnamed__4	CTCC	251	4	+	Petroselinum hortense
PlantCARE_7112	Unnamed__4	CTCC	298	4	+	Petroselinum hortense
PlantCARE_7112	Unnamed__4	CTCC	412	4	-	Petroselinum hortense
PlantCARE_7112	Unnamed__4	CTCC	704	4	+	Petroselinum hortense
PlantCARE_7112	Unnamed__4	CTCC	919	4	+	Petroselinum hortense
PlantCARE_7112	Unnamed__4	CTCC	968	4	+	Petroselinum hortense
PlantCARE_7112	Unnamed__4	CTCC	1145	4	+	Petroselinum hortense
PlantCARE_7112	CCGTCC motif	CCGTCC	859	6	+	Nicotiana tabacum
PlantCARE_7112	CAAT-box	CAAT	62	4	-	Nicotiana glutinosa
PlantCARE_7112	CAAT-box	CAAT	141	4	+	Nicotiana glutinosa
PlantCARE_7112	CAAT-box	CAAT	196	4	+	Nicotiana glutinosa
PlantCARE_7112	CAAT-box	CAAT	220	4	+	Nicotiana glutinosa
PlantCARE_7112	CAAT-box	CAAT	391	4	+	Nicotiana glutinosa
PlantCARE_7112	CAAT-box	CAAT	446	4	+	Nicotiana glutinosa
PlantCARE_7112	CAAT-box	CAAT	497	4	+	Nicotiana glutinosa
PlantCARE_7112	CAAT-box	CAAT	616	4	+	Nicotiana glutinosa
PlantCARE_7112	CAAT-box	CAAT	780	4	-	Nicotiana glutinosa
PlantCARE_7112	CAAT-box	CAAT	940	4	-	Nicotiana glutinosa
PlantCARE_7112	CAAT-box	CAAT	977	4	+	Nicotiana glutinosa
PlantCARE_7112	CAAT-box	CAAT	990	4	+	Nicotiana glutinosa
PlantCARE_7112	CAAT-box	CAAT	1008	4	-	Nicotiana glutinosa
PlantCARE_7112	CAAT-box	CAAT	1071	4	+	Nicotiana glutinosa
PlantCARE_7112	CAAT-box	CAAT	1538	4	+	Nicotiana glutinosa
PlantCARE_7112	TCA	TCATCTTCAT	1103	9	+	Pisum sativum
PlantCARE_7112	TCA	TCATCTTCAT	1127	9	+	Pisum sativum
PlantCARE_7112	AT~TATA-box	TATATA	103	6	+	Arabidopsis thaliana
PlantCARE_7112	AT~TATA-box	TATATAAA	537	8	-	Arabidopsis thaliana
PlantCARE_7112	AT~TATA-box	TATATA	539	6	+	Arabidopsis thaliana
PlantCARE_7112	AT~TATA-box	TATATA	1513	6	-	Arabidopsis thaliana
PlantCARE_7112	Unnamed__16	GCTGCCCGTC	1192	9	-	Zea mays
PlantCARE_7112	Unnamed__16	GCTGCCCGTC	1553	9	-	Zea mays
PlantCARE_7112	TATA	TATAAAAT	535	8	-	Arabidopsis thaliana
PlantCARE_7112	as-1	TGACG	910	5	-	Arabidopsis thaliana
PlantCARE_7112	as-1	TGACG	1174	5	-	Arabidopsis thaliana
PlantCARE_7112	as-1	TGACG	1381	5	+	Arabidopsis thaliana
PlantCARE_7112	Unnamed__1	CGTGG	19	5	+	Zea mays
PlantCARE_7112	Unnamed__1	CGTGG	186	5	+	Zea mays
PlantCARE_7112	Unnamed__1	CGTGG	753	5	+	Zea mays
PlantCARE_7112	Unnamed__1	CGTGG	769	5	-	Zea mays
PlantCARE_7112	Unnamed__1	CGTGG	775	5	-	Zea mays
PlantCARE_7112	CCGTCC-box	CCGTCC	859	6	+	Petroselinum hortense
PlantCARE_7112	STRE	AGGGG	335	5	-	Arabidopsis thaliana
PlantCARE_7112	STRE	AGGGG	1202	5	-	Arabidopsis thaliana
PlantCARE_7112	Myb-binding site	CAACAG	1092	6	+	Nicotiana tabacum
PlantCARE_7112	W box	TTGACC	987	6	-	Arabidopsis thaliana
PlantCARE_7112	ERE	ATTTTAAA	815	8	-	Nicotiana glutinos
PlantCARE_7112	MYB	CAACAG	1092	6	+	Arabidopsis thaliana
PlantCARE_7112	MYB	CAACCA	1327	6	-	Arabidopsis thaliana

## Sheet: Sheet8
TraesCS2A02G493500
PlantCARE_10316	TGA-element	AACGAC	1511	6	+	Brassica oleracea	auxin-responsive element
PlantCARE_10316	TC-rich repeats	GTTTTCTTAC	68	9	+	Nicotiana tabacum	cis-acting element involved in defense and stress responsiveness
PlantCARE_10316	ABRE	ACGTG	177	5	-	Arabidopsis thaliana	cis-acting element involved in the abscisic acid responsiveness
PlantCARE_10316	ABRE	ACGTG	1190	5	-	Arabidopsis thaliana	cis-acting element involved in the abscisic acid responsiveness
PlantCARE_10316	ABRE	ACGTG	1205	5	+	Arabidopsis thaliana	cis-acting element involved in the abscisic acid responsiveness
PlantCARE_10316	A-box	CCGTCC	112	6	-	Petroselinum crispum	cis-acting regulatory element
PlantCARE_10316	ARE	AAACCA	168	6	-	Zea mays	cis-acting regulatory element essential for the anaerobic induction
PlantCARE_10316	ARE	AAACCA	1498	6	+	Zea mays	cis-acting regulatory element essential for the anaerobic induction
PlantCARE_10316	ARE	AAACCA	1538	6	+	Zea mays	cis-acting regulatory element essential for the anaerobic induction
PlantCARE_10316	G-Box	CACGTT	177	6	+	Pisum sativum	cis-acting regulatory element involved in light responsiveness
PlantCARE_10316	G-box	CACGTC	1190	6	+	Zea mays	cis-acting regulatory element involved in light responsiveness
PlantCARE_10316	G-box	CACGTC	1204	6	-	Zea mays	cis-acting regulatory element involved in light responsiveness
PlantCARE_10316	RY-element	CATGCATG	648	8	+	Helianthus annuus	cis-acting regulatory element involved in seed-specific regulation
PlantCARE_10316	RY-element	CATGCATG	679	8	+	Helianthus annuus	cis-acting regulatory element involved in seed-specific regulation
PlantCARE_10316	CGTCA-motif	CGTCA	263	5	-	Hordeum vulgare	cis-acting regulatory element involved in the MeJA-responsiveness
PlantCARE_10316	CGTCA-motif	CGTCA	266	5	+	Hordeum vulgare	cis-acting regulatory element involved in the MeJA-responsiveness
PlantCARE_10316	CGTCA-motif	CGTCA	381	5	-	Hordeum vulgare	cis-acting regulatory element involved in the MeJA-responsiveness
PlantCARE_10316	CGTCA-motif	CGTCA	1011	5	-	Hordeum vulgare	cis-acting regulatory element involved in the MeJA-responsiveness
PlantCARE_10316	CGTCA-motif	CGTCA	1203	5	-	Hordeum vulgare	cis-acting regulatory element involved in the MeJA-responsiveness
PlantCARE_10316	TGACG-motif	TGACG	263	5	+	Hordeum vulgare	cis-acting regulatory element involved in the MeJA-responsiveness
PlantCARE_10316	TGACG-motif	TGACG	266	5	-	Hordeum vulgare	cis-acting regulatory element involved in the MeJA-responsiveness
PlantCARE_10316	TGACG-motif	TGACG	381	5	+	Hordeum vulgare	cis-acting regulatory element involved in the MeJA-responsiveness
PlantCARE_10316	TGACG-motif	TGACG	1011	5	+	Hordeum vulgare	cis-acting regulatory element involved in the MeJA-responsiveness
PlantCARE_10316	TGACG-motif	TGACG	1203	5	+	Hordeum vulgare	cis-acting regulatory element involved in the MeJA-responsiveness
PlantCARE_10316	O2-site	GATGA(C/T)(A/G)TG(A/G)	1201	8	+	Zea mays	cis-acting regulatory element involved in zein metabolism regulation
PlantCARE_10316	CAT-box	GCCACT	612	6	+	Arabidopsis thaliana	cis-acting regulatory element related to meristem expression
PlantCARE_10316	CAAT-box	CCAAT	166	5	-	Arabidopsis thaliana	common cis-acting element in promoter and enhancer regions
PlantCARE_10316	CAAT-box	CCAAT	391	5	+	Arabidopsis thaliana	common cis-acting element in promoter and enhancer regions
PlantCARE_10316	CAAT-box	CCAAT	817	5	+	Arabidopsis thaliana	common cis-acting element in promoter and enhancer regions
PlantCARE_10316	CAAT-box	CCAAT	893	5	-	Arabidopsis thaliana	common cis-acting element in promoter and enhancer regions
PlantCARE_10316	CAAT-box	CAAAT	1130	5	+	Pisum sativum	common cis-acting element in promoter and enhancer regions
PlantCARE_10316	TATA-box	TATA	27	4	+	Arabidopsis thaliana	core promoter element around -30 of transcription start
PlantCARE_10316	TATA-box	ATTATA	129	6	+	Brassica napus	core promoter element around -30 of transcription start
PlantCARE_10316	TATA-box	TATAA	130	5	-	Arabidopsis thaliana	core promoter element around -30 of transcription start
PlantCARE_10316	TATA-box	TATA	131	4	+	Arabidopsis thaliana	core promoter element around -30 of transcription start
PlantCARE_10316	TATA-box	TATA	271	4	+	Arabidopsis thaliana	core promoter element around -30 of transcription start
PlantCARE_10316	TATA-box	TATA	449	4	+	Arabidopsis thaliana	core promoter element around -30 of transcription start
PlantCARE_10316	TATA-box	TATA	629	4	+	Arabidopsis thaliana	core promoter element around -30 of transcription start
PlantCARE_10316	TATA-box	ATATAA	720	6	+	Brassica oleracea	core promoter element around -30 of transcription start
PlantCARE_10316	TATA-box	TATA	721	4	+	Arabidopsis thaliana	core promoter element around -30 of transcription start
PlantCARE_10316	TATA-box	TATA	745	4	+	Arabidopsis thaliana	core promoter element around -30 of transcription start
PlantCARE_10316	TATA-box	taTATAAAtc	760	9	-	Arabidopsis thaliana	core promoter element around -30 of transcription start
PlantCARE_10316	TATA-box	TATACA	762	6	-	Helianthus annuus	core promoter element around -30 of transcription start
PlantCARE_10316	TATA-box	TATATA	764	6	+	Arabidopsis thaliana	core promoter element around -30 of transcription start
PlantCARE_10316	TATA-box	TATA	766	4	+	Arabidopsis thaliana	core promoter element around -30 of transcription start
PlantCARE_10316	TATA-box	ATATAT	783	6	+	Brassica napus	core promoter element around -30 of transcription start
PlantCARE_10316	TATA-box	TATA	784	4	+	Arabidopsis thaliana	core promoter element around -30 of transcription start
PlantCARE_10316	TATA-box	TATAAAA	834	7	-	Pisum sativum	core promoter element around -30 of transcription start
PlantCARE_10316	TATA-box	TATAAA	835	6	-	Helianthus annuus	core promoter element around -30 of transcription start
PlantCARE_10316	TATA-box	TATAA	836	5	-	Arabidopsis thaliana	core promoter element around -30 of transcription start
PlantCARE_10316	TATA-box	TATA	837	4	-	Arabidopsis thaliana	core promoter element around -30 of transcription start
PlantCARE_10316	TATA-box	ATTATA	1036	6	+	Brassica napus	core promoter element around -30 of transcription start
PlantCARE_10316	TATA-box	TATAA	1037	5	-	Arabidopsis thaliana	core promoter element around -30 of transcription start
PlantCARE_10316	TATA-box	TATA	1038	4	-	Arabidopsis thaliana	core promoter element around -30 of transcription start
PlantCARE_10316	TATA-box	ATATAT	1053	6	-	Brassica napus	core promoter element around -30 of transcription start
PlantCARE_10316	TATA-box	TATATA	1054	6	-	Arabidopsis thaliana	core promoter element around -30 of transcription start
PlantCARE_10316	TATA-box	ATATAT	1055	6	-	Brassica napus	core promoter element around -30 of transcription start
PlantCARE_10316	TATA-box	TATA	1056	4	-	Arabidopsis thaliana	core promoter element around -30 of transcription start
PlantCARE_10316	TATA-box	TATA	1093	4	-	Arabidopsis thaliana	core promoter element around -30 of transcription start
PlantCARE_10316	TATA-box	ATATAA	1108	6	+	Brassica oleracea	core promoter element around -30 of transcription start
PlantCARE_10316	TATA-box	TATA	1109	4	-	Arabidopsis thaliana	core promoter element around -30 of transcription start
PlantCARE_10316	TATA-box	TATTTAAA	1118	8	+	Arabidopsis thaliana	core promoter element around -30 of transcription start
PlantCARE_10316	TATA-box	TATACA	1216	6	-	Helianthus annuus	core promoter element around -30 of transcription start
PlantCARE_10316	TATA-box	TATA	1218	4	-	Arabidopsis thaliana	core promoter element around -30 of transcription start
PlantCARE_10316	TATA-box	TATACA	1241	6	-	Helianthus annuus	core promoter element around -30 of transcription start
PlantCARE_10316	TATA-box	TATA	1243	4	-	Arabidopsis thaliana	core promoter element around -30 of transcription start
PlantCARE_10316	TATA-box	TATA	1292	4	-	Arabidopsis thaliana	core promoter element around -30 of transcription start
PlantCARE_10316	TATA-box	TATA	1443	4	-	Arabidopsis thaliana	core promoter element around -30 of transcription start
PlantCARE_10316	TATA-box	TATATA	1469	6	-	Arabidopsis thaliana	core promoter element around -30 of transcription start
PlantCARE_10316	TATA-box	ATATAT	1470	6	-	Brassica napus	core promoter element around -30 of transcription start
PlantCARE_10316	TATA-box	TATA	1471	4	-	Arabidopsis thaliana	core promoter element around -30 of transcription start
PlantCARE_10316	Sp1	GGGCGG	919	6	-	Oryza sativa	light responsive element
PlantCARE_10316	TCT-motif	TCTTAC	72	6	+	Arabidopsis thaliana	part of a light responsive element
PlantCARE_10316	TCT-motif	TCTTAC	100	6	+	Arabidopsis thaliana	part of a light responsive element
PlantCARE_10316	AE-box	AGAAACAA	1532	8	+	Arabidopsis thaliana	part of a module for light response
PlantCARE_10316		motif_sequence	37	4	+	organism	short_function
PlantCARE_10316		motif_sequence	48	4	+	organism	short_function
PlantCARE_10316		motif_sequence	155	4	+	organism	short_function
PlantCARE_10316		motif_sequence	313	4	+	organism	short_function
PlantCARE_10316		motif_sequence	645	4	-	organism	short_function
PlantCARE_10316		motif_sequence	676	4	-	organism	short_function
PlantCARE_10316		motif_sequence	732	4	-	organism	short_function
PlantCARE_10316		motif_sequence	870	4	-	organism	short_function
PlantCARE_10316		motif_sequence	1226	4	-	organism	short_function
PlantCARE_10316		motif_sequence	1429	4	+	organism	short_function
PlantCARE_10316		motif_sequence	1456	4	+	organism	short_function
PlantCARE_10316	MYB	CAACAG	553	6	-	Arabidopsis thaliana
PlantCARE_10316	MYB	CAACCA	895	6	-	Arabidopsis thaliana
PlantCARE_10316	MYB	CAACCA	1234	6	-	Arabidopsis thaliana
PlantCARE_10316	MYB	TAACCA	1381	6	-	Arabidopsis thaliana
PlantCARE_10316	AT~TATA-box	TATATA	764	6	+	Arabidopsis thaliana
PlantCARE_10316	AT~TATA-box	TATATA	1054	6	-	Arabidopsis thaliana
PlantCARE_10316	AT~TATA-box	TATATA	1469	6	-	Arabidopsis thaliana
PlantCARE_10316	CCGTCC motif	CCGTCC	112	6	-	Nicotiana tabacum
PlantCARE_10316	ERE	ATTTTAAA	490	8	+	Nicotiana glutinos
PlantCARE_10316	ERE	ATTTTAAA	492	8	-	Nicotiana glutinos
PlantCARE_10316	CAAT-box	CAAT	219	4	+	Nicotiana glutinosa
PlantCARE_10316	CAAT-box	CAAT	228	4	+	Nicotiana glutinosa
PlantCARE_10316	CAAT-box	CAAT	244	4	-	Nicotiana glutinosa
PlantCARE_10316	CAAT-box	CAAT	275	4	+	Nicotiana glutinosa
PlantCARE_10316	CAAT-box	CAAT	374	4	+	Nicotiana glutinosa
PlantCARE_10316	CAAT-box	CAAT	392	4	+	Nicotiana glutinosa
PlantCARE_10316	CAAT-box	CAAT	434	4	+	Nicotiana glutinosa
PlantCARE_10316	CAAT-box	CAAT	620	4	-	Nicotiana glutinosa
PlantCARE_10316	CAAT-box	CAAT	818	4	+	Nicotiana glutinosa
PlantCARE_10316	CAAT-box	CAAT	1075	4	-	Nicotiana glutinosa
PlantCARE_10316	CAAT-box	CAAT	1449	4	+	Nicotiana glutinosa
PlantCARE_10316	Unnamed__1	CGTGG	176	5	-	Zea mays
PlantCARE_10316	Unnamed__1	CGTGG	881	5	+	Zea mays
PlantCARE_10316	Unnamed__1	CGTGG	1148	5	-	Zea mays
PlantCARE_10316	Unnamed__2	CCCCGG	1584	6	+	Zea mays
PlantCARE_10316	STRE	AGGGG	281	5	-	Arabidopsis thaliana
PlantCARE_10316	STRE	AGGGG	501	5	+	Arabidopsis thaliana
PlantCARE_10316	STRE	AGGGG	1423	5	-	Arabidopsis thaliana
PlantCARE_10316	as-1	TGACG	263	5	+	Arabidopsis thaliana
PlantCARE_10316	as-1	TGACG	266	5	-	Arabidopsis thaliana
PlantCARE_10316	as-1	TGACG	381	5	+	Arabidopsis thaliana
PlantCARE_10316	as-1	TGACG	1011	5	+	Arabidopsis thaliana
PlantCARE_10316	as-1	TGACG	1203	5	+	Arabidopsis thaliana
PlantCARE_10316	CCGTCC-box	CCGTCC	112	6	-	Petroselinum hortense
PlantCARE_10316	W box	TTGACC	580	6	-	Arabidopsis thaliana
PlantCARE_10316	Unnamed__4	CTCC	42	4	+	Petroselinum hortense
PlantCARE_10316	Unnamed__4	CTCC	116	4	-	Petroselinum hortense
PlantCARE_10316	Unnamed__4	CTCC	315	4	+	Petroselinum hortense
PlantCARE_10316	Unnamed__4	CTCC	323	4	+	Petroselinum hortense
PlantCARE_10316	Unnamed__4	CTCC	358	4	+	Petroselinum hortense
PlantCARE_10316	Unnamed__4	CTCC	397	4	-	Petroselinum hortense
PlantCARE_10316	Unnamed__4	CTCC	824	4	+	Petroselinum hortense
PlantCARE_10316	Unnamed__4	CTCC	972	4	+	Petroselinum hortense
PlantCARE_10316	Unnamed__4	CTCC	1175	4	-	Petroselinum hortense
PlantCARE_10316	Unnamed__4	CTCC	1588	4	-	Petroselinum hortense
PlantCARE_10316	MYB-like sequence	TAACCA	1381	6	-	Arabidopsis thaliana
PlantCARE_10316	WRE3	CCACCT	420	6	+	Pisum sativum
PlantCARE_10316	Myb-binding site	CAACAG	553	6	-	Nicotiana tabacum

## Sheet: Sheet9
TraesCS2B02G412900
PlantCARE_11460	TCA-element	CCATCTTTTT	651	9	+	Nicotiana tabacum	cis-acting element involved in salicylic acid responsiveness
PlantCARE_11460	ABRE	ACGTG	471	5	-	Arabidopsis thaliana	cis-acting element involved in the abscisic acid responsiveness
PlantCARE_11460	A-box	CCGTCC	859	6	+	Petroselinum crispum	cis-acting regulatory element
PlantCARE_11460	G-Box	CACGTT	471	6	+	Pisum sativum	cis-acting regulatory element involved in light responsiveness
PlantCARE_11460	G-box	CACGAC	770	6	+	Zea mays	cis-acting regulatory element involved in light responsiveness
PlantCARE_11460	G-box	CACGAC	958	6	+	Zea mays	cis-acting regulatory element involved in light responsiveness
PlantCARE_11460	CGTCA-motif	CGTCA	910	5	+	Hordeum vulgare	cis-acting regulatory element involved in the MeJA-responsiveness
PlantCARE_11460	CGTCA-motif	CGTCA	1174	5	+	Hordeum vulgare	cis-acting regulatory element involved in the MeJA-responsiveness
PlantCARE_11460	CGTCA-motif	CGTCA	1381	5	-	Hordeum vulgare	cis-acting regulatory element involved in the MeJA-responsiveness
PlantCARE_11460	TGACG-motif	TGACG	910	5	-	Hordeum vulgare	cis-acting regulatory element involved in the MeJA-responsiveness
PlantCARE_11460	TGACG-motif	TGACG	1174	5	-	Hordeum vulgare	cis-acting regulatory element involved in the MeJA-responsiveness
PlantCARE_11460	TGACG-motif	TGACG	1381	5	+	Hordeum vulgare	cis-acting regulatory element involved in the MeJA-responsiveness
PlantCARE_11460	O2-site	GATGATGTGG	211	9	-	Zea mays	cis-acting regulatory element involved in zein metabolism regulation
PlantCARE_11460	O2-site	GATGATGTGG	646	9	-	Zea mays	cis-acting regulatory element involved in zein metabolism regulation
PlantCARE_11460	CAAT-box	CCAAT	140	5	+	Arabidopsis thaliana	common cis-acting element in promoter and enhancer regions
PlantCARE_11460	CAAT-box	CAAAT	393	5	-	Pisum sativum	common cis-acting element in promoter and enhancer regions
PlantCARE_11460	CAAT-box	CAAAT	618	5	-	Pisum sativum	common cis-acting element in promoter and enhancer regions
PlantCARE_11460	CAAT-box	CCAAT	976	5	+	Arabidopsis thaliana	common cis-acting element in promoter and enhancer regions
PlantCARE_11460	CAAT-box	CAAAT	1049	5	+	Pisum sativum	common cis-acting element in promoter and enhancer regions
PlantCARE_11460	CAAT-box	CCAAT	1246	5	-	Arabidopsis thaliana	common cis-acting element in promoter and enhancer regions
PlantCARE_11460	CAAT-box	CAAAT	1463	5	-	Pisum sativum	common cis-acting element in promoter and enhancer regions
PlantCARE_11460	TATA-box	TATATA	103	6	+	Arabidopsis thaliana	core promoter element around -30 of transcription start
PlantCARE_11460	TATA-box	ATATAA	104	6	+	Brassica oleracea	core promoter element around -30 of transcription start
PlantCARE_11460	TATA-box	TATA	105	4	+	Arabidopsis thaliana	core promoter element around -30 of transcription start
PlantCARE_11460	TATA-box	TATAAA	398	6	-	Helianthus annuus	core promoter element around -30 of transcription start
PlantCARE_11460	TATA-box	TATAA	399	5	-	Arabidopsis thaliana	core promoter element around -30 of transcription start
PlantCARE_11460	TATA-box	TATA	400	4	+	Arabidopsis thaliana	core promoter element around -30 of transcription start
PlantCARE_11460	TATA-box	TATA	484	4	+	Arabidopsis thaliana	core promoter element around -30 of transcription start
PlantCARE_11460	TATA-box	TATAAAA	536	7	-	Pisum sativum	core promoter element around -30 of transcription start
PlantCARE_11460	TATA-box	TATAAA	537	6	-	Helianthus annuus	core promoter element around -30 of transcription start
PlantCARE_11460	TATA-box	TATATAA	538	7	-	Arabidopsis thaliana	core promoter element around -30 of transcription start
PlantCARE_11460	TATA-box	TATATA	539	6	+	Arabidopsis thaliana	core promoter element around -30 of transcription start
PlantCARE_11460	TATA-box	ATATAT	540	6	+	Brassica napus	core promoter element around -30 of transcription start
PlantCARE_11460	TATA-box	TATA	541	4	+	Arabidopsis thaliana	core promoter element around -30 of transcription start
PlantCARE_11460	TATA-box	TATA	708	4	+	Arabidopsis thaliana	core promoter element around -30 of transcription start
PlantCARE_11460	TATA-box	TATAAA	792	6	-	Helianthus annuus	core promoter element around -30 of transcription start
PlantCARE_11460	TATA-box	TATAA	793	5	-	Arabidopsis thaliana	core promoter element around -30 of transcription start
PlantCARE_11460	TATA-box	TATA	794	4	+	Arabidopsis thaliana	core promoter element around -30 of transcription start
PlantCARE_11460	TATA-box	TATA	838	4	-	Arabidopsis thaliana	core promoter element around -30 of transcription start
PlantCARE_11460	TATA-box	TATAAAT	992	7	-	Brassica juncea	core promoter element around -30 of transcription start
PlantCARE_11460	TATA-box	TATAAA	993	6	-	Helianthus annuus	core promoter element around -30 of transcription start
PlantCARE_11460	TATA-box	TATAA	994	5	-	Arabidopsis thaliana	core promoter element around -30 of transcription start
PlantCARE_11460	TATA-box	TATA	995	4	-	Arabidopsis thaliana	core promoter element around -30 of transcription start
PlantCARE_11460	TATA-box	ccTATAAAaa	1468	9	+	Arabidopsis thaliana	core promoter element around -30 of transcription start
PlantCARE_11460	TATA-box	TATA	1470	4	-	Arabidopsis thaliana	core promoter element around -30 of transcription start
PlantCARE_11460	TATA-box	ATTATA	1511	6	+	Brassica napus	core promoter element around -30 of transcription start
PlantCARE_11460	TATA-box	TATATAA	1512	7	-	Arabidopsis thaliana	core promoter element around -30 of transcription start
PlantCARE_11460	TATA-box	TATATA	1513	6	-	Arabidopsis thaliana	core promoter element around -30 of transcription start
PlantCARE_11460	TATA-box	ATATAA	1514	6	+	Brassica oleracea	core promoter element around -30 of transcription start
PlantCARE_11460	TATA-box	TATA	1515	4	-	Arabidopsis thaliana	core promoter element around -30 of transcription start
PlantCARE_11460	P-box	CCTTTTG	1204	7	+	Oryza sativa	gibberellin-responsive element
PlantCARE_11460	MRE	AACCTAA	545	7	-	Petroselinum crispum	MYB binding site involved in light responsiveness
PlantCARE_11460	Box 4	ATTAAT	224	6	+	Petroselinum crispum	part of a conserved DNA module involved in light responsiveness
PlantCARE_11460	Box 4	ATTAAT	634	6	+	Petroselinum crispum	part of a conserved DNA module involved in light responsiveness
PlantCARE_11460	Box 4	ATTAAT	810	6	-	Petroselinum crispum	part of a conserved DNA module involved in light responsiveness
PlantCARE_11460	Box 4	ATTAAT	1358	6	-	Petroselinum crispum	part of a conserved DNA module involved in light responsiveness
PlantCARE_11460	chs-CMA1a	TTACTTAA	1295	8	+	Daucus carota	part of a light responsive element
PlantCARE_11460	GTGGC-motif	CAGCGTGTGGC	1528	10	+	Hordeum vulgare	part of a light responsive element
PlantCARE_11460	GATA-motif	GATAGGA	2	7	+	Arabidopsis thaliana	part of a light responsive element
PlantCARE_11460	Box III	atCATTTTCACt	653	11	+	Pisum sativum	protein binding site
PlantCARE_11460		motif_sequence	48	4	-	organism	short_function
PlantCARE_11460		motif_sequence	52	4	+	organism	short_function
PlantCARE_11460		motif_sequence	91	4	+	organism	short_function
PlantCARE_11460		motif_sequence	113	4	-	organism	short_function
PlantCARE_11460		motif_sequence	190	4	-	organism	short_function
PlantCARE_11460		motif_sequence	864	4	+	organism	short_function
PlantCARE_11460		motif_sequence	872	4	+	organism	short_function
PlantCARE_11460		motif_sequence	1044	4	+	organism	short_function
PlantCARE_11460		motif_sequence	1105	4	+	organism	short_function
PlantCARE_11460		motif_sequence	1129	4	+	organism	short_function
PlantCARE_11460		motif_sequence	1279	4	+	organism	short_function
PlantCARE_11460		motif_sequence	1496	4	+	organism	short_function
PlantCARE_11460		motif_sequence	1500	4	-	organism	short_function
PlantCARE_11460	CAAT-box	CAAT	62	4	-	Nicotiana glutinosa
PlantCARE_11460	CAAT-box	CAAT	141	4	+	Nicotiana glutinosa
PlantCARE_11460	CAAT-box	CAAT	196	4	+	Nicotiana glutinosa
PlantCARE_11460	CAAT-box	CAAT	220	4	+	Nicotiana glutinosa
PlantCARE_11460	CAAT-box	CAAT	391	4	+	Nicotiana glutinosa
PlantCARE_11460	CAAT-box	CAAT	446	4	+	Nicotiana glutinosa
PlantCARE_11460	CAAT-box	CAAT	497	4	+	Nicotiana glutinosa
PlantCARE_11460	CAAT-box	CAAT	616	4	+	Nicotiana glutinosa
PlantCARE_11460	CAAT-box	CAAT	780	4	-	Nicotiana glutinosa
PlantCARE_11460	CAAT-box	CAAT	940	4	-	Nicotiana glutinosa
PlantCARE_11460	CAAT-box	CAAT	977	4	+	Nicotiana glutinosa
PlantCARE_11460	CAAT-box	CAAT	990	4	+	Nicotiana glutinosa
PlantCARE_11460	CAAT-box	CAAT	1008	4	-	Nicotiana glutinosa
PlantCARE_11460	CAAT-box	CAAT	1071	4	+	Nicotiana glutinosa
PlantCARE_11460	CAAT-box	CAAT	1538	4	+	Nicotiana glutinosa
PlantCARE_11460	STRE	AGGGG	335	5	-	Arabidopsis thaliana
PlantCARE_11460	STRE	AGGGG	1202	5	-	Arabidopsis thaliana
PlantCARE_11460	Unnamed__4	CTCC	54	4	+	Petroselinum hortense
PlantCARE_11460	Unnamed__4	CTCC	57	4	+	Petroselinum hortense
PlantCARE_11460	Unnamed__4	CTCC	113	4	-	Petroselinum hortense
PlantCARE_11460	Unnamed__4	CTCC	236	4	-	Petroselinum hortense
PlantCARE_11460	Unnamed__4	CTCC	251	4	+	Petroselinum hortense
PlantCARE_11460	Unnamed__4	CTCC	298	4	+	Petroselinum hortense
PlantCARE_11460	Unnamed__4	CTCC	412	4	-	Petroselinum hortense
PlantCARE_11460	Unnamed__4	CTCC	704	4	+	Petroselinum hortense
PlantCARE_11460	Unnamed__4	CTCC	919	4	+	Petroselinum hortense
PlantCARE_11460	Unnamed__4	CTCC	968	4	+	Petroselinum hortense
PlantCARE_11460	Unnamed__4	CTCC	1145	4	+	Petroselinum hortense
PlantCARE_11460	Unnamed__1	CGTGG	19	5	+	Zea mays
PlantCARE_11460	Unnamed__1	CGTGG	186	5	+	Zea mays
PlantCARE_11460	Unnamed__1	CGTGG	753	5	+	Zea mays
PlantCARE_11460	Unnamed__1	CGTGG	769	5	-	Zea mays
PlantCARE_11460	Unnamed__1	CGTGG	775	5	-	Zea mays
PlantCARE_11460	W box	TTGACC	987	6	-	Arabidopsis thaliana
PlantCARE_11460	as-1	TGACG	910	5	-	Arabidopsis thaliana
PlantCARE_11460	as-1	TGACG	1174	5	-	Arabidopsis thaliana
PlantCARE_11460	as-1	TGACG	1381	5	+	Arabidopsis thaliana
PlantCARE_11460	MYB	CAACAG	1092	6	+	Arabidopsis thaliana
PlantCARE_11460	MYB	CAACCA	1327	6	-	Arabidopsis thaliana
PlantCARE_11460	Myb-binding site	CAACAG	1092	6	+	Nicotiana tabacum
PlantCARE_11460	CCGTCC motif	CCGTCC	859	6	+	Nicotiana tabacum
PlantCARE_11460	TCA	TCATCTTCAT	1103	9	+	Pisum sativum
PlantCARE_11460	TCA	TCATCTTCAT	1127	9	+	Pisum sativum
PlantCARE_11460	AT~TATA-box	TATATA	103	6	+	Arabidopsis thaliana
PlantCARE_11460	AT~TATA-box	TATATAAA	537	8	-	Arabidopsis thaliana
PlantCARE_11460	AT~TATA-box	TATATA	539	6	+	Arabidopsis thaliana
PlantCARE_11460	AT~TATA-box	TATATA	1513	6	-	Arabidopsis thaliana
PlantCARE_11460	ERE	ATTTTAAA	815	8	-	Nicotiana glutinos
PlantCARE_11460	Unnamed__16	GCTGCCCGTC	1192	9	-	Zea mays
PlantCARE_11460	Unnamed__16	GCTGCCCGTC	1553	9	-	Zea mays
PlantCARE_11460	CCGTCC-box	CCGTCC	859	6	+	Petroselinum hortense
PlantCARE_11460	TATA	TATAAAAT	535	8	-	Arabidopsis thaliana

## Sheet: Sheet10
TraesCS7B02G444900
PlantCARE_11826	Y-box	TGTGGAGGAGCA	1492	11	-	Lemna gibba	?
PlantCARE_11826	TATC-box	TATCCCA	1289	7	+	Oryza sativa	cis-acting element involved in gibberellin-responsiveness
PlantCARE_11826	ACE	GCGACGTACC	1450	9	+	Petroselinum crispum	cis-acting element involved in light responsiveness
PlantCARE_11826	TCA-element	CCATCTTTTT	474	9	+	Nicotiana tabacum	cis-acting element involved in salicylic acid responsiveness
PlantCARE_11826	A-box	CCGTCC	1374	6	+	Petroselinum crispum	cis-acting regulatory element
PlantCARE_11826	A-box	CCGTCC	1424	6	+	Petroselinum crispum	cis-acting regulatory element
PlantCARE_11826	A-box	CCGTCC	1445	6	-	Petroselinum crispum	cis-acting regulatory element
PlantCARE_11826	ARE	AAACCA	402	6	+	Zea mays	cis-acting regulatory element essential for the anaerobic induction
PlantCARE_11826	ARE	AAACCA	1283	6	+	Zea mays	cis-acting regulatory element essential for the anaerobic induction
PlantCARE_11826	ARE	AAACCA	1295	6	+	Zea mays	cis-acting regulatory element essential for the anaerobic induction
PlantCARE_11826	TGACG-motif	TGACG	623	5	+	Hordeum vulgare	cis-acting regulatory element involved in the MeJA-responsiveness
PlantCARE_11826	CGTCA-motif	CGTCA	623	5	-	Hordeum vulgare	cis-acting regulatory element involved in the MeJA-responsiveness
PlantCARE_11826	O2-site	GATGATGTGG	606	9	-	Zea mays	cis-acting regulatory element involved in zein metabolism regulation
PlantCARE_11826	CAAT-box	CCAAT	411	5	-	Arabidopsis thaliana	common cis-acting element in promoter and enhancer regions
PlantCARE_11826	CAAT-box	CAAAT	907	5	+	Pisum sativum	common cis-acting element in promoter and enhancer regions
PlantCARE_11826	CAAT-box	CAAAT	1041	5	-	Pisum sativum	common cis-acting element in promoter and enhancer regions
PlantCARE_11826	CAAT-box	CAAAT	1127	5	-	Pisum sativum	common cis-acting element in promoter and enhancer regions
PlantCARE_11826	CAAT-box	CCAAT	1238	5	-	Arabidopsis thaliana	common cis-acting element in promoter and enhancer regions
PlantCARE_11826	CAAT-box	CCAAT	1254	5	-	Arabidopsis thaliana	common cis-acting element in promoter and enhancer regions
PlantCARE_11826	TATA-box	ccTATAAAaa	480	9	-	Arabidopsis thaliana	core promoter element around -30 of transcription start
PlantCARE_11826	TATA-box	TATA	568	4	+	Arabidopsis thaliana	core promoter element around -30 of transcription start
PlantCARE_11826	TATA-box	TATATA	845	6	-	Arabidopsis thaliana	core promoter element around -30 of transcription start
PlantCARE_11826	TATA-box	ATATAT	846	6	-	Brassica napus	core promoter element around -30 of transcription start
PlantCARE_11826	TATA-box	TATA	847	4	-	Arabidopsis thaliana	core promoter element around -30 of transcription start
PlantCARE_11826	TATA-box	TATATAA	1016	7	-	Arabidopsis thaliana	core promoter element around -30 of transcription start
PlantCARE_11826	TATA-box	TATATA	1017	6	-	Arabidopsis thaliana	core promoter element around -30 of transcription start
PlantCARE_11826	TATA-box	ATATAT	1018	6	-	Brassica napus	core promoter element around -30 of transcription start
PlantCARE_11826	TATA-box	TATA	1019	4	-	Arabidopsis thaliana	core promoter element around -30 of transcription start
PlantCARE_11826	TATA-box	TACAAAA	1135	7	-	Oryza sativa	core promoter element around -30 of transcription start
PlantCARE_11826	TATA-box	ATATAA	1174	6	+	Brassica oleracea	core promoter element around -30 of transcription start
PlantCARE_11826	TATA-box	TATA	1175	4	-	Arabidopsis thaliana	core promoter element around -30 of transcription start
PlantCARE_11826	TATA-box	TATA	1230	4	-	Arabidopsis thaliana	core promoter element around -30 of transcription start
PlantCARE_11826	TATA-box	TATA	1468	4	-	Arabidopsis thaliana	core promoter element around -30 of transcription start
PlantCARE_11826	Sp1	GGGCGG	1316	6	+	Oryza sativa	light responsive element
PlantCARE_11826	Sp1	GGGCGG	1434	6	+	Oryza sativa	light responsive element
PlantCARE_11826	AAAC-motif	CAATCAAAACCT	72	12	-	Spinacia oleracea	light responsive element
PlantCARE_11826	GT1-motif	GGTTAA	428	6	+	Arabidopsis thaliana	light responsive element
PlantCARE_11826	MRE	AACCTAA	774	7	+	Petroselinum crispum	MYB binding site involved in light responsiveness
PlantCARE_11826	CCAAT-box	CAACGG	1267	6	-	Hordeum vulgare	MYBHv1 binding site
PlantCARE_11826	GATA-motif	AAGATAAGATT	89	10	-	Arabidopsis thaliana	part of a light responsive element
PlantCARE_11826	TCCC-motif	TCTCCCT	105	7	-	Spinacia oleracea	part of a light responsive element
PlantCARE_11826	TCT-motif	TCTTAC	548	6	+	Arabidopsis thaliana	part of a light responsive element
PlantCARE_11826		motif_sequence	107	4	-	organism	short_function
PlantCARE_11826		motif_sequence	1330	4	-	organism	short_function
PlantCARE_11826		motif_sequence	1453	4	+	organism	short_function
PlantCARE_11826		motif_sequence	1521	4	-	organism	short_function
PlantCARE_11826	AT~TATA-box	TATATA	845	6	-	Arabidopsis thaliana
PlantCARE_11826	AT~TATA-box	TATATA	1017	6	-	Arabidopsis thaliana
PlantCARE_11826	CCGTCC-box	CCGTCC	1374	6	+	Petroselinum hortense
PlantCARE_11826	CCGTCC-box	CCGTCC	1424	6	+	Petroselinum hortense
PlantCARE_11826	CCGTCC-box	CCGTCC	1445	6	-	Petroselinum hortense
PlantCARE_11826	Unnamed__2	AACCTAACCT	774	9	+	Petroselinum hortense
PlantCARE_11826	MYB-like sequence	TAACCA	778	6	+	Arabidopsis thaliana
PlantCARE_11826	MYB	CAACAG	363	6	+	Arabidopsis thaliana
PlantCARE_11826	MYB	CAACCA	519	6	-	Arabidopsis thaliana
PlantCARE_11826	MYB	TAACCA	778	6	+	Arabidopsis thaliana
PlantCARE_11826	MYB	CAACCA	1365	6	-	Arabidopsis thaliana
PlantCARE_11826	MYC	CATGTG	1500	6	-	Arabidopsis thaliana
PlantCARE_11826	Unnamed__4	CTCC	42	4	-	Petroselinum hortense
PlantCARE_11826	Unnamed__4	CTCC	61	4	-	Petroselinum hortense
PlantCARE_11826	Unnamed__4	CTCC	107	4	-	Petroselinum hortense
PlantCARE_11826	Unnamed__4	CTCC	210	4	-	Petroselinum hortense
PlantCARE_11826	Unnamed__4	CTCC	258	4	-	Petroselinum hortense
PlantCARE_11826	Unnamed__4	CTCC	278	4	+	Petroselinum hortense
PlantCARE_11826	Unnamed__4	CTCC	326	4	-	Petroselinum hortense
PlantCARE_11826	Unnamed__4	CTCC	461	4	-	Petroselinum hortense
PlantCARE_11826	Unnamed__4	CTCC	1262	4	+	Petroselinum hortense
PlantCARE_11826	Unnamed__4	CTCC	1400	4	+	Petroselinum hortense
PlantCARE_11826	Unnamed__4	CTCC	1476	4	-	Petroselinum hortense
PlantCARE_11826	Unnamed__4	CTCC	1497	4	+	Petroselinum hortense
PlantCARE_11826	Unnamed__4	CTCC	1542	4	-	Petroselinum hortense
PlantCARE_11826	CARE	CAACTCCC	60	8	-	Oryza sativa
PlantCARE_11826	MYB recognition site	CCGTTG	1267	6	+	Arabidopsis thaliana
PlantCARE_11826	as-1	TGACG	623	5	+	Arabidopsis thaliana
PlantCARE_11826	CCGTCC motif	CCGTCC	1374	6	+	Nicotiana tabacum
PlantCARE_11826	CCGTCC motif	CCGTCC	1424	6	+	Nicotiana tabacum
PlantCARE_11826	CCGTCC motif	CCGTCC	1445	6	-	Nicotiana tabacum
PlantCARE_11826	Myb-binding site	CAACAG	363	6	+	Nicotiana tabacum
PlantCARE_11826	DRE core	GCCGAC	503	6	+	Arabidopsis thaliana
PlantCARE_11826	W box	TTGACC	140	6	+	Arabidopsis thaliana
PlantCARE_11826	W box	TTGACC	1043	6	+	Arabidopsis thaliana
PlantCARE_11826	STRE	AGGGG	58	5	+	Arabidopsis thaliana
PlantCARE_11826	CAAT-box	CAAT	25	4	+	Nicotiana glutinosa
PlantCARE_11826	CAAT-box	CAAT	80	4	-	Nicotiana glutinosa
PlantCARE_11826	CAAT-box	CAAT	151	4	-	Nicotiana glutinosa
PlantCARE_11826	CAAT-box	CAAT	283	4	-	Nicotiana glutinosa
PlantCARE_11826	CAAT-box	CAAT	312	4	-	Nicotiana glutinosa
PlantCARE_11826	CAAT-box	CAAT	446	4	+	Nicotiana glutinosa
PlantCARE_11826	CAAT-box	CAAT	450	4	-	Nicotiana glutinosa
PlantCARE_11826	CAAT-box	CAAT	565	4	+	Nicotiana glutinosa
PlantCARE_11826	CAAT-box	CAAT	621	4	-	Nicotiana glutinosa
PlantCARE_11826	CAAT-box	CAAT	889	4	-	Nicotiana glutinosa
PlantCARE_11826	CAAT-box	CAAT	922	4	-	Nicotiana glutinosa
PlantCARE_11826	CAAT-box	CAAT	997	4	+	Nicotiana glutinosa
PlantCARE_11826	CAAT-box	CAAT	1022	4	-	Nicotiana glutinosa
PlantCARE_11826	CAAT-box	CAAT	1056	4	+	Nicotiana glutinosa
PlantCARE_11826	CAAT-box	CAAT	1096	4	+	Nicotiana glutinosa
PlantCARE_11826	CAAT-box	CAAT	1440	4	-	Nicotiana glutinosa
PlantCARE_11826	CAAT-box	CAAT	1485	4	-	Nicotiana glutinosa
PlantCARE_11826	CAAT-box	CAAT	1489	4	+	Nicotiana glutinosa
PlantCARE_11826	CAAT-box	CAAT	1511	4	-	Nicotiana glutinosa
PlantCARE_11826	WUN-motif	AAATTACTA	863	9	-	Nicotiana glutinosa
PlantCARE_11826	WUN-motif	AAATTACT	864	8	-	Nicotiana glutinosa
PlantCARE_11826	Unnamed__1	CGTGG	405	5	-	Zea mays

[truncated: 6 more sheets: Sheet11, Sheet12, Sheet13, Sheet14, Sheet15, Sheet16]
