# Supplementary material for: Genome–Transcriptome Transition Approaches to Characterize Anthocyanin Biosynthesis Pathway Genes in Blue, Black and Purple Wheat
Source: Genes (Basel). 2023 Mar 27;14(4):809. doi: 10.3390/genes14040809 (PMC10137985; doi:10.3390/genes14040809)
Supplement: Supplementary file 1 [file genes-14-00809-s001.zip › Table S3/UFGT.xlsx]

## Sheet: Sheet1
TraesCS1B02G023300
	Site Name	sequence	Position	Matrix score.	Strand	Organism	function
PlantCARE_16684	Unnamed__1	GAATTTAATTAA	707	11	+	Glycine max	60K protein binding site
PlantCARE_16684	TGA-element	AACGAC	566	6	+	Brassica oleracea	auxin-responsive element
PlantCARE_16684	AT-rich element	ATAGAAATCAA	372	10	-	Glycine max	binding site of AT-rich DNA binding protein (ATBP-1)
PlantCARE_16684	LTR	CCGAAA	47	6	-	Hordeum vulgare	cis-acting element involved in low-temperature responsiveness
PlantCARE_16684	LTR	CCGAAA	653	6	-	Hordeum vulgare	cis-acting element involved in low-temperature responsiveness
PlantCARE_16684	ABRE	ACGTG	879	5	-	Arabidopsis thaliana	cis-acting element involved in the abscisic acid responsiveness
PlantCARE_16684	ABRE	CACGTG	1614	6	-	Arabidopsis thaliana	cis-acting element involved in the abscisic acid responsiveness
PlantCARE_16684	ABRE	ACGTG	1615	5	+	Arabidopsis thaliana	cis-acting element involved in the abscisic acid responsiveness
PlantCARE_16684	ABRE	TACGTGTC	1621	8	+	Oryza sativa	cis-acting element involved in the abscisic acid responsiveness
PlantCARE_16684	ABRE	ACGTG	1622	5	+	Arabidopsis thaliana	cis-acting element involved in the abscisic acid responsiveness
PlantCARE_16684	A-box	CCGTCC	205	6	+	Petroselinum crispum	cis-acting regulatory element
PlantCARE_16684	ARE	AAACCA	420	6	+	Zea mays	cis-acting regulatory element essential for the anaerobic induction
PlantCARE_16684	ARE	AAACCA	1508	6	+	Zea mays	cis-acting regulatory element essential for the anaerobic induction
PlantCARE_16684	G-box	TACGTG	879	6	-	Arabidopsis thaliana	cis-acting regulatory element involved in light responsiveness
PlantCARE_16684	G-box	CACGTG	1614	6	-	Arabidopsis thaliana	cis-acting regulatory element involved in light responsiveness
PlantCARE_16684	G-box	TACGTG	1621	6	+	Arabidopsis thaliana	cis-acting regulatory element involved in light responsiveness
PlantCARE_16684	G-Box	CACGTG	1614	6	-	Pisum sativum	cis-acting regulatory element involved in light responsiveness
PlantCARE_16684	CGTCA-motif	CGTCA	619	5	+	Hordeum vulgare	cis-acting regulatory element involved in the MeJA-responsiveness
PlantCARE_16684	TGACG-motif	TGACG	619	5	-	Hordeum vulgare	cis-acting regulatory element involved in the MeJA-responsiveness
PlantCARE_16684	motif I	gGTACGTGGCG	1619	10	+	Oryza sativa	cis-acting regulatory element root specific
PlantCARE_16684	CAAT-box	CAAAT	8	5	+	Pisum sativum	common cis-acting element in promoter and enhancer regions
PlantCARE_16684	CAAT-box	CCCAATTT	141	8	-	Arabidopsis thaliana	common cis-acting element in promoter and enhancer regions
PlantCARE_16684	CAAT-box	CCAAT	143	5	-	Arabidopsis thaliana	common cis-acting element in promoter and enhancer regions
PlantCARE_16684	CAAT-box	CAAAT	161	5	-	Pisum sativum	common cis-acting element in promoter and enhancer regions
PlantCARE_16684	CAAT-box	CAAAT	329	5	+	Pisum sativum	common cis-acting element in promoter and enhancer regions
PlantCARE_16684	CAAT-box	CAAAT	1109	5	-	Pisum sativum	common cis-acting element in promoter and enhancer regions
PlantCARE_16684	CAAT-box	CAAAT	1126	5	+	Pisum sativum	common cis-acting element in promoter and enhancer regions
PlantCARE_16684	CAAT-box	CCAAT	1186	5	+	Arabidopsis thaliana	common cis-acting element in promoter and enhancer regions
PlantCARE_16684	CAAT-box	CCAAT	1321	5	-	Arabidopsis thaliana	common cis-acting element in promoter and enhancer regions
PlantCARE_16684	CAAT-box	CAAAT	1410	5	+	Pisum sativum	common cis-acting element in promoter and enhancer regions
PlantCARE_16684	CAAT-box	CCAAT	1461	5	+	Arabidopsis thaliana	common cis-acting element in promoter and enhancer regions
PlantCARE_16684	CAAT-box	TGCCAAC	1495	7	-	Petunia hybrida	common cis-acting element in promoter and enhancer regions
PlantCARE_16684	TATA-box	ATATAA	101	6	+	Brassica oleracea	core promoter element around -30 of transcription start
PlantCARE_16684	TATA-box	TATA	102	4	+	Arabidopsis thaliana	core promoter element around -30 of transcription start
PlantCARE_16684	TATA-box	TATA	119	4	+	Arabidopsis thaliana	core promoter element around -30 of transcription start
PlantCARE_16684	TATA-box	ATATAT	261	6	+	Brassica napus	core promoter element around -30 of transcription start
PlantCARE_16684	TATA-box	TATA	262	4	+	Arabidopsis thaliana	core promoter element around -30 of transcription start
PlantCARE_16684	TATA-box	TATAA	438	5	-	Arabidopsis thaliana	core promoter element around -30 of transcription start
PlantCARE_16684	TATA-box	TATA	439	4	+	Arabidopsis thaliana	core promoter element around -30 of transcription start
PlantCARE_16684	TATA-box	ATATAA	709	6	+	Brassica oleracea	core promoter element around -30 of transcription start
PlantCARE_16684	TATA-box	TATA	710	4	+	Arabidopsis thaliana	core promoter element around -30 of transcription start
PlantCARE_16684	TATA-box	TATA	963	4	-	Arabidopsis thaliana	core promoter element around -30 of transcription start
PlantCARE_16684	TATA-box	TATAAA	1060	6	-	Helianthus annuus	core promoter element around -30 of transcription start
PlantCARE_16684	TATA-box	TATAA	1061	5	-	Arabidopsis thaliana	core promoter element around -30 of transcription start
PlantCARE_16684	TATA-box	TATA	1062	4	-	Arabidopsis thaliana	core promoter element around -30 of transcription start
PlantCARE_16684	TATA-box	TATAAAA	1095	7	-	Pisum sativum	core promoter element around -30 of transcription start
PlantCARE_16684	TATA-box	TATAAA	1096	6	-	Helianthus annuus	core promoter element around -30 of transcription start
PlantCARE_16684	TATA-box	TATAA	1097	5	-	Arabidopsis thaliana	core promoter element around -30 of transcription start
PlantCARE_16684	TATA-box	TATA	1098	4	-	Arabidopsis thaliana	core promoter element around -30 of transcription start
PlantCARE_16684	TATA-box	TACAAAA	1286	7	+	Oryza sativa	core promoter element around -30 of transcription start
PlantCARE_16684	TATA-box	TATA	1347	4	-	Arabidopsis thaliana	core promoter element around -30 of transcription start
PlantCARE_16684	TATA-box	TATA	1414	4	-	Arabidopsis thaliana	core promoter element around -30 of transcription start
PlantCARE_16684	TATA-box	TATATA	1536	6	-	Arabidopsis thaliana	core promoter element around -30 of transcription start
PlantCARE_16684	TATA-box	ATATAA	1537	6	+	Brassica oleracea	core promoter element around -30 of transcription start
PlantCARE_16684	TATA-box	TATA	1538	4	-	Arabidopsis thaliana	core promoter element around -30 of transcription start
PlantCARE_16684	GC-motif	CCCCCG	50	6	-	Zea mays	enhancer-like element involved in anoxic specific inducibility
PlantCARE_16684	ATCT-motif	AATCTAATCC	1563	9	-	Pisum sativum	part of a conserved DNA module involved in light responsiveness
PlantCARE_16684	Box 4	ATTAAT	11	6	+	Petroselinum crispum	part of a conserved DNA module involved in light responsiveness
PlantCARE_16684	Box 4	ATTAAT	1220	6	-	Petroselinum crispum	part of a conserved DNA module involved in light responsiveness
PlantCARE_16684	Box 4	ATTAAT	1263	6	-	Petroselinum crispum	part of a conserved DNA module involved in light responsiveness
PlantCARE_16684	I-box	AGATAAGG	187	8	-	Triticum aestivum	part of a light responsive element
PlantCARE_16684		motif_sequence	500	4	+	organism	short_function
PlantCARE_16684		motif_sequence	851	4	-	organism	short_function
PlantCARE_16684		motif_sequence	989	4	+	organism	short_function
PlantCARE_16684		motif_sequence	1000	4	-	organism	short_function
PlantCARE_16684		motif_sequence	1129	4	+	organism	short_function
PlantCARE_16684		motif_sequence	1172	4	-	organism	short_function
PlantCARE_16684		motif_sequence	1193	4	+	organism	short_function
PlantCARE_16684		motif_sequence	1311	4	+	organism	short_function
PlantCARE_16684		motif_sequence	1528	4	+	organism	short_function
PlantCARE_16684		motif_sequence	1549	4	-	organism	short_function
PlantCARE_16684	CCGTCC motif	CCGTCC	205	6	+	Nicotiana tabacum
PlantCARE_16684	ABRE3a	TACGTG	879	6	-	Zea mays
PlantCARE_16684	ABRE3a	TACGTG	1621	6	+	Zea mays
PlantCARE_16684	CCGTCC-box	CCGTCC	205	6	+	Petroselinum hortense
PlantCARE_16684	Unnamed__4	CTCC	199	4	+	Petroselinum hortense
PlantCARE_16684	Unnamed__4	CTCC	203	4	+	Petroselinum hortense
PlantCARE_16684	Unnamed__4	CTCC	224	4	-	Petroselinum hortense
PlantCARE_16684	Unnamed__4	CTCC	283	4	+	Petroselinum hortense
PlantCARE_16684	Unnamed__4	CTCC	304	4	-	Petroselinum hortense
PlantCARE_16684	Unnamed__4	CTCC	308	4	-	Petroselinum hortense
PlantCARE_16684	Unnamed__4	CTCC	542	4	-	Petroselinum hortense
PlantCARE_16684	Unnamed__4	CTCC	1045	4	+	Petroselinum hortense
PlantCARE_16684	Unnamed__4	CTCC	1049	4	+	Petroselinum hortense
PlantCARE_16684	Unnamed__4	CTCC	1360	4	-	Petroselinum hortense
PlantCARE_16684	Unnamed__4	CTCC	1364	4	-	Petroselinum hortense
PlantCARE_16684	Unnamed__4	CTCC	1403	4	+	Petroselinum hortense
PlantCARE_16684	Unnamed__4	CTCC	1425	4	-	Petroselinum hortense
PlantCARE_16684	Unnamed__4	CTCC	1467	4	+	Petroselinum hortense
PlantCARE_16684	Unnamed__1	CGTGG	1616	5	+	Zea mays
PlantCARE_16684	ABRE4	CACGTA	879	6	+	Zea mays
PlantCARE_16684	ABRE4	CACGTA	1621	6	-	Zea mays
PlantCARE_16684	CAAT-box	CAAT	154	4	+	Nicotiana glutinosa
PlantCARE_16684	CAAT-box	CAAT	277	4	+	Nicotiana glutinosa
PlantCARE_16684	CAAT-box	CAAT	371	4	-	Nicotiana glutinosa
PlantCARE_16684	CAAT-box	CAAT	384	4	+	Nicotiana glutinosa
PlantCARE_16684	CAAT-box	CAAT	518	4	+	Nicotiana glutinosa
PlantCARE_16684	CAAT-box	CAAT	698	4	+	Nicotiana glutinosa
PlantCARE_16684	CAAT-box	CAAT	763	4	+	Nicotiana glutinosa
PlantCARE_16684	CAAT-box	CAAT	907	4	+	Nicotiana glutinosa
PlantCARE_16684	CAAT-box	CAAT	1107	4	+	Nicotiana glutinosa
PlantCARE_16684	CAAT-box	CAAT	1157	4	-	Nicotiana glutinosa
PlantCARE_16684	CAAT-box	CAAT	1181	4	-	Nicotiana glutinosa
PlantCARE_16684	CAAT-box	CAAT	1187	4	+	Nicotiana glutinosa
PlantCARE_16684	CAAT-box	CAAT	1214	4	-	Nicotiana glutinosa
PlantCARE_16684	CAAT-box	CAAT	1218	4	+	Nicotiana glutinosa
PlantCARE_16684	CAAT-box	CAAT	1228	4	-	Nicotiana glutinosa
PlantCARE_16684	CAAT-box	CAAT	1338	4	-	Nicotiana glutinosa
PlantCARE_16684	CAAT-box	CAAT	1455	4	+	Nicotiana glutinosa
PlantCARE_16684	CAAT-box	CAAT	1462	4	+	Nicotiana glutinosa
PlantCARE_16684	CAAT-box	CAAT	1492	4	-	Nicotiana glutinosa
PlantCARE_16684	E2Fb	TTTGCCGC	1503	8	-	Nicotiana tabacum
PlantCARE_16684	W box	TTGACC	548	6	-	Arabidopsis thaliana
PlantCARE_16684	W box	TTGACC	1182	6	+	Arabidopsis thaliana
PlantCARE_16684	MYB	CAACCA	919	6	+	Arabidopsis thaliana
PlantCARE_16684	MYB	CAACCA	1112	6	-	Arabidopsis thaliana
PlantCARE_16684	AT~TATA-box	TATATA	1536	6	-	Arabidopsis thaliana
PlantCARE_16684	STRE	AGGGG	1032	5	-	Arabidopsis thaliana
PlantCARE_16684	as-1	TGACG	619	5	-	Arabidopsis thaliana
PlantCARE_16684	AT~ABRE	TACGTGTC	1621	8	+	Arabidopsis thaliana
PlantCARE_16684	TATA	TATAAAAT	1094	8	-	Arabidopsis thaliana
PlantCARE_16684	CARE	CAACTCCC	541	8	-	Oryza sativa
PlantCARE_16684	AAGAA-motif	GAAAGAA	319	7	+	Avena sativa
PlantCARE_16684	CTAG-motif	ACTAGCAGAA	967	9	-	Avena sativa
PlantCARE_16684	MYC	CATTTG	1126	6	-	Arabidopsis thaliana
PlantCARE_16684	MYC	CATGTG	1444	6	+	Arabidopsis thaliana

## Sheet: Sheet2
TraesCS1D02G019200
	Site Name	sequence	Position	Matrix score.	Strand	Organism	function
PlantCARE_25432	TGA-element	AACGAC	247	6	-	Brassica oleracea	auxin-responsive element
PlantCARE_25432	TGA-element	AACGAC	406	6	-	Brassica oleracea	auxin-responsive element
PlantCARE_25432	TGA-element	AACGAC	654	6	-	Brassica oleracea	auxin-responsive element
PlantCARE_25432	TGA-element	AACGAC	791	6	+	Brassica oleracea	auxin-responsive element
PlantCARE_25432	LTR	CCGAAA	382	6	-	Hordeum vulgare	cis-acting element involved in low-temperature responsiveness
PlantCARE_25432	LTR	CCGAAA	878	6	-	Hordeum vulgare	cis-acting element involved in low-temperature responsiveness
PlantCARE_25432	ABRE	AACCCGG	40	7	-	Arabidopsis thaliana	cis-acting element involved in the abscisic acid responsiveness
PlantCARE_25432	ABRE	ACGTG	859	5	-	Arabidopsis thaliana	cis-acting element involved in the abscisic acid responsiveness
PlantCARE_25432	ABRE	ACGTG	1520	5	+	Arabidopsis thaliana	cis-acting element involved in the abscisic acid responsiveness
PlantCARE_25432	ABRE	CACGTG	1563	6	-	Arabidopsis thaliana	cis-acting element involved in the abscisic acid responsiveness
PlantCARE_25432	ABRE	ACGTG	1564	5	+	Arabidopsis thaliana	cis-acting element involved in the abscisic acid responsiveness
PlantCARE_25432	A-box	CCGTCC	5	6	-	Petroselinum crispum	cis-acting regulatory element
PlantCARE_25432	ARE	AAACCA	640	6	+	Zea mays	cis-acting regulatory element essential for the anaerobic induction
PlantCARE_25432	ARE	AAACCA	1286	6	-	Zea mays	cis-acting regulatory element essential for the anaerobic induction
PlantCARE_25432	ARE	AAACCA	1441	6	+	Zea mays	cis-acting regulatory element essential for the anaerobic induction
PlantCARE_25432	G-box	CCACGTAA	858	8	+	Brassica napus	cis-acting regulatory element involved in light responsiveness
PlantCARE_25432	G-box	TACGTG	859	6	-	Arabidopsis thaliana	cis-acting regulatory element involved in light responsiveness
PlantCARE_25432	G-box	TACGTG	1519	6	+	Arabidopsis thaliana	cis-acting regulatory element involved in light responsiveness
PlantCARE_25432	G-box	CACGTG	1563	6	-	Arabidopsis thaliana	cis-acting regulatory element involved in light responsiveness
PlantCARE_25432	G-Box	CACGTG	1563	6	-	Pisum sativum	cis-acting regulatory element involved in light responsiveness
PlantCARE_25432	CAAT-box	CAAAT	113	5	+	Pisum sativum	common cis-acting element in promoter and enhancer regions
PlantCARE_25432	CAAT-box	CAAAT	240	5	+	Pisum sativum	common cis-acting element in promoter and enhancer regions
PlantCARE_25432	CAAT-box	CAAAT	344	5	+	Pisum sativum	common cis-acting element in promoter and enhancer regions
PlantCARE_25432	CAAT-box	CAAAT	476	5	+	Pisum sativum	common cis-acting element in promoter and enhancer regions
PlantCARE_25432	CAAT-box	CCCAATTT	477	8	-	Arabidopsis thaliana	common cis-acting element in promoter and enhancer regions
PlantCARE_25432	CAAT-box	CCAAT	479	5	-	Arabidopsis thaliana	common cis-acting element in promoter and enhancer regions
PlantCARE_25432	CAAT-box	CAAAT	497	5	-	Pisum sativum	common cis-acting element in promoter and enhancer regions
PlantCARE_25432	CAAT-box	CAAAT	551	5	+	Pisum sativum	common cis-acting element in promoter and enhancer regions
PlantCARE_25432	CAAT-box	CAAAT	556	5	-	Pisum sativum	common cis-acting element in promoter and enhancer regions
PlantCARE_25432	CAAT-box	CCAAT	976	5	-	Arabidopsis thaliana	common cis-acting element in promoter and enhancer regions
PlantCARE_25432	CAAT-box	CAAAT	1002	5	-	Pisum sativum	common cis-acting element in promoter and enhancer regions
PlantCARE_25432	CAAT-box	CAAAT	1091	5	+	Pisum sativum	common cis-acting element in promoter and enhancer regions
PlantCARE_25432	CAAT-box	TGCCAAC	1428	7	-	Petunia hybrida	common cis-acting element in promoter and enhancer regions
PlantCARE_25432	TATA-box	TATTTAAA	263	8	+	Arabidopsis thaliana	core promoter element around -30 of transcription start
PlantCARE_25432	TATA-box	ATATAA	436	6	+	Brassica oleracea	core promoter element around -30 of transcription start
PlantCARE_25432	TATA-box	TATA	437	4	+	Arabidopsis thaliana	core promoter element around -30 of transcription start
PlantCARE_25432	TATA-box	TATAA	658	5	-	Arabidopsis thaliana	core promoter element around -30 of transcription start
PlantCARE_25432	TATA-box	TATA	659	4	+	Arabidopsis thaliana	core promoter element around -30 of transcription start
PlantCARE_25432	TATA-box	TATA	898	4	-	Arabidopsis thaliana	core promoter element around -30 of transcription start
PlantCARE_25432	TATA-box	TATA	942	4	-	Arabidopsis thaliana	core promoter element around -30 of transcription start
PlantCARE_25432	TATA-box	TATATA	1019	6	-	Arabidopsis thaliana	core promoter element around -30 of transcription start
PlantCARE_25432	TATA-box	ATATAA	1020	6	+	Brassica oleracea	core promoter element around -30 of transcription start
PlantCARE_25432	TATA-box	TATA	1021	4	-	Arabidopsis thaliana	core promoter element around -30 of transcription start
PlantCARE_25432	TATA-box	TATA	1227	4	-	Arabidopsis thaliana	core promoter element around -30 of transcription start
PlantCARE_25432	TATA-box	TATA	1347	4	-	Arabidopsis thaliana	core promoter element around -30 of transcription start
PlantCARE_25432	TATA-box	TATATA	1468	6	-	Arabidopsis thaliana	core promoter element around -30 of transcription start
PlantCARE_25432	TATA-box	ATATAA	1469	6	+	Brassica oleracea	core promoter element around -30 of transcription start
PlantCARE_25432	TATA-box	TATA	1470	4	-	Arabidopsis thaliana	core promoter element around -30 of transcription start
PlantCARE_25432	P-box	CCTTTTG	1171	7	-	Oryza sativa	gibberellin-responsive element
PlantCARE_25432	I-box	GTATAAGGCC	522	9	-	Larix laricina	part of a light responsive element
PlantCARE_25432	I-box	GTATAAGGCC	664	9	-	Larix laricina	part of a light responsive element
PlantCARE_25432	LAMP-element	CCTTATCCA	524	9	+	Spinacia oleracea	part of a light responsive element
PlantCARE_25432	LAMP-element	CCTTATCCA	666	9	+	Spinacia oleracea	part of a light responsive element
PlantCARE_25432		motif_sequence	22	4	-	organism	short_function
PlantCARE_25432		motif_sequence	197	4	-	organism	short_function
PlantCARE_25432		motif_sequence	738	4	-	organism	short_function
PlantCARE_25432		motif_sequence	853	4	+	organism	short_function
PlantCARE_25432		motif_sequence	1115	4	-	organism	short_function
PlantCARE_25432		motif_sequence	1254	4	+	organism	short_function
PlantCARE_25432		motif_sequence	1265	4	-	organism	short_function
PlantCARE_25432		motif_sequence	1324	4	+	organism	short_function
PlantCARE_25432		motif_sequence	1336	4	+	organism	short_function
PlantCARE_25432		motif_sequence	1510	4	-	organism	short_function
PlantCARE_25432		motif_sequence	1532	4	-	organism	short_function
PlantCARE_25432	Unnamed__8	TCCACGTAGA	857	9	+	Zea mays
PlantCARE_25432	Unnamed__1	CGTGG	858	5	-	Zea mays
PlantCARE_25432	Unnamed__1	CGTGG	1565	5	+	Zea mays
PlantCARE_25432	E2Fb	TTTGCCGC	1436	8	-	Nicotiana tabacum
PlantCARE_25432	MYB	CAACCA	1294	6	+	Arabidopsis thaliana
PlantCARE_25432	ABRE4	CACGTA	859	6	+	Zea mays
PlantCARE_25432	ABRE4	CACGTA	1519	6	-	Zea mays
PlantCARE_25432	CCGTCC-box	CCGTCC	5	6	-	Petroselinum hortense
PlantCARE_25432	CCGTCC motif	CCGTCC	5	6	-	Nicotiana tabacum
PlantCARE_25432	Unnamed__14	TCCACGTAGA	857	9	+	Zea mays
PlantCARE_25432	W box	TTGACC	773	6	-	Arabidopsis thaliana
PlantCARE_25432	Unnamed__10	TCCACGTAGA	857	9	+	Zea mays
PlantCARE_25432	Unnamed__12	TCCACGTAGA	857	9	+	Zea mays
PlantCARE_25432	AT~TATA-box	TATATA	1019	6	-	Arabidopsis thaliana
PlantCARE_25432	AT~TATA-box	TATATA	1468	6	-	Arabidopsis thaliana
PlantCARE_25432	CAAT-box	CAAT	57	4	-	Nicotiana glutinosa
PlantCARE_25432	CAAT-box	CAAT	319	4	+	Nicotiana glutinosa
PlantCARE_25432	CAAT-box	CAAT	490	4	+	Nicotiana glutinosa
PlantCARE_25432	CAAT-box	CAAT	593	4	-	Nicotiana glutinosa
PlantCARE_25432	CAAT-box	CAAT	604	4	+	Nicotiana glutinosa
PlantCARE_25432	CAAT-box	CAAT	747	4	-	Nicotiana glutinosa
PlantCARE_25432	CAAT-box	CAAT	901	4	-	Nicotiana glutinosa
PlantCARE_25432	CAAT-box	CAAT	930	4	+	Nicotiana glutinosa
PlantCARE_25432	CAAT-box	CAAT	958	4	-	Nicotiana glutinosa
PlantCARE_25432	CAAT-box	CAAT	1111	4	+	Nicotiana glutinosa
PlantCARE_25432	CAAT-box	CAAT	1425	4	-	Nicotiana glutinosa
PlantCARE_25432	ABRE3a	TACGTG	859	6	-	Zea mays
PlantCARE_25432	ABRE3a	TACGTG	1519	6	+	Zea mays
PlantCARE_25432	MYC	CATGTG	144	6	+	Arabidopsis thaliana
PlantCARE_25432	MYC	CATTTG	344	6	-	Arabidopsis thaliana
PlantCARE_25432	MYC	CATGTG	393	6	+	Arabidopsis thaliana
PlantCARE_25432	MYC	CATTTG	1091	6	-	Arabidopsis thaliana
PlantCARE_25432	MYC	CATGTG	1377	6	+	Arabidopsis thaliana
PlantCARE_25432	Unnamed__4	CTCC	1355	4	-	Petroselinum hortense
PlantCARE_25432	Unnamed__4	CTCC	1358	4	-	Petroselinum hortense
PlantCARE_25432	Unnamed__4	CTCC	1400	4	+	Petroselinum hortense
PlantCARE_25432	Unnamed__4	CTCC	1462	4	+	Petroselinum hortense
PlantCARE_25432	Unnamed__4	CTCC	1532	4	-	Petroselinum hortense

## Sheet: Sheet3
TraesCS1D02G062800
	Site Name	sequence	Position	Matrix score.	Strand	Organism	function
PlantCARE_5786	TGA-element	AACGAC	967	6	+	Brassica oleracea	auxin-responsive element
PlantCARE_5786	TGA-element	AACGAC	1446	6	+	Brassica oleracea	auxin-responsive element
PlantCARE_5786	MSA-like	(T/C)C(T/C)AACGG(T/C)(T/C)A	578	8.5	-	Catharanthus roseus	cis-acting element involved in cell cycle regulation
PlantCARE_5786	ACE	GCGACGTACC	1502	9	+	Petroselinum crispum	cis-acting element involved in light responsiveness
PlantCARE_5786	LTR	CCGAAA	156	6	-	Hordeum vulgare	cis-acting element involved in low-temperature responsiveness
PlantCARE_5786	LTR	CCGAAA	1344	6	-	Hordeum vulgare	cis-acting element involved in low-temperature responsiveness
PlantCARE_5786	ABRE	ACGTG	999	5	-	Arabidopsis thaliana	cis-acting element involved in the abscisic acid responsiveness
PlantCARE_5786	circadian	CAAAGATATC	800	9	-	Lycopersicon esculentum	cis-acting regulatory element involved in circadian control
PlantCARE_5786	G-box	CACGAC	828	6	-	Zea mays	cis-acting regulatory element involved in light responsiveness
PlantCARE_5786	G-box	TACGTG	999	6	-	Arabidopsis thaliana	cis-acting regulatory element involved in light responsiveness
PlantCARE_5786	G-box	CACGAC	1501	6	+	Zea mays	cis-acting regulatory element involved in light responsiveness
PlantCARE_5786	TGACG-motif	TGACG	482	5	-	Hordeum vulgare	cis-acting regulatory element involved in the MeJA-responsiveness
PlantCARE_5786	TGACG-motif	TGACG	723	5	-	Hordeum vulgare	cis-acting regulatory element involved in the MeJA-responsiveness
PlantCARE_5786	TGACG-motif	TGACG	1039	5	+	Hordeum vulgare	cis-acting regulatory element involved in the MeJA-responsiveness
PlantCARE_5786	CGTCA-motif	CGTCA	482	5	+	Hordeum vulgare	cis-acting regulatory element involved in the MeJA-responsiveness
PlantCARE_5786	CGTCA-motif	CGTCA	723	5	+	Hordeum vulgare	cis-acting regulatory element involved in the MeJA-responsiveness
PlantCARE_5786	CGTCA-motif	CGTCA	1039	5	-	Hordeum vulgare	cis-acting regulatory element involved in the MeJA-responsiveness
PlantCARE_5786	motif I	gGTACGTGGCG	996	10	-	Oryza sativa	cis-acting regulatory element root specific
PlantCARE_5786	CAAT-box	CCAAT	46	5	-	Arabidopsis thaliana	common cis-acting element in promoter and enhancer regions
PlantCARE_5786	CAAT-box	CAAAT	96	5	+	Pisum sativum	common cis-acting element in promoter and enhancer regions
PlantCARE_5786	CAAT-box	CAAAT	141	5	-	Pisum sativum	common cis-acting element in promoter and enhancer regions
PlantCARE_5786	CAAT-box	CAAAT	568	5	-	Pisum sativum	common cis-acting element in promoter and enhancer regions
PlantCARE_5786	CAAT-box	CAAAT	897	5	+	Pisum sativum	common cis-acting element in promoter and enhancer regions
PlantCARE_5786	CAAT-box	TGCCAAC	913	7	-	Petunia hybrida	common cis-acting element in promoter and enhancer regions
PlantCARE_5786	CAAT-box	CAAAT	921	5	+	Pisum sativum	common cis-acting element in promoter and enhancer regions
PlantCARE_5786	CAAT-box	CCAAT	939	5	-	Arabidopsis thaliana	common cis-acting element in promoter and enhancer regions
PlantCARE_5786	CAAT-box	CCAAT	1010	5	-	Arabidopsis thaliana	common cis-acting element in promoter and enhancer regions
PlantCARE_5786	CAAT-box	CAAAT	1399	5	+	Pisum sativum	common cis-acting element in promoter and enhancer regions
PlantCARE_5786	TATA-box	taTATAAAtc	50	9	-	Arabidopsis thaliana	core promoter element around -30 of transcription start
PlantCARE_5786	TATA-box	ATATAT	51	6	+	Brassica napus	core promoter element around -30 of transcription start
PlantCARE_5786	TATA-box	TATATA	52	6	+	Arabidopsis thaliana	core promoter element around -30 of transcription start
PlantCARE_5786	TATA-box	ATATAT	53	6	+	Brassica napus	core promoter element around -30 of transcription start
PlantCARE_5786	TATA-box	TATATA	54	6	+	Arabidopsis thaliana	core promoter element around -30 of transcription start
PlantCARE_5786	TATA-box	TATA	56	4	+	Arabidopsis thaliana	core promoter element around -30 of transcription start
PlantCARE_5786	TATA-box	ATATAA	1052	6	+	Brassica oleracea	core promoter element around -30 of transcription start
PlantCARE_5786	TATA-box	TATA	1053	4	-	Arabidopsis thaliana	core promoter element around -30 of transcription start
PlantCARE_5786	TATA-box	taTATAAAtc	1215	9	-	Arabidopsis thaliana	core promoter element around -30 of transcription start
PlantCARE_5786	TATA-box	TATAAAT	1216	7	-	Brassica juncea	core promoter element around -30 of transcription start
PlantCARE_5786	TATA-box	TATAAA	1217	6	-	Helianthus annuus	core promoter element around -30 of transcription start
PlantCARE_5786	TATA-box	TATATAA	1218	7	-	Arabidopsis thaliana	core promoter element around -30 of transcription start
PlantCARE_5786	TATA-box	TATATA	1219	6	-	Arabidopsis thaliana	core promoter element around -30 of transcription start
PlantCARE_5786	TATA-box	TATA	1221	4	-	Arabidopsis thaliana	core promoter element around -30 of transcription start
PlantCARE_5786	TATA-box	TATA	1306	4	-	Arabidopsis thaliana	core promoter element around -30 of transcription start
PlantCARE_5786	TATA-box	ATATAA	1521	6	+	Brassica oleracea	core promoter element around -30 of transcription start
PlantCARE_5786	TATA-box	TATA	1522	4	-	Arabidopsis thaliana	core promoter element around -30 of transcription start
PlantCARE_5786	GC-motif	CCCCCG	781	6	+	Zea mays	enhancer-like element involved in anoxic specific inducibility
PlantCARE_5786	P-box	CCTTTTG	1128	7	-	Oryza sativa	gibberellin-responsive element
PlantCARE_5786	Sp1	GGGCGG	445	6	+	Oryza sativa	light responsive element
PlantCARE_5786	Sp1	GGGCGG	473	6	+	Oryza sativa	light responsive element
PlantCARE_5786	Sp1	GGGCGG	948	6	+	Oryza sativa	light responsive element
PlantCARE_5786	Sp1	GGGCGG	1151	6	+	Oryza sativa	light responsive element
PlantCARE_5786	Sp1	GGGCGG	1470	6	-	Oryza sativa	light responsive element
PlantCARE_5786	MBS	CAACTG	600	6	+	Arabidopsis thaliana	MYB binding site involved in drought-inducibility
PlantCARE_5786	CCAAT-box	CAACGG	581	6	-	Hordeum vulgare	MYBHv1 binding site
PlantCARE_5786	GA-motif	ATAGATAA	1440	8	+	Arabidopsis thaliana	part of a light responsive element
PlantCARE_5786		motif_sequence	28	4	-	organism	short_function
PlantCARE_5786		motif_sequence	300	4	-	organism	short_function
PlantCARE_5786		motif_sequence	523	4	-	organism	short_function
PlantCARE_5786		motif_sequence	529	4	-	organism	short_function
PlantCARE_5786		motif_sequence	734	4	+	organism	short_function
PlantCARE_5786		motif_sequence	786	4	-	organism	short_function
PlantCARE_5786		motif_sequence	1115	4	-	organism	short_function
PlantCARE_5786		motif_sequence	1318	4	+	organism	short_function
PlantCARE_5786	Unnamed__1	CGTGG	460	5	+	Zea mays
PlantCARE_5786	Unnamed__1	CGTGG	821	5	-	Zea mays
PlantCARE_5786	Unnamed__1	CGTGG	837	5	-	Zea mays
PlantCARE_5786	Unnamed__1	CGTGG	998	5	-	Zea mays
PlantCARE_5786	Myb-binding site	CAACAG	38	6	+	Nicotiana tabacum
PlantCARE_5786	AT~TATA-box	TATATA	52	6	+	Arabidopsis thaliana
PlantCARE_5786	AT~TATA-box	TATATA	54	6	+	Arabidopsis thaliana
PlantCARE_5786	AT~TATA-box	TATATAAA	1217	8	-	Arabidopsis thaliana
PlantCARE_5786	AT~TATA-box	TATATA	1219	6	-	Arabidopsis thaliana
PlantCARE_5786	Myc	TCTCTTA	959	7	-	Arabidopsis thaliana
PlantCARE_5786	ERE	ATTTCATA	924	8	+	Nicotiana glutinos
PlantCARE_5786	MYB-like sequence	TAACCA	834	6	+	Arabidopsis thaliana
PlantCARE_5786	CAAT-box	CAAT	99	4	-	Nicotiana glutinosa
PlantCARE_5786	CAAT-box	CAAT	153	4	+	Nicotiana glutinosa
PlantCARE_5786	CAAT-box	CAAT	1008	4	+	Nicotiana glutinosa
PlantCARE_5786	CAAT-box	CAAT	1016	4	+	Nicotiana glutinosa
PlantCARE_5786	CAAT-box	CAAT	1191	4	+	Nicotiana glutinosa
PlantCARE_5786	CAAT-box	CAAT	1249	4	-	Nicotiana glutinosa
PlantCARE_5786	CAAT-box	CAAT	1293	4	-	Nicotiana glutinosa
PlantCARE_5786	CAAT-box	CAAT	1519	4	+	Nicotiana glutinosa
PlantCARE_5786	ABRE4	CACGTA	999	6	+	Zea mays
PlantCARE_5786	Unnamed__2	CCCCGG	179	6	+	Zea mays
PlantCARE_5786	Unnamed__2	CCCCGG	1478	6	+	Zea mays
PlantCARE_5786	ABRE3a	TACGTG	999	6	-	Zea mays
PlantCARE_5786	MYB recognition site	CCGTTG	581	6	+	Arabidopsis thaliana
PlantCARE_5786	Unnamed__4	CTCC	21	4	-	Petroselinum hortense
PlantCARE_5786	Unnamed__4	CTCC	28	4	-	Petroselinum hortense
PlantCARE_5786	Unnamed__4	CTCC	160	4	-	Petroselinum hortense
PlantCARE_5786	Unnamed__4	CTCC	200	4	-	Petroselinum hortense
PlantCARE_5786	Unnamed__4	CTCC	366	4	-	Petroselinum hortense
PlantCARE_5786	Unnamed__4	CTCC	371	4	-	Petroselinum hortense
PlantCARE_5786	Unnamed__4	CTCC	434	4	-	Petroselinum hortense
PlantCARE_5786	Unnamed__4	CTCC	464	4	-	Petroselinum hortense
PlantCARE_5786	Unnamed__4	CTCC	708	4	+	Petroselinum hortense
PlantCARE_5786	Unnamed__4	CTCC	736	4	+	Petroselinum hortense
PlantCARE_5786	Unnamed__4	CTCC	778	4	+	Petroselinum hortense
PlantCARE_5786	Unnamed__4	CTCC	1068	4	-	Petroselinum hortense
PlantCARE_5786	Unnamed__4	CTCC	1115	4	-	Petroselinum hortense
PlantCARE_5786	Unnamed__4	CTCC	1133	4	-	Petroselinum hortense
PlantCARE_5786	Unnamed__4	CTCC	1369	4	+	Petroselinum hortense
PlantCARE_5786	Unnamed__4	CTCC	1577	4	-	Petroselinum hortense
PlantCARE_5786	MYC	CATGTG	342	6	+	Arabidopsis thaliana
PlantCARE_5786	MYC	CAATTG	1008	6	-	Arabidopsis thaliana
PlantCARE_5786	Myb	CAACTG	600	6	+	Arabidopsis thaliana
PlantCARE_5786	W box	TTGACC	1013	6	-	Arabidopsis thaliana
PlantCARE_5786	W box	TTGACC	1516	6	-	Arabidopsis thaliana
PlantCARE_5786	STRE	AGGGG	220	5	+	Arabidopsis thaliana
PlantCARE_5786	STRE	AGGGG	257	5	+	Arabidopsis thaliana
PlantCARE_5786	STRE	AGGGG	326	5	+	Arabidopsis thaliana
PlantCARE_5786	STRE	AGGGG	356	5	+	Arabidopsis thaliana
PlantCARE_5786	as-1	TGACG	482	5	-	Arabidopsis thaliana
PlantCARE_5786	as-1	TGACG	723	5	-	Arabidopsis thaliana
PlantCARE_5786	as-1	TGACG	1039	5	+	Arabidopsis thaliana
PlantCARE_5786	TCA	TCATCTTCAT	130	9	-	Pisum sativum
PlantCARE_5786	MYB	CAACAG	38	6	+	Arabidopsis thaliana
PlantCARE_5786	MYB	TAACCA	834	6	+	Arabidopsis thaliana
PlantCARE_5786	MYB	CAACCA	854	6	+	Arabidopsis thaliana
PlantCARE_5786	MYB	CAACCA	1168	6	-	Arabidopsis thaliana

## Sheet: Sheet4
TraesCS2A02G028700
	Site Name	sequence	Position	Matrix score.	Strand	Organism	function
PlantCARE_26479	A-box	CCGTCC	1034	6	-	Petroselinum crispum	cis-acting regulatory element
PlantCARE_26479	ARE	AAACCA	509	6	+	Zea mays	cis-acting regulatory element essential for the anaerobic induction
PlantCARE_26479	ARE	AAACCA	726	6	-	Zea mays	cis-acting regulatory element essential for the anaerobic induction
PlantCARE_26479	ARE	AAACCA	756	6	-	Zea mays	cis-acting regulatory element essential for the anaerobic induction
PlantCARE_26479	ARE	AAACCA	776	6	-	Zea mays	cis-acting regulatory element essential for the anaerobic induction
PlantCARE_26479	G-box	GCCACGTGGA	50	9	+	Arabidopsis thaliana	cis-acting regulatory element involved in light responsiveness
PlantCARE_26479	CGTCA-motif	CGTCA	3	5	+	Hordeum vulgare	cis-acting regulatory element involved in the MeJA-responsiveness
PlantCARE_26479	CGTCA-motif	CGTCA	858	5	-	Hordeum vulgare	cis-acting regulatory element involved in the MeJA-responsiveness
PlantCARE_26479	TGACG-motif	TGACG	3	5	-	Hordeum vulgare	cis-acting regulatory element involved in the MeJA-responsiveness
PlantCARE_26479	TGACG-motif	TGACG	858	5	+	Hordeum vulgare	cis-acting regulatory element involved in the MeJA-responsiveness
PlantCARE_26479	CAT-box	GCCACT	39	6	+	Arabidopsis thaliana	cis-acting regulatory element related to meristem expression
PlantCARE_26479	CAT-box	GCCACT	1497	6	+	Arabidopsis thaliana	cis-acting regulatory element related to meristem expression
PlantCARE_26479	CAAT-box	CCAAT	185	5	-	Arabidopsis thaliana	common cis-acting element in promoter and enhancer regions
PlantCARE_26479	CAAT-box	CCAAT	214	5	+	Arabidopsis thaliana	common cis-acting element in promoter and enhancer regions
PlantCARE_26479	CAAT-box	CAAAT	322	5	-	Pisum sativum	common cis-acting element in promoter and enhancer regions
PlantCARE_26479	CAAT-box	CAAAT	753	5	-	Pisum sativum	common cis-acting element in promoter and enhancer regions
PlantCARE_26479	CAAT-box	CCAAT	878	5	-	Arabidopsis thaliana	common cis-acting element in promoter and enhancer regions
PlantCARE_26479	CAAT-box	CAAAT	1052	5	-	Pisum sativum	common cis-acting element in promoter and enhancer regions
PlantCARE_26479	CAAT-box	CCAAT	1066	5	-	Arabidopsis thaliana	common cis-acting element in promoter and enhancer regions
PlantCARE_26479	CAAT-box	CAAAT	1289	5	+	Pisum sativum	common cis-acting element in promoter and enhancer regions
PlantCARE_26479	TATA-box	TATATA	138	6	+	Arabidopsis thaliana	core promoter element around -30 of transcription start
PlantCARE_26479	TATA-box	ATATAT	139	6	+	Brassica napus	core promoter element around -30 of transcription start
PlantCARE_26479	TATA-box	TATA	140	4	+	Arabidopsis thaliana	core promoter element around -30 of transcription start
PlantCARE_26479	TATA-box	TATA	192	4	+	Arabidopsis thaliana	core promoter element around -30 of transcription start
PlantCARE_26479	TATA-box	TATAA	282	5	-	Arabidopsis thaliana	core promoter element around -30 of transcription start
PlantCARE_26479	TATA-box	TATA	283	4	+	Arabidopsis thaliana	core promoter element around -30 of transcription start
PlantCARE_26479	TATA-box	TAAAGATT	317	8	+	Arabidopsis thaliana	core promoter element around -30 of transcription start
PlantCARE_26479	TATA-box	TATA	693	4	+	Arabidopsis thaliana	core promoter element around -30 of transcription start
PlantCARE_26479	TATA-box	TATAAA	739	6	-	Helianthus annuus	core promoter element around -30 of transcription start
PlantCARE_26479	TATA-box	TATAA	740	5	-	Arabidopsis thaliana	core promoter element around -30 of transcription start
PlantCARE_26479	TATA-box	TATA	741	4	+	Arabidopsis thaliana	core promoter element around -30 of transcription start
PlantCARE_26479	TATA-box	TACAAAA	907	7	+	Oryza sativa	core promoter element around -30 of transcription start
PlantCARE_26479	TATA-box	TATAA	1087	5	-	Arabidopsis thaliana	core promoter element around -30 of transcription start
PlantCARE_26479	TATA-box	TATA	1088	4	-	Arabidopsis thaliana	core promoter element around -30 of transcription start
PlantCARE_26479	TATA-box	TATA	1468	4	-	Arabidopsis thaliana	core promoter element around -30 of transcription start
PlantCARE_26479	MBS	CAACTG	1198	6	-	Arabidopsis thaliana	MYB binding site involved in drought-inducibility
PlantCARE_26479	CCAAT-box	CAACGG	516	6	-	Hordeum vulgare	MYBHv1 binding site
PlantCARE_26479	chs-CMA2a	TCACTTGA	1176	8	-	Petroselinum crispum	part of a light responsive element
PlantCARE_26479		motif_sequence	72	4	-	organism	short_function
PlantCARE_26479		motif_sequence	255	4	+	organism	short_function
PlantCARE_26479		motif_sequence	394	4	+	organism	short_function
PlantCARE_26479		motif_sequence	415	4	-	organism	short_function
PlantCARE_26479		motif_sequence	443	4	-	organism	short_function
PlantCARE_26479		motif_sequence	493	4	+	organism	short_function
PlantCARE_26479		motif_sequence	611	4	-	organism	short_function
PlantCARE_26479		motif_sequence	621	4	-	organism	short_function
PlantCARE_26479		motif_sequence	672	4	-	organism	short_function
PlantCARE_26479		motif_sequence	710	4	+	organism	short_function
PlantCARE_26479		motif_sequence	788	4	+	organism	short_function
PlantCARE_26479		motif_sequence	1069	4	-	organism	short_function
PlantCARE_26479		motif_sequence	1271	4	+	organism	short_function
PlantCARE_26479		motif_sequence	1319	4	+	organism	short_function
PlantCARE_26479		motif_sequence	1345	4	-	organism	short_function
PlantCARE_26479		motif_sequence	1462	4	+	organism	short_function
PlantCARE_26479		motif_sequence	1471	4	+	organism	short_function
PlantCARE_26479		motif_sequence	1511	4	-	organism	short_function
PlantCARE_26479	Unnamed__1	CGTGG	54	5	+	Zea mays
PlantCARE_26479	MYC	CATTTG	752	6	+	Arabidopsis thaliana
PlantCARE_26479	MYC	CATTTG	1289	6	-	Arabidopsis thaliana
PlantCARE_26479	MYC	CATGTG	1346	6	-	Arabidopsis thaliana
PlantCARE_26479	MYC	CATGTG	1397	6	+	Arabidopsis thaliana
PlantCARE_26479	TATA	TATAAAAT	1088	8	+	Arabidopsis thaliana
PlantCARE_26479	MYB-like sequence	TAACCA	85	6	-	Arabidopsis thaliana
PlantCARE_26479	MYB-like sequence	TAACCA	175	6	-	Arabidopsis thaliana
PlantCARE_26479	Myb	TAACTG	1084	6	-	Arabidopsis thaliana
PlantCARE_26479	Myb	CAACTG	1198	6	-	Arabidopsis thaliana
PlantCARE_26479	CAAT-box	CAAT	97	4	-	Nicotiana glutinosa
PlantCARE_26479	CAAT-box	CAAT	121	4	-	Nicotiana glutinosa
PlantCARE_26479	CAAT-box	CAAT	205	4	+	Nicotiana glutinosa
PlantCARE_26479	CAAT-box	CAAT	210	4	+	Nicotiana glutinosa
PlantCARE_26479	CAAT-box	CAAT	215	4	+	Nicotiana glutinosa
PlantCARE_26479	CAAT-box	CAAT	299	4	+	Nicotiana glutinosa
PlantCARE_26479	CAAT-box	CAAT	901	4	+	Nicotiana glutinosa
PlantCARE_26479	CAAT-box	CAAT	922	4	+	Nicotiana glutinosa
PlantCARE_26479	CAAT-box	CAAT	928	4	-	Nicotiana glutinosa
PlantCARE_26479	CAAT-box	CAAT	1058	4	+	Nicotiana glutinosa
PlantCARE_26479	CAAT-box	CAAT	1431	4	+	Nicotiana glutinosa
PlantCARE_26479	CAAT-box	CAAT	1494	4	-	Nicotiana glutinosa
PlantCARE_26479	Unnamed__4	CTCC	30	4	+	Petroselinum hortense
PlantCARE_26479	Unnamed__4	CTCC	35	4	-	Petroselinum hortense
PlantCARE_26479	Unnamed__4	CTCC	145	4	-	Petroselinum hortense
PlantCARE_26479	Unnamed__4	CTCC	401	4	+	Petroselinum hortense
PlantCARE_26479	Unnamed__4	CTCC	541	4	-	Petroselinum hortense
PlantCARE_26479	Unnamed__4	CTCC	618	4	-	Petroselinum hortense
PlantCARE_26479	Unnamed__4	CTCC	642	4	+	Petroselinum hortense
PlantCARE_26479	Unnamed__4	CTCC	828	4	+	Petroselinum hortense
PlantCARE_26479	Unnamed__4	CTCC	862	4	-	Petroselinum hortense
PlantCARE_26479	Unnamed__4	CTCC	1069	4	-	Petroselinum hortense
PlantCARE_26479	Unnamed__4	CTCC	1527	4	+	Petroselinum hortense
PlantCARE_26479	Myb-binding site	CAACAG	132	6	+	Nicotiana tabacum
PlantCARE_26479	WRE3	CCACCT	410	6	-	Pisum sativum
PlantCARE_26479	WRE3	CCACCT	438	6	-	Pisum sativum
PlantCARE_26479	WRE3	CCACCT	462	6	+	Pisum sativum
PlantCARE_26479	MYB	TAACCA	85	6	-	Arabidopsis thaliana
PlantCARE_26479	MYB	CAACAG	132	6	+	Arabidopsis thaliana
PlantCARE_26479	MYB	TAACCA	175	6	-	Arabidopsis thaliana
PlantCARE_26479	CCGTCC-box	CCGTCC	1034	6	-	Petroselinum hortense
PlantCARE_26479	WUN-motif	TTATTACAT	332	9	+	Nicotiana glutinosa
PlantCARE_26479	STRE	AGGGG	471	5	+	Arabidopsis thaliana
PlantCARE_26479	STRE	AGGGG	1103	5	-	Arabidopsis thaliana
PlantCARE_26479	AT~TATA-box	TATATA	138	6	+	Arabidopsis thaliana
PlantCARE_26479	MYB recognition site	CCGTTG	516	6	+	Arabidopsis thaliana
PlantCARE_26479	as-1	TGACG	3	5	-	Arabidopsis thaliana
PlantCARE_26479	as-1	TGACG	858	5	+	Arabidopsis thaliana
PlantCARE_26479	CCGTCC motif	CCGTCC	1034	6	-	Nicotiana tabacum
PlantCARE_26479	W box	TTGACC	305	6	-	Arabidopsis thaliana

## Sheet: Sheet5
TraesCS1D02G019100
	Site Name	sequence	Position	Matrix score.	Strand	Organism	function
PlantCARE_19015	AT-rich element	ATAGAAATCAA	952	10	+	Glycine max	binding site of AT-rich DNA binding protein (ATBP-1)
PlantCARE_19015	ABRE	CGTACGTGCA	1178	9	-	Hordeum vulgare	cis-acting element involved in the abscisic acid responsiveness
PlantCARE_19015	ARE	AAACCA	792	6	-	Zea mays	cis-acting regulatory element essential for the anaerobic induction
PlantCARE_19015	ARE	AAACCA	1319	6	-	Zea mays	cis-acting regulatory element essential for the anaerobic induction
PlantCARE_19015	RY-element	CATGCATG	233	8	+	Helianthus annuus	cis-acting regulatory element involved in seed-specific regulation
PlantCARE_19015	GCN4_motif	TGAGTCA	1144	7	+	Oryza sativa	cis-regulatory element involved in endosperm expression
PlantCARE_19015	CAAT-box	CCAAT	44	5	-	Arabidopsis thaliana	common cis-acting element in promoter and enhancer regions
PlantCARE_19015	CAAT-box	CCAAT	79	5	-	Arabidopsis thaliana	common cis-acting element in promoter and enhancer regions
PlantCARE_19015	CAAT-box	CAAAT	190	5	-	Pisum sativum	common cis-acting element in promoter and enhancer regions
PlantCARE_19015	CAAT-box	CCAAT	217	5	-	Arabidopsis thaliana	common cis-acting element in promoter and enhancer regions
PlantCARE_19015	CAAT-box	CCAAT	302	5	+	Arabidopsis thaliana	common cis-acting element in promoter and enhancer regions
PlantCARE_19015	CAAT-box	CAAAT	312	5	-	Pisum sativum	common cis-acting element in promoter and enhancer regions
PlantCARE_19015	CAAT-box	CAAAT	459	5	+	Pisum sativum	common cis-acting element in promoter and enhancer regions
PlantCARE_19015	CAAT-box	CAAAT	725	5	-	Pisum sativum	common cis-acting element in promoter and enhancer regions
PlantCARE_19015	CAAT-box	CAAAT	760	5	+	Pisum sativum	common cis-acting element in promoter and enhancer regions
PlantCARE_19015	CAAT-box	CAAAT	825	5	-	Pisum sativum	common cis-acting element in promoter and enhancer regions
PlantCARE_19015	CAAT-box	CAAAT	981	5	+	Pisum sativum	common cis-acting element in promoter and enhancer regions
PlantCARE_19015	CAAT-box	CCAAT	1285	5	+	Arabidopsis thaliana	common cis-acting element in promoter and enhancer regions
PlantCARE_19015	CAAT-box	TGCCAAC	1405	7	-	Petunia hybrida	common cis-acting element in promoter and enhancer regions
PlantCARE_19015	TATA-box	ATATAT	38	6	+	Brassica napus	core promoter element around -30 of transcription start
PlantCARE_19015	TATA-box	TATATA	39	6	+	Arabidopsis thaliana	core promoter element around -30 of transcription start
PlantCARE_19015	TATA-box	ATATAT	40	6	+	Brassica napus	core promoter element around -30 of transcription start
PlantCARE_19015	TATA-box	TATA	41	4	+	Arabidopsis thaliana	core promoter element around -30 of transcription start
PlantCARE_19015	TATA-box	ATTATA	159	6	+	Brassica napus	core promoter element around -30 of transcription start
PlantCARE_19015	TATA-box	TATAA	160	5	-	Arabidopsis thaliana	core promoter element around -30 of transcription start
PlantCARE_19015	TATA-box	TATA	161	4	+	Arabidopsis thaliana	core promoter element around -30 of transcription start
PlantCARE_19015	TATA-box	TATACA	174	6	-	Helianthus annuus	core promoter element around -30 of transcription start
PlantCARE_19015	TATA-box	TATA	176	4	+	Arabidopsis thaliana	core promoter element around -30 of transcription start
PlantCARE_19015	TATA-box	TATAAATA	178	8	-	Daucus carota	core promoter element around -30 of transcription start
PlantCARE_19015	TATA-box	TATAAAT	179	7	-	Brassica juncea	core promoter element around -30 of transcription start
PlantCARE_19015	TATA-box	TATAAA	180	6	-	Helianthus annuus	core promoter element around -30 of transcription start
PlantCARE_19015	TATA-box	TATAA	181	5	-	Arabidopsis thaliana	core promoter element around -30 of transcription start
PlantCARE_19015	TATA-box	TATA	182	4	+	Arabidopsis thaliana	core promoter element around -30 of transcription start
PlantCARE_19015	TATA-box	TATAA	318	5	-	Arabidopsis thaliana	core promoter element around -30 of transcription start
PlantCARE_19015	TATA-box	TATA	319	4	+	Arabidopsis thaliana	core promoter element around -30 of transcription start
PlantCARE_19015	TATA-box	TATA	362	4	+	Arabidopsis thaliana	core promoter element around -30 of transcription start
PlantCARE_19015	TATA-box	ATATAA	378	6	+	Brassica oleracea	core promoter element around -30 of transcription start
PlantCARE_19015	TATA-box	TATA	379	4	+	Arabidopsis thaliana	core promoter element around -30 of transcription start
PlantCARE_19015	TATA-box	ATATAA	383	6	+	Brassica oleracea	core promoter element around -30 of transcription start
PlantCARE_19015	TATA-box	TATA	384	4	+	Arabidopsis thaliana	core promoter element around -30 of transcription start
PlantCARE_19015	TATA-box	ATATAT	388	6	+	Brassica napus	core promoter element around -30 of transcription start
PlantCARE_19015	TATA-box	TATATA	389	6	+	Arabidopsis thaliana	core promoter element around -30 of transcription start
PlantCARE_19015	TATA-box	ATATAA	390	6	+	Brassica oleracea	core promoter element around -30 of transcription start
PlantCARE_19015	TATA-box	TATA	391	4	+	Arabidopsis thaliana	core promoter element around -30 of transcription start
PlantCARE_19015	TATA-box	TATA	408	4	+	Arabidopsis thaliana	core promoter element around -30 of transcription start
PlantCARE_19015	TATA-box	TATAA	483	5	-	Arabidopsis thaliana	core promoter element around -30 of transcription start
PlantCARE_19015	TATA-box	TATA	484	4	+	Arabidopsis thaliana	core promoter element around -30 of transcription start
PlantCARE_19015	TATA-box	TATTTAAA	565	8	+	Arabidopsis thaliana	core promoter element around -30 of transcription start
PlantCARE_19015	TATA-box	TATTTAAA	567	8	-	Arabidopsis thaliana	core promoter element around -30 of transcription start
PlantCARE_19015	TATA-box	TATAA	840	5	-	Arabidopsis thaliana	core promoter element around -30 of transcription start
PlantCARE_19015	TATA-box	TATA	841	4	-	Arabidopsis thaliana	core promoter element around -30 of transcription start
PlantCARE_19015	TATA-box	TATACA	1067	6	-	Helianthus annuus	core promoter element around -30 of transcription start
PlantCARE_19015	TATA-box	TATA	1069	4	-	Arabidopsis thaliana	core promoter element around -30 of transcription start
PlantCARE_19015	TATA-box	ATTATA	1087	6	+	Brassica napus	core promoter element around -30 of transcription start
PlantCARE_19015	TATA-box	TATAA	1088	5	-	Arabidopsis thaliana	core promoter element around -30 of transcription start
PlantCARE_19015	TATA-box	TATA	1089	4	-	Arabidopsis thaliana	core promoter element around -30 of transcription start
PlantCARE_19015	TATA-box	taTATAAAtc	1122	9	-	Arabidopsis thaliana	core promoter element around -30 of transcription start
PlantCARE_19015	TATA-box	TATATA	1470	6	-	Arabidopsis thaliana	core promoter element around -30 of transcription start
PlantCARE_19015	TATA-box	ATATAA	1471	6	+	Brassica oleracea	core promoter element around -30 of transcription start
PlantCARE_19015	TATA-box	TATA	1472	4	-	Arabidopsis thaliana	core promoter element around -30 of transcription start
PlantCARE_19015	GARE-motif	TCTGTTG	71	7	-	Brassica oleracea	gibberellin-responsive element
PlantCARE_19015	MBS	CAACTG	1403	6	-	Arabidopsis thaliana	MYB binding site involved in drought-inducibility
PlantCARE_19015	Box 4	ATTAAT	368	6	+	Petroselinum crispum	part of a conserved DNA module involved in light responsiveness
PlantCARE_19015		motif_sequence	197	4	-	organism	short_function
PlantCARE_19015		motif_sequence	420	4	-	organism	short_function
PlantCARE_19015		motif_sequence	493	4	+	organism	short_function
PlantCARE_19015		motif_sequence	1081	4	+	organism	short_function
PlantCARE_19015		motif_sequence	1137	4	-	organism	short_function
PlantCARE_19015		motif_sequence	1199	4	-	organism	short_function
PlantCARE_19015		motif_sequence	1418	4	-	organism	short_function
PlantCARE_19015		motif_sequence	1497	4	-	organism	short_function
PlantCARE_19015	Myc	TCTCTTA	287	7	-	Arabidopsis thaliana
PlantCARE_19015	Unnamed__6	taTAAATATct	841	10	+	Zea mays
PlantCARE_19015	TATA	TATAAAAT	182	8	+	Arabidopsis thaliana
PlantCARE_19015	TATA	TATAAAAT	362	8	+	Arabidopsis thaliana
PlantCARE_19015	MYB-like sequence	TAACCA	81	6	-	Arabidopsis thaliana
PlantCARE_19015	MYB-like sequence	TAACCA	239	6	-	Arabidopsis thaliana
PlantCARE_19015	MYB-like sequence	TAACCA	315	6	-	Arabidopsis thaliana
PlantCARE_19015	MYB-like sequence	TAACCA	837	6	-	Arabidopsis thaliana
PlantCARE_19015	MYB	CAACCA	7	6	-	Arabidopsis thaliana
PlantCARE_19015	MYB	CAACAG	71	6	+	Arabidopsis thaliana
PlantCARE_19015	MYB	TAACCA	81	6	-	Arabidopsis thaliana
PlantCARE_19015	MYB	TAACCA	239	6	-	Arabidopsis thaliana
PlantCARE_19015	MYB	TAACCA	315	6	-	Arabidopsis thaliana
PlantCARE_19015	MYB	TAACCA	837	6	-	Arabidopsis thaliana
PlantCARE_19015	AT~TATA-box	TATATA	39	6	+	Arabidopsis thaliana
PlantCARE_19015	AT~TATA-box	TATATA	389	6	+	Arabidopsis thaliana
PlantCARE_19015	AT~TATA-box	TATATA	1470	6	-	Arabidopsis thaliana
PlantCARE_19015	Unnamed__4	CTCC	59	4	+	Petroselinum hortense
PlantCARE_19015	Unnamed__4	CTCC	1192	4	-	Petroselinum hortense
PlantCARE_19015	Unnamed__4	CTCC	1497	4	-	Petroselinum hortense
PlantCARE_19015	ERE	ATTTTAAA	873	8	-	Nicotiana glutinos
PlantCARE_19015	Myb-binding site	CAACAG	71	6	+	Nicotiana tabacum
PlantCARE_19015	CAAT-box	CAAT	52	4	-	Nicotiana glutinosa
PlantCARE_19015	CAAT-box	CAAT	153	4	+	Nicotiana glutinosa
PlantCARE_19015	CAAT-box	CAAT	172	4	-	Nicotiana glutinosa
PlantCARE_19015	CAAT-box	CAAT	303	4	+	Nicotiana glutinosa
PlantCARE_19015	CAAT-box	CAAT	357	4	-	Nicotiana glutinosa
PlantCARE_19015	CAAT-box	CAAT	489	4	+	Nicotiana glutinosa
PlantCARE_19015	CAAT-box	CAAT	512	4	+	Nicotiana glutinosa
PlantCARE_19015	CAAT-box	CAAT	574	4	-	Nicotiana glutinosa
PlantCARE_19015	CAAT-box	CAAT	646	4	-	Nicotiana glutinosa
PlantCARE_19015	CAAT-box	CAAT	706	4	-	Nicotiana glutinosa
PlantCARE_19015	CAAT-box	CAAT	778	4	+	Nicotiana glutinosa
PlantCARE_19015	CAAT-box	CAAT	780	4	-	Nicotiana glutinosa
PlantCARE_19015	CAAT-box	CAAT	1065	4	-	Nicotiana glutinosa
PlantCARE_19015	CAAT-box	CAAT	1097	4	+	Nicotiana glutinosa
PlantCARE_19015	CAAT-box	CAAT	1286	4	+	Nicotiana glutinosa
PlantCARE_19015	CAAT-box	CAAT	1450	4	+	Nicotiana glutinosa
PlantCARE_19015	Myb	TAACTG	480	6	-	Arabidopsis thaliana
PlantCARE_19015	Myb	CAACTG	1403	6	-	Arabidopsis thaliana
PlantCARE_19015	MYC	CAATTG	778	6	-	Arabidopsis thaliana

## Sheet: Sheet6
TraesCS2A02G113500
	Site Name	sequence	Position	Matrix score.	Strand	Organism	function
PlantCARE_2435	TGA-element	AACGAC	1167	6	-	Brassica oleracea	auxin-responsive element
PlantCARE_2435	ABRE	CGCACGTGTC	662	9	-	Hordeum vulgare	cis-acting element involved in the abscisic acid responsiveness
PlantCARE_2435	ABRE	GCCGCGTGGC	1247	9	+	Oryza sativa	cis-acting element involved in the abscisic acid responsiveness
PlantCARE_2435	ABRE	ACGTG	1286	5	+	Arabidopsis thaliana	cis-acting element involved in the abscisic acid responsiveness
PlantCARE_2435	ABRE	CGTACGTGCA	1428	10	-	Hordeum vulgare	cis-acting element involved in the abscisic acid responsiveness
PlantCARE_2435	ABRE	ACGTG	1430	5	-	Arabidopsis thaliana	cis-acting element involved in the abscisic acid responsiveness
PlantCARE_2435	ABRE	ACGTG	1438	5	-	Arabidopsis thaliana	cis-acting element involved in the abscisic acid responsiveness
PlantCARE_2435	ABRE	ACGTG	1596	5	-	Arabidopsis thaliana	cis-acting element involved in the abscisic acid responsiveness
PlantCARE_2435	G-box	CACGAC	253	6	-	Zea mays	cis-acting regulatory element involved in light responsiveness
PlantCARE_2435	G-box	CACGAC	1242	6	-	Zea mays	cis-acting regulatory element involved in light responsiveness
PlantCARE_2435	G-box	TACGTG	1430	6	-	Arabidopsis thaliana	cis-acting regulatory element involved in light responsiveness
PlantCARE_2435	G-box	CACGTC	1438	6	+	Zea mays	cis-acting regulatory element involved in light responsiveness
PlantCARE_2435	G-box	CACGTC	1596	6	+	Zea mays	cis-acting regulatory element involved in light responsiveness
PlantCARE_2435	G-Box	CACGTT	1285	6	-	Pisum sativum	cis-acting regulatory element involved in light responsiveness
PlantCARE_2435	TGACG-motif	TGACG	234	5	+	Hordeum vulgare	cis-acting regulatory element involved in the MeJA-responsiveness
PlantCARE_2435	TGACG-motif	TGACG	508	5	-	Hordeum vulgare	cis-acting regulatory element involved in the MeJA-responsiveness
PlantCARE_2435	TGACG-motif	TGACG	523	5	+	Hordeum vulgare	cis-acting regulatory element involved in the MeJA-responsiveness
PlantCARE_2435	TGACG-motif	TGACG	718	5	+	Hordeum vulgare	cis-acting regulatory element involved in the MeJA-responsiveness
PlantCARE_2435	TGACG-motif	TGACG	825	5	-	Hordeum vulgare	cis-acting regulatory element involved in the MeJA-responsiveness
PlantCARE_2435	TGACG-motif	TGACG	934	5	+	Hordeum vulgare	cis-acting regulatory element involved in the MeJA-responsiveness
PlantCARE_2435	TGACG-motif	TGACG	1368	5	+	Hordeum vulgare	cis-acting regulatory element involved in the MeJA-responsiveness
PlantCARE_2435	CGTCA-motif	CGTCA	234	5	-	Hordeum vulgare	cis-acting regulatory element involved in the MeJA-responsiveness
PlantCARE_2435	CGTCA-motif	CGTCA	508	5	+	Hordeum vulgare	cis-acting regulatory element involved in the MeJA-responsiveness
PlantCARE_2435	CGTCA-motif	CGTCA	523	5	-	Hordeum vulgare	cis-acting regulatory element involved in the MeJA-responsiveness
PlantCARE_2435	CGTCA-motif	CGTCA	718	5	-	Hordeum vulgare	cis-acting regulatory element involved in the MeJA-responsiveness
PlantCARE_2435	CGTCA-motif	CGTCA	825	5	+	Hordeum vulgare	cis-acting regulatory element involved in the MeJA-responsiveness
PlantCARE_2435	CGTCA-motif	CGTCA	934	5	-	Hordeum vulgare	cis-acting regulatory element involved in the MeJA-responsiveness
PlantCARE_2435	CGTCA-motif	CGTCA	1368	5	-	Hordeum vulgare	cis-acting regulatory element involved in the MeJA-responsiveness
PlantCARE_2435	O2-site	GATGACATGG	87	9	+	Zea mays	cis-acting regulatory element involved in zein metabolism regulation
PlantCARE_2435	CAT-box	GCCACT	218	6	-	Arabidopsis thaliana	cis-acting regulatory element related to meristem expression
PlantCARE_2435	CAAT-box	CAAAT	806	5	+	Pisum sativum	common cis-acting element in promoter and enhancer regions
PlantCARE_2435	CAAT-box	CAAAT	872	5	-	Pisum sativum	common cis-acting element in promoter and enhancer regions
PlantCARE_2435	CAAT-box	CCAAT	887	5	+	Arabidopsis thaliana	common cis-acting element in promoter and enhancer regions
PlantCARE_2435	CAAT-box	CCAAT	985	5	-	Arabidopsis thaliana	common cis-acting element in promoter and enhancer regions
PlantCARE_2435	CAAT-box	CAAAT	1004	5	+	Pisum sativum	common cis-acting element in promoter and enhancer regions
PlantCARE_2435	CAAT-box	CCAAT	1115	5	+	Arabidopsis thaliana	common cis-acting element in promoter and enhancer regions
PlantCARE_2435	CAAT-box	CAAAT	1195	5	+	Pisum sativum	common cis-acting element in promoter and enhancer regions
PlantCARE_2435	CAAT-box	CAAAT	1198	5	-	Pisum sativum	common cis-acting element in promoter and enhancer regions
PlantCARE_2435	CAAT-box	CAAAT	1204	5	-	Pisum sativum	common cis-acting element in promoter and enhancer regions
PlantCARE_2435	TATA-box	TATACA	603	6	-	Helianthus annuus	core promoter element around -30 of transcription start
PlantCARE_2435	TATA-box	TATA	605	4	+	Arabidopsis thaliana	core promoter element around -30 of transcription start
PlantCARE_2435	TATA-box	TATAA	681	5	-	Arabidopsis thaliana	core promoter element around -30 of transcription start
PlantCARE_2435	TATA-box	TATA	682	4	+	Arabidopsis thaliana	core promoter element around -30 of transcription start
PlantCARE_2435	TATA-box	ATATAA	1058	6	+	Brassica oleracea	core promoter element around -30 of transcription start
PlantCARE_2435	TATA-box	TATA	1059	4	-	Arabidopsis thaliana	core promoter element around -30 of transcription start
PlantCARE_2435	TATA-box	TATA	1486	4	-	Arabidopsis thaliana	core promoter element around -30 of transcription start
PlantCARE_2435	GC-motif	CCCCCG	1379	6	+	Zea mays	enhancer-like element involved in anoxic specific inducibility
PlantCARE_2435	P-box	CCTTTTG	588	7	+	Oryza sativa	gibberellin-responsive element
PlantCARE_2435	P-box	CCTTTTG	970	7	+	Oryza sativa	gibberellin-responsive element
PlantCARE_2435	3-AF1 binding site	TAAGAGAGGAA	13	10	-	Solanum tuberosum	light responsive element
PlantCARE_2435	Sp1	GGGCGG	325	6	+	Oryza sativa	light responsive element
PlantCARE_2435	Sp1	GGGCGG	426	6	+	Oryza sativa	light responsive element
PlantCARE_2435	Sp1	GGGCGG	736	6	-	Oryza sativa	light responsive element
PlantCARE_2435	Box 4	ATTAAT	1036	6	-	Petroselinum crispum	part of a conserved DNA module involved in light responsiveness
PlantCARE_2435		motif_sequence	89	4	-	organism	short_function
PlantCARE_2435		motif_sequence	205	4	-	organism	short_function
PlantCARE_2435		motif_sequence	224	4	-	organism	short_function
PlantCARE_2435		motif_sequence	274	4	-	organism	short_function
PlantCARE_2435		motif_sequence	291	4	-	organism	short_function
PlantCARE_2435		motif_sequence	308	4	-	organism	short_function
PlantCARE_2435		motif_sequence	630	4	-	organism	short_function
PlantCARE_2435		motif_sequence	665	4	+	organism	short_function
PlantCARE_2435		motif_sequence	723	4	+	organism	short_function
PlantCARE_2435		motif_sequence	791	4	-	organism	short_function
PlantCARE_2435		motif_sequence	914	4	+	organism	short_function
PlantCARE_2435		motif_sequence	921	4	+	organism	short_function
PlantCARE_2435		motif_sequence	1313	4	+	organism	short_function
PlantCARE_2435		motif_sequence	1340	4	-	organism	short_function
PlantCARE_2435		motif_sequence	1425	4	+	organism	short_function
PlantCARE_2435		motif_sequence	1511	4	-	organism	short_function
PlantCARE_2435		motif_sequence	1570	4	+	organism	short_function
PlantCARE_2435	ABRE3a	TACGTG	1430	6	-	Zea mays
PlantCARE_2435	WRE3	CCACCT	1221	6	+	Pisum sativum
PlantCARE_2435	ABRE4	CACGTA	1430	6	+	Zea mays
PlantCARE_2435	Myc	TCTCTTA	17	7	+	Arabidopsis thaliana
PlantCARE_2435	STRE	AGGGG	287	5	+	Arabidopsis thaliana
PlantCARE_2435	STRE	AGGGG	496	5	+	Arabidopsis thaliana
PlantCARE_2435	Unnamed__4	CTCC	95	4	-	Petroselinum hortense
PlantCARE_2435	Unnamed__4	CTCC	169	4	+	Petroselinum hortense
PlantCARE_2435	Unnamed__4	CTCC	187	4	-	Petroselinum hortense
PlantCARE_2435	Unnamed__4	CTCC	241	4	-	Petroselinum hortense
PlantCARE_2435	Unnamed__4	CTCC	285	4	-	Petroselinum hortense
PlantCARE_2435	Unnamed__4	CTCC	291	4	-	Petroselinum hortense
PlantCARE_2435	Unnamed__4	CTCC	300	4	-	Petroselinum hortense
PlantCARE_2435	Unnamed__4	CTCC	308	4	-	Petroselinum hortense
PlantCARE_2435	Unnamed__4	CTCC	313	4	-	Petroselinum hortense
PlantCARE_2435	Unnamed__4	CTCC	359	4	-	Petroselinum hortense
PlantCARE_2435	Unnamed__4	CTCC	380	4	-	Petroselinum hortense
PlantCARE_2435	Unnamed__4	CTCC	383	4	-	Petroselinum hortense
PlantCARE_2435	Unnamed__4	CTCC	386	4	-	Petroselinum hortense
PlantCARE_2435	Unnamed__4	CTCC	411	4	+	Petroselinum hortense
PlantCARE_2435	Unnamed__4	CTCC	442	4	-	Petroselinum hortense
PlantCARE_2435	Unnamed__4	CTCC	445	4	-	Petroselinum hortense
PlantCARE_2435	Unnamed__4	CTCC	480	4	+	Petroselinum hortense
PlantCARE_2435	Unnamed__4	CTCC	499	4	-	Petroselinum hortense
PlantCARE_2435	Unnamed__4	CTCC	503	4	+	Petroselinum hortense
PlantCARE_2435	Unnamed__4	CTCC	586	4	+	Petroselinum hortense
PlantCARE_2435	Unnamed__4	CTCC	643	4	-	Petroselinum hortense
PlantCARE_2435	Unnamed__4	CTCC	923	4	+	Petroselinum hortense
PlantCARE_2435	Unnamed__4	CTCC	988	4	-	Petroselinum hortense
PlantCARE_2435	Unnamed__4	CTCC	1234	4	+	Petroselinum hortense
PlantCARE_2435	Unnamed__4	CTCC	1315	4	+	Petroselinum hortense
PlantCARE_2435	Unnamed__4	CTCC	1349	4	+	Petroselinum hortense
PlantCARE_2435	Unnamed__4	CTCC	1387	4	+	Petroselinum hortense
PlantCARE_2435	Unnamed__4	CTCC	1393	4	-	Petroselinum hortense
PlantCARE_2435	Unnamed__4	CTCC	1479	4	+	Petroselinum hortense
PlantCARE_2435	Unnamed__4	CTCC	1541	4	+	Petroselinum hortense
PlantCARE_2435	Unnamed__4	CTCC	1567	4	+	Petroselinum hortense
PlantCARE_2435	Unnamed__2	CCCCGG	1156	6	+	Zea mays
PlantCARE_2435	Unnamed__2	CCCCGG	1389	6	-	Zea mays
PlantCARE_2435	Unnamed__1	CGTGG	57	5	+	Zea mays
PlantCARE_2435	Unnamed__1	CGTGG	148	5	+	Zea mays
PlantCARE_2435	Unnamed__1	CGTGG	255	5	+	Zea mays
PlantCARE_2435	Unnamed__1	CGTGG	377	5	+	Zea mays
PlantCARE_2435	Unnamed__1	CGTGG	518	5	+	Zea mays
PlantCARE_2435	Unnamed__1	CGTGG	1320	5	-	Zea mays
PlantCARE_2435	Unnamed__1	CGTGG	1330	5	+	Zea mays
PlantCARE_2435	Unnamed__1	CGTGG	1493	5	-	Zea mays
PlantCARE_2435	Unnamed__1	CGTGG	1595	5	-	Zea mays
PlantCARE_2435	as-1	TGACG	234	5	+	Arabidopsis thaliana
PlantCARE_2435	as-1	TGACG	508	5	-	Arabidopsis thaliana
PlantCARE_2435	as-1	TGACG	523	5	+	Arabidopsis thaliana
PlantCARE_2435	as-1	TGACG	718	5	+	Arabidopsis thaliana
PlantCARE_2435	as-1	TGACG	825	5	-	Arabidopsis thaliana
PlantCARE_2435	as-1	TGACG	934	5	+	Arabidopsis thaliana
PlantCARE_2435	as-1	TGACG	1368	5	+	Arabidopsis thaliana
PlantCARE_2435	W box	TTGACC	688	6	-	Arabidopsis thaliana
PlantCARE_2435	CAAT-box	CAAT	511	4	+	Nicotiana glutinosa
PlantCARE_2435	CAAT-box	CAAT	784	4	+	Nicotiana glutinosa
PlantCARE_2435	CAAT-box	CAAT	786	4	-	Nicotiana glutinosa
PlantCARE_2435	CAAT-box	CAAT	828	4	+	Nicotiana glutinosa
PlantCARE_2435	CAAT-box	CAAT	853	4	-	Nicotiana glutinosa
PlantCARE_2435	CAAT-box	CAAT	888	4	+	Nicotiana glutinosa
PlantCARE_2435	CAAT-box	CAAT	983	4	+	Nicotiana glutinosa
PlantCARE_2435	CAAT-box	CAAT	1021	4	-	Nicotiana glutinosa
PlantCARE_2435	CAAT-box	CAAT	1116	4	+	Nicotiana glutinosa
PlantCARE_2435	Unnamed__16	GCTGCCCGTC	502	9	+	Zea mays
PlantCARE_2435	Unnamed__16	GCTGCCCGTC	1444	9	-	Zea mays
PlantCARE_2435	MYC	CATGTG	664	6	+	Arabidopsis thaliana
PlantCARE_2435	MYC	CAATTG	784	6	+	Arabidopsis thaliana
PlantCARE_2435	MYC	CATGTG	930	6	+	Arabidopsis thaliana
PlantCARE_2435	MYC	CAATTG	983	6	-	Arabidopsis thaliana
PlantCARE_2435	AAGAA-motif	GAAAGAA	369	7	-	Avena sativa
PlantCARE_2435	AAGAA-motif	GAAAGAA	993	7	+	Avena sativa

## Sheet: Sheet7
TraesCS1D02G019100
	Site Name	sequence	Position	Matrix score.	Strand	Organism	function
PlantCARE_19015	AT-rich element	ATAGAAATCAA	952	10	+	Glycine max	binding site of AT-rich DNA binding protein (ATBP-1)
PlantCARE_19015	ABRE	CGTACGTGCA	1178	9	-	Hordeum vulgare	cis-acting element involved in the abscisic acid responsiveness
PlantCARE_19015	ARE	AAACCA	792	6	-	Zea mays	cis-acting regulatory element essential for the anaerobic induction
PlantCARE_19015	ARE	AAACCA	1319	6	-	Zea mays	cis-acting regulatory element essential for the anaerobic induction
PlantCARE_19015	RY-element	CATGCATG	233	8	+	Helianthus annuus	cis-acting regulatory element involved in seed-specific regulation
PlantCARE_19015	GCN4_motif	TGAGTCA	1144	7	+	Oryza sativa	cis-regulatory element involved in endosperm expression
PlantCARE_19015	CAAT-box	CCAAT	44	5	-	Arabidopsis thaliana	common cis-acting element in promoter and enhancer regions
PlantCARE_19015	CAAT-box	CCAAT	79	5	-	Arabidopsis thaliana	common cis-acting element in promoter and enhancer regions
PlantCARE_19015	CAAT-box	CAAAT	190	5	-	Pisum sativum	common cis-acting element in promoter and enhancer regions
PlantCARE_19015	CAAT-box	CCAAT	217	5	-	Arabidopsis thaliana	common cis-acting element in promoter and enhancer regions
PlantCARE_19015	CAAT-box	CCAAT	302	5	+	Arabidopsis thaliana	common cis-acting element in promoter and enhancer regions
PlantCARE_19015	CAAT-box	CAAAT	312	5	-	Pisum sativum	common cis-acting element in promoter and enhancer regions
PlantCARE_19015	CAAT-box	CAAAT	459	5	+	Pisum sativum	common cis-acting element in promoter and enhancer regions
PlantCARE_19015	CAAT-box	CAAAT	725	5	-	Pisum sativum	common cis-acting element in promoter and enhancer regions
PlantCARE_19015	CAAT-box	CAAAT	760	5	+	Pisum sativum	common cis-acting element in promoter and enhancer regions
PlantCARE_19015	CAAT-box	CAAAT	825	5	-	Pisum sativum	common cis-acting element in promoter and enhancer regions
PlantCARE_19015	CAAT-box	CAAAT	981	5	+	Pisum sativum	common cis-acting element in promoter and enhancer regions
PlantCARE_19015	CAAT-box	CCAAT	1285	5	+	Arabidopsis thaliana	common cis-acting element in promoter and enhancer regions
PlantCARE_19015	CAAT-box	TGCCAAC	1405	7	-	Petunia hybrida	common cis-acting element in promoter and enhancer regions
PlantCARE_19015	TATA-box	ATATAT	38	6	+	Brassica napus	core promoter element around -30 of transcription start
PlantCARE_19015	TATA-box	TATATA	39	6	+	Arabidopsis thaliana	core promoter element around -30 of transcription start
PlantCARE_19015	TATA-box	ATATAT	40	6	+	Brassica napus	core promoter element around -30 of transcription start
PlantCARE_19015	TATA-box	TATA	41	4	+	Arabidopsis thaliana	core promoter element around -30 of transcription start
PlantCARE_19015	TATA-box	ATTATA	159	6	+	Brassica napus	core promoter element around -30 of transcription start
PlantCARE_19015	TATA-box	TATAA	160	5	-	Arabidopsis thaliana	core promoter element around -30 of transcription start
PlantCARE_19015	TATA-box	TATA	161	4	+	Arabidopsis thaliana	core promoter element around -30 of transcription start
PlantCARE_19015	TATA-box	TATACA	174	6	-	Helianthus annuus	core promoter element around -30 of transcription start
PlantCARE_19015	TATA-box	TATA	176	4	+	Arabidopsis thaliana	core promoter element around -30 of transcription start
PlantCARE_19015	TATA-box	TATAAATA	178	8	-	Daucus carota	core promoter element around -30 of transcription start
PlantCARE_19015	TATA-box	TATAAAT	179	7	-	Brassica juncea	core promoter element around -30 of transcription start
PlantCARE_19015	TATA-box	TATAAA	180	6	-	Helianthus annuus	core promoter element around -30 of transcription start
PlantCARE_19015	TATA-box	TATAA	181	5	-	Arabidopsis thaliana	core promoter element around -30 of transcription start
PlantCARE_19015	TATA-box	TATA	182	4	+	Arabidopsis thaliana	core promoter element around -30 of transcription start
PlantCARE_19015	TATA-box	TATAA	318	5	-	Arabidopsis thaliana	core promoter element around -30 of transcription start
PlantCARE_19015	TATA-box	TATA	319	4	+	Arabidopsis thaliana	core promoter element around -30 of transcription start
PlantCARE_19015	TATA-box	TATA	362	4	+	Arabidopsis thaliana	core promoter element around -30 of transcription start
PlantCARE_19015	TATA-box	ATATAA	378	6	+	Brassica oleracea	core promoter element around -30 of transcription start
PlantCARE_19015	TATA-box	TATA	379	4	+	Arabidopsis thaliana	core promoter element around -30 of transcription start
PlantCARE_19015	TATA-box	ATATAA	383	6	+	Brassica oleracea	core promoter element around -30 of transcription start
PlantCARE_19015	TATA-box	TATA	384	4	+	Arabidopsis thaliana	core promoter element around -30 of transcription start
PlantCARE_19015	TATA-box	ATATAT	388	6	+	Brassica napus	core promoter element around -30 of transcription start
PlantCARE_19015	TATA-box	TATATA	389	6	+	Arabidopsis thaliana	core promoter element around -30 of transcription start
PlantCARE_19015	TATA-box	ATATAA	390	6	+	Brassica oleracea	core promoter element around -30 of transcription start
PlantCARE_19015	TATA-box	TATA	391	4	+	Arabidopsis thaliana	core promoter element around -30 of transcription start
PlantCARE_19015	TATA-box	TATA	408	4	+	Arabidopsis thaliana	core promoter element around -30 of transcription start
PlantCARE_19015	TATA-box	TATAA	483	5	-	Arabidopsis thaliana	core promoter element around -30 of transcription start
PlantCARE_19015	TATA-box	TATA	484	4	+	Arabidopsis thaliana	core promoter element around -30 of transcription start
PlantCARE_19015	TATA-box	TATTTAAA	565	8	+	Arabidopsis thaliana	core promoter element around -30 of transcription start
PlantCARE_19015	TATA-box	TATTTAAA	567	8	-	Arabidopsis thaliana	core promoter element around -30 of transcription start
PlantCARE_19015	TATA-box	TATAA	840	5	-	Arabidopsis thaliana	core promoter element around -30 of transcription start
PlantCARE_19015	TATA-box	TATA	841	4	-	Arabidopsis thaliana	core promoter element around -30 of transcription start
PlantCARE_19015	TATA-box	TATACA	1067	6	-	Helianthus annuus	core promoter element around -30 of transcription start
PlantCARE_19015	TATA-box	TATA	1069	4	-	Arabidopsis thaliana	core promoter element around -30 of transcription start
PlantCARE_19015	TATA-box	ATTATA	1087	6	+	Brassica napus	core promoter element around -30 of transcription start
PlantCARE_19015	TATA-box	TATAA	1088	5	-	Arabidopsis thaliana	core promoter element around -30 of transcription start
PlantCARE_19015	TATA-box	TATA	1089	4	-	Arabidopsis thaliana	core promoter element around -30 of transcription start
PlantCARE_19015	TATA-box	taTATAAAtc	1122	9	-	Arabidopsis thaliana	core promoter element around -30 of transcription start
PlantCARE_19015	TATA-box	TATATA	1470	6	-	Arabidopsis thaliana	core promoter element around -30 of transcription start
PlantCARE_19015	TATA-box	ATATAA	1471	6	+	Brassica oleracea	core promoter element around -30 of transcription start
PlantCARE_19015	TATA-box	TATA	1472	4	-	Arabidopsis thaliana	core promoter element around -30 of transcription start
PlantCARE_19015	GARE-motif	TCTGTTG	71	7	-	Brassica oleracea	gibberellin-responsive element
PlantCARE_19015	MBS	CAACTG	1403	6	-	Arabidopsis thaliana	MYB binding site involved in drought-inducibility
PlantCARE_19015	Box 4	ATTAAT	368	6	+	Petroselinum crispum	part of a conserved DNA module involved in light responsiveness
PlantCARE_19015		motif_sequence	197	4	-	organism	short_function
PlantCARE_19015		motif_sequence	420	4	-	organism	short_function
PlantCARE_19015		motif_sequence	493	4	+	organism	short_function
PlantCARE_19015		motif_sequence	1081	4	+	organism	short_function
PlantCARE_19015		motif_sequence	1137	4	-	organism	short_function
PlantCARE_19015		motif_sequence	1199	4	-	organism	short_function
PlantCARE_19015		motif_sequence	1418	4	-	organism	short_function
PlantCARE_19015		motif_sequence	1497	4	-	organism	short_function
PlantCARE_19015	Myc	TCTCTTA	287	7	-	Arabidopsis thaliana
PlantCARE_19015	Unnamed__6	taTAAATATct	841	10	+	Zea mays
PlantCARE_19015	TATA	TATAAAAT	182	8	+	Arabidopsis thaliana
PlantCARE_19015	TATA	TATAAAAT	362	8	+	Arabidopsis thaliana
PlantCARE_19015	MYB-like sequence	TAACCA	81	6	-	Arabidopsis thaliana
PlantCARE_19015	MYB-like sequence	TAACCA	239	6	-	Arabidopsis thaliana
PlantCARE_19015	MYB-like sequence	TAACCA	315	6	-	Arabidopsis thaliana
PlantCARE_19015	MYB-like sequence	TAACCA	837	6	-	Arabidopsis thaliana
PlantCARE_19015	MYB	CAACCA	7	6	-	Arabidopsis thaliana
PlantCARE_19015	MYB	CAACAG	71	6	+	Arabidopsis thaliana
PlantCARE_19015	MYB	TAACCA	81	6	-	Arabidopsis thaliana
PlantCARE_19015	MYB	TAACCA	239	6	-	Arabidopsis thaliana
PlantCARE_19015	MYB	TAACCA	315	6	-	Arabidopsis thaliana
PlantCARE_19015	MYB	TAACCA	837	6	-	Arabidopsis thaliana
PlantCARE_19015	AT~TATA-box	TATATA	39	6	+	Arabidopsis thaliana
PlantCARE_19015	AT~TATA-box	TATATA	389	6	+	Arabidopsis thaliana
PlantCARE_19015	AT~TATA-box	TATATA	1470	6	-	Arabidopsis thaliana
PlantCARE_19015	Unnamed__4	CTCC	59	4	+	Petroselinum hortense
PlantCARE_19015	Unnamed__4	CTCC	1192	4	-	Petroselinum hortense
PlantCARE_19015	Unnamed__4	CTCC	1497	4	-	Petroselinum hortense
PlantCARE_19015	ERE	ATTTTAAA	873	8	-	Nicotiana glutinos
PlantCARE_19015	Myb-binding site	CAACAG	71	6	+	Nicotiana tabacum
PlantCARE_19015	CAAT-box	CAAT	52	4	-	Nicotiana glutinosa
PlantCARE_19015	CAAT-box	CAAT	153	4	+	Nicotiana glutinosa
PlantCARE_19015	CAAT-box	CAAT	172	4	-	Nicotiana glutinosa
PlantCARE_19015	CAAT-box	CAAT	303	4	+	Nicotiana glutinosa
PlantCARE_19015	CAAT-box	CAAT	357	4	-	Nicotiana glutinosa
PlantCARE_19015	CAAT-box	CAAT	489	4	+	Nicotiana glutinosa
PlantCARE_19015	CAAT-box	CAAT	512	4	+	Nicotiana glutinosa
PlantCARE_19015	CAAT-box	CAAT	574	4	-	Nicotiana glutinosa
PlantCARE_19015	CAAT-box	CAAT	646	4	-	Nicotiana glutinosa
PlantCARE_19015	CAAT-box	CAAT	706	4	-	Nicotiana glutinosa
PlantCARE_19015	CAAT-box	CAAT	778	4	+	Nicotiana glutinosa
PlantCARE_19015	CAAT-box	CAAT	780	4	-	Nicotiana glutinosa
PlantCARE_19015	CAAT-box	CAAT	1065	4	-	Nicotiana glutinosa
PlantCARE_19015	CAAT-box	CAAT	1097	4	+	Nicotiana glutinosa
PlantCARE_19015	CAAT-box	CAAT	1286	4	+	Nicotiana glutinosa
PlantCARE_19015	CAAT-box	CAAT	1450	4	+	Nicotiana glutinosa
PlantCARE_19015	Myb	TAACTG	480	6	-	Arabidopsis thaliana
PlantCARE_19015	Myb	CAACTG	1403	6	-	Arabidopsis thaliana
PlantCARE_19015	MYC	CAATTG	778	6	-	Arabidopsis thaliana

## Sheet: Sheet8
TraesCS2A02G081100
	Site Name	sequence	Position	Matrix score.	Strand	Organism	function
PlantCARE_22866	LTR	CCGAAA	1514	6	+	Hordeum vulgare	cis-acting element involved in low-temperature responsiveness
PlantCARE_22866	ABRE	CACGTG	132	6	+	Arabidopsis thaliana	cis-acting element involved in the abscisic acid responsiveness
PlantCARE_22866	ABRE	ACGTG	133	5	+	Arabidopsis thaliana	cis-acting element involved in the abscisic acid responsiveness
PlantCARE_22866	ABRE	ACGTG	283	5	-	Arabidopsis thaliana	cis-acting element involved in the abscisic acid responsiveness
PlantCARE_22866	ABRE	ACGTG	818	5	-	Arabidopsis thaliana	cis-acting element involved in the abscisic acid responsiveness
PlantCARE_22866	ABRE	ACGTG	973	5	-	Arabidopsis thaliana	cis-acting element involved in the abscisic acid responsiveness
PlantCARE_22866	ABRE	CACGTG	1275	6	-	Arabidopsis thaliana	cis-acting element involved in the abscisic acid responsiveness
PlantCARE_22866	ABRE	ACGTG	1276	5	+	Arabidopsis thaliana	cis-acting element involved in the abscisic acid responsiveness
PlantCARE_22866	ARE	AAACCA	403	6	+	Zea mays	cis-acting regulatory element essential for the anaerobic induction
PlantCARE_22866	ARE	AAACCA	1540	6	+	Zea mays	cis-acting regulatory element essential for the anaerobic induction
PlantCARE_22866	G-box	CACGTG	132	6	+	Arabidopsis thaliana	cis-acting regulatory element involved in light responsiveness
PlantCARE_22866	G-box	CACGTC	973	6	+	Zea mays	cis-acting regulatory element involved in light responsiveness
PlantCARE_22866	G-box	CACGTG	1275	6	-	Arabidopsis thaliana	cis-acting regulatory element involved in light responsiveness
PlantCARE_22866	G-Box	CACGTG	132	6	+	Pisum sativum	cis-acting regulatory element involved in light responsiveness
PlantCARE_22866	G-Box	CACGTT	283	6	+	Pisum sativum	cis-acting regulatory element involved in light responsiveness
PlantCARE_22866	G-Box	CACGTT	818	6	+	Pisum sativum	cis-acting regulatory element involved in light responsiveness
PlantCARE_22866	G-Box	CACGTG	1275	6	-	Pisum sativum	cis-acting regulatory element involved in light responsiveness
PlantCARE_22866	RY-element	CATGCATG	615	8	+	Helianthus annuus	cis-acting regulatory element involved in seed-specific regulation
PlantCARE_22866	TGACG-motif	TGACG	975	5	-	Hordeum vulgare	cis-acting regulatory element involved in the MeJA-responsiveness
PlantCARE_22866	CGTCA-motif	CGTCA	975	5	+	Hordeum vulgare	cis-acting regulatory element involved in the MeJA-responsiveness
PlantCARE_22866	CAAT-box	CAAAT	45	5	+	Pisum sativum	common cis-acting element in promoter and enhancer regions
PlantCARE_22866	CAAT-box	CAAAT	110	5	-	Pisum sativum	common cis-acting element in promoter and enhancer regions
PlantCARE_22866	CAAT-box	CAAAT	327	5	+	Pisum sativum	common cis-acting element in promoter and enhancer regions
PlantCARE_22866	CAAT-box	CAAAT	366	5	+	Pisum sativum	common cis-acting element in promoter and enhancer regions
PlantCARE_22866	CAAT-box	CAAAT	439	5	-	Pisum sativum	common cis-acting element in promoter and enhancer regions
PlantCARE_22866	CAAT-box	CAAAT	473	5	+	Pisum sativum	common cis-acting element in promoter and enhancer regions
PlantCARE_22866	CAAT-box	CAAAT	939	5	-	Pisum sativum	common cis-acting element in promoter and enhancer regions
PlantCARE_22866	CAAT-box	CAAAT	1034	5	-	Pisum sativum	common cis-acting element in promoter and enhancer regions
PlantCARE_22866	CAAT-box	CCAAT	1125	5	-	Arabidopsis thaliana	common cis-acting element in promoter and enhancer regions
PlantCARE_22866	TATA-box	TATAAAT	154	7	-	Brassica juncea	core promoter element around -30 of transcription start
PlantCARE_22866	TATA-box	TATAAA	155	6	-	Helianthus annuus	core promoter element around -30 of transcription start
PlantCARE_22866	TATA-box	TATAA	156	5	-	Arabidopsis thaliana	core promoter element around -30 of transcription start
PlantCARE_22866	TATA-box	TATA	157	4	+	Arabidopsis thaliana	core promoter element around -30 of transcription start
PlantCARE_22866	TATA-box	TACAAAA	225	7	+	Oryza sativa	core promoter element around -30 of transcription start
PlantCARE_22866	TATA-box	ATTATA	239	6	+	Brassica napus	core promoter element around -30 of transcription start
PlantCARE_22866	TATA-box	TATAA	240	5	-	Arabidopsis thaliana	core promoter element around -30 of transcription start
PlantCARE_22866	TATA-box	TATA	241	4	+	Arabidopsis thaliana	core promoter element around -30 of transcription start
PlantCARE_22866	TATA-box	ATTATA	300	6	+	Brassica napus	core promoter element around -30 of transcription start
PlantCARE_22866	TATA-box	TATAA	301	5	-	Arabidopsis thaliana	core promoter element around -30 of transcription start
PlantCARE_22866	TATA-box	TATA	302	4	+	Arabidopsis thaliana	core promoter element around -30 of transcription start
PlantCARE_22866	TATA-box	ATATAA	309	6	+	Brassica oleracea	core promoter element around -30 of transcription start
PlantCARE_22866	TATA-box	TATA	310	4	+	Arabidopsis thaliana	core promoter element around -30 of transcription start
PlantCARE_22866	TATA-box	TATA	362	4	+	Arabidopsis thaliana	core promoter element around -30 of transcription start
PlantCARE_22866	TATA-box	TATAAAA	397	7	-	Pisum sativum	core promoter element around -30 of transcription start
PlantCARE_22866	TATA-box	TATAAA	398	6	-	Helianthus annuus	core promoter element around -30 of transcription start
PlantCARE_22866	TATA-box	TATAA	399	5	-	Arabidopsis thaliana	core promoter element around -30 of transcription start
PlantCARE_22866	TATA-box	TATA	400	4	+	Arabidopsis thaliana	core promoter element around -30 of transcription start
PlantCARE_22866	TATA-box	TATAA	431	5	-	Arabidopsis thaliana	core promoter element around -30 of transcription start
PlantCARE_22866	TATA-box	TATA	432	4	+	Arabidopsis thaliana	core promoter element around -30 of transcription start
PlantCARE_22866	TATA-box	ATATAT	499	6	+	Brassica napus	core promoter element around -30 of transcription start
PlantCARE_22866	TATA-box	TATATA	500	6	+	Arabidopsis thaliana	core promoter element around -30 of transcription start
PlantCARE_22866	TATA-box	TATA	502	4	+	Arabidopsis thaliana	core promoter element around -30 of transcription start
PlantCARE_22866	TATA-box	ATATAA	590	6	+	Brassica oleracea	core promoter element around -30 of transcription start
PlantCARE_22866	TATA-box	TATA	591	4	+	Arabidopsis thaliana	core promoter element around -30 of transcription start
PlantCARE_22866	TATA-box	TACAAAA	600	7	+	Oryza sativa	core promoter element around -30 of transcription start
PlantCARE_22866	TATA-box	TACAAAA	608	7	-	Oryza sativa	core promoter element around -30 of transcription start
PlantCARE_22866	TATA-box	TATAA	625	5	-	Arabidopsis thaliana	core promoter element around -30 of transcription start
PlantCARE_22866	TATA-box	TATA	626	4	+	Arabidopsis thaliana	core promoter element around -30 of transcription start
PlantCARE_22866	TATA-box	TATAAAT	634	7	-	Brassica juncea	core promoter element around -30 of transcription start
PlantCARE_22866	TATA-box	TATAAA	635	6	-	Helianthus annuus	core promoter element around -30 of transcription start
PlantCARE_22866	TATA-box	TATAA	636	5	-	Arabidopsis thaliana	core promoter element around -30 of transcription start
PlantCARE_22866	TATA-box	TATA	637	4	+	Arabidopsis thaliana	core promoter element around -30 of transcription start
PlantCARE_22866	TATA-box	TACAAAA	662	7	+	Oryza sativa	core promoter element around -30 of transcription start
PlantCARE_22866	TATA-box	TATAA	710	5	-	Arabidopsis thaliana	core promoter element around -30 of transcription start
PlantCARE_22866	TATA-box	TATA	711	4	+	Arabidopsis thaliana	core promoter element around -30 of transcription start
PlantCARE_22866	TATA-box	ATATAA	738	6	+	Brassica oleracea	core promoter element around -30 of transcription start
PlantCARE_22866	TATA-box	TATA	739	4	+	Arabidopsis thaliana	core promoter element around -30 of transcription start
PlantCARE_22866	TATA-box	TATAAAA	776	7	-	Pisum sativum	core promoter element around -30 of transcription start
PlantCARE_22866	TATA-box	TATAAA	777	6	-	Helianthus annuus	core promoter element around -30 of transcription start
PlantCARE_22866	TATA-box	TATAA	778	5	-	Arabidopsis thaliana	core promoter element around -30 of transcription start
PlantCARE_22866	TATA-box	TATA	779	4	+	Arabidopsis thaliana	core promoter element around -30 of transcription start
PlantCARE_22866	TATA-box	ATATAT	1182	6	-	Brassica napus	core promoter element around -30 of transcription start
PlantCARE_22866	TATA-box	TATA	1183	4	-	Arabidopsis thaliana	core promoter element around -30 of transcription start
PlantCARE_22866	TATA-box	TATA	1375	4	-	Arabidopsis thaliana	core promoter element around -30 of transcription start
PlantCARE_22866	GT1-motif	GGTTAA	559	6	-	Arabidopsis thaliana	light responsive element
PlantCARE_22866	ATCT-motif	AATCTAATCC	737	9	+	Pisum sativum	part of a conserved DNA module involved in light responsiveness
PlantCARE_22866	Box 4	ATTAAT	343	6	+	Petroselinum crispum	part of a conserved DNA module involved in light responsiveness
PlantCARE_22866	Box 4	ATTAAT	453	6	+	Petroselinum crispum	part of a conserved DNA module involved in light responsiveness
PlantCARE_22866	Box 4	ATTAAT	692	6	+	Petroselinum crispum	part of a conserved DNA module involved in light responsiveness
PlantCARE_22866	TCCC-motif	TCTCCCT	1571	7	-	Spinacia oleracea	part of a light responsive element
PlantCARE_22866	AE-box	AGAAACAA	1144	8	+	Arabidopsis thaliana	part of a module for light response
PlantCARE_22866		motif_sequence	79	4	-	organism	short_function
PlantCARE_22866		motif_sequence	232	4	+	organism	short_function
PlantCARE_22866		motif_sequence	269	4	+	organism	short_function
PlantCARE_22866		motif_sequence	296	4	-	organism	short_function
PlantCARE_22866		motif_sequence	446	4	-	organism	short_function
PlantCARE_22866		motif_sequence	535	4	+	organism	short_function
PlantCARE_22866		motif_sequence	612	4	-	organism	short_function
PlantCARE_22866		motif_sequence	763	4	+	organism	short_function
PlantCARE_22866		motif_sequence	765	4	-	organism	short_function
PlantCARE_22866		motif_sequence	797	4	-	organism	short_function
PlantCARE_22866		motif_sequence	846	4	-	organism	short_function
PlantCARE_22866		motif_sequence	872	4	-	organism	short_function
PlantCARE_22866		motif_sequence	1040	4	+	organism	short_function
PlantCARE_22866		motif_sequence	1247	4	-	organism	short_function
PlantCARE_22866		motif_sequence	1343	4	-	organism	short_function
PlantCARE_22866		motif_sequence	1370	4	-	organism	short_function
PlantCARE_22866		motif_sequence	1573	4	-	organism	short_function
PlantCARE_22866	MYB	CAACAG	1312	6	+	Arabidopsis thaliana
PlantCARE_22866	MYB	CAACCA	1439	6	-	Arabidopsis thaliana
PlantCARE_22866	TATA	TATAAAAT	396	8	-	Arabidopsis thaliana
PlantCARE_22866	TATA	TATAAAAT	775	8	-	Arabidopsis thaliana
PlantCARE_22866	Unnamed__4	CTCC	15	4	+	Petroselinum hortense
PlantCARE_22866	Unnamed__4	CTCC	117	4	-	Petroselinum hortense
PlantCARE_22866	Unnamed__4	CTCC	1271	4	-	Petroselinum hortense
PlantCARE_22866	Unnamed__4	CTCC	1573	4	-	Petroselinum hortense
PlantCARE_22866	WUN-motif	AAATTTCTT	551	9	-	Nicotiana glutinosa
PlantCARE_22866	CAAT-box	CAAT	32	4	-	Nicotiana glutinosa
PlantCARE_22866	CAAT-box	CAAT	237	4	+	Nicotiana glutinosa
PlantCARE_22866	CAAT-box	CAAT	316	4	-	Nicotiana glutinosa
PlantCARE_22866	CAAT-box	CAAT	514	4	+	Nicotiana glutinosa
PlantCARE_22866	CAAT-box	CAAT	1180	4	+	Nicotiana glutinosa
PlantCARE_22866	CAAT-box	CAAT	1259	4	+	Nicotiana glutinosa
PlantCARE_22866	CAAT-box	CAAT	1261	4	-	Nicotiana glutinosa
PlantCARE_22866	CAAT-box	CAAT	1358	4	-	Nicotiana glutinosa
PlantCARE_22866	CAAT-box	CAAT	1380	4	-	Nicotiana glutinosa
PlantCARE_22866	CAAT-box	CAAT	1398	4	-	Nicotiana glutinosa
PlantCARE_22866	CAAT-box	CAAT	1500	4	+	Nicotiana glutinosa
PlantCARE_22866	MYC	CATGTG	257	6	-	Arabidopsis thaliana
PlantCARE_22866	MYC	CATTTG	938	6	+	Arabidopsis thaliana
PlantCARE_22866	MYC	CAATTG	1259	6	-	Arabidopsis thaliana
PlantCARE_22866	Unnamed__1	CGTGG	357	5	+	Zea mays
PlantCARE_22866	Unnamed__1	CGTGG	972	5	-	Zea mays
PlantCARE_22866	Unnamed__1	CGTGG	1277	5	+	Zea mays
PlantCARE_22866	Unnamed__1	CGTGG	1453	5	+	Zea mays
PlantCARE_22866	Unnamed__6	taTAAATATct	432	10	+	Zea mays
PlantCARE_22866	AT~TATA-box	TATATA	500	6	+	Arabidopsis thaliana
PlantCARE_22866	Myb-binding site	CAACAG	1312	6	+	Nicotiana tabacum
PlantCARE_22866	F-box	CTATTCTCATT	1017	10	-	Lycopersicon esculentum
PlantCARE_22866	W box	TTGACC	1177	6	-	Arabidopsis thaliana
PlantCARE_22866	as-1	TGACG	975	5	-	Arabidopsis thaliana
PlantCARE_22866	ERE	ATTTTAAA	388	8	+	Nicotiana glutinos
PlantCARE_22866	ERE	ATTTTAAA	390	8	-	Nicotiana glutinos
PlantCARE_22866	STRE	AGGGG	64	5	-	Arabidopsis thaliana
PlantCARE_22866	STRE	AGGGG	148	5	-	Arabidopsis thaliana

## Sheet: Sheet9
TraesCS2B02G132100
	Site Name	sequence	Position	Matrix score.	Strand	Organism	function
PlantCARE_27454	TC-rich repeats	GTTTTCTTAC	1189	9	+	Nicotiana tabacum	cis-acting element involved in defense and stress responsiveness
PlantCARE_27454	TATC-box	TATCCCA	407	7	-	Oryza sativa	cis-acting element involved in gibberellin-responsiveness
PlantCARE_27454	LTR	CCGAAA	298	6	+	Hordeum vulgare	cis-acting element involved in low-temperature responsiveness
PlantCARE_27454	LTR	CCGAAA	857	6	+	Hordeum vulgare	cis-acting element involved in low-temperature responsiveness
PlantCARE_27454	LTR	CCGAAA	886	6	-	Hordeum vulgare	cis-acting element involved in low-temperature responsiveness
PlantCARE_27454	ABRE	GACACGTGGC	69	9	+	Triticum aestivum	cis-acting element involved in the abscisic acid responsiveness
PlantCARE_27454	ABRE	CACGTG	71	6	+	Arabidopsis thaliana	cis-acting element involved in the abscisic acid responsiveness
PlantCARE_27454	ABRE	ACGTG	72	5	+	Arabidopsis thaliana	cis-acting element involved in the abscisic acid responsiveness
PlantCARE_27454	ABRE	ACGTG	1279	5	+	Arabidopsis thaliana	cis-acting element involved in the abscisic acid responsiveness
PlantCARE_27454	ABRE	GACACGTGGC	1319	9	+	Triticum aestivum	cis-acting element involved in the abscisic acid responsiveness
PlantCARE_27454	ABRE	CACGTG	1321	6	-	Arabidopsis thaliana	cis-acting element involved in the abscisic acid responsiveness
PlantCARE_27454	ABRE	ACGTG	1322	5	+	Arabidopsis thaliana	cis-acting element involved in the abscisic acid responsiveness
PlantCARE_27454	ABRE	CGTACGTGCA	1421	10	-	Hordeum vulgare	cis-acting element involved in the abscisic acid responsiveness
PlantCARE_27454	ABRE	ACGTG	1423	5	-	Arabidopsis thaliana	cis-acting element involved in the abscisic acid responsiveness
PlantCARE_27454	ARE	AAACCA	521	6	-	Zea mays	cis-acting regulatory element essential for the anaerobic induction
PlantCARE_27454	G-box	ACACGTGGC	70	9	+	Brassica napus	cis-acting regulatory element involved in light responsiveness
PlantCARE_27454	G-box	CACGTG	71	6	+	Arabidopsis thaliana	cis-acting regulatory element involved in light responsiveness
PlantCARE_27454	G-box	CACGTG	1321	6	-	Arabidopsis thaliana	cis-acting regulatory element involved in light responsiveness
PlantCARE_27454	G-box	TACGTG	1423	6	-	Arabidopsis thaliana	cis-acting regulatory element involved in light responsiveness
PlantCARE_27454	G-Box	CACGTG	71	6	+	Pisum sativum	cis-acting regulatory element involved in light responsiveness
PlantCARE_27454	G-Box	TCCACATGGCA	558	10	+	Triticum aestivum	cis-acting regulatory element involved in light responsiveness
PlantCARE_27454	G-Box	CACGTT	1278	6	-	Pisum sativum	cis-acting regulatory element involved in light responsiveness
PlantCARE_27454	G-Box	CACGTG	1321	6	-	Pisum sativum	cis-acting regulatory element involved in light responsiveness
PlantCARE_27454	CGTCA-motif	CGTCA	52	5	-	Hordeum vulgare	cis-acting regulatory element involved in the MeJA-responsiveness
PlantCARE_27454	CGTCA-motif	CGTCA	1248	5	+	Hordeum vulgare	cis-acting regulatory element involved in the MeJA-responsiveness
PlantCARE_27454	CGTCA-motif	CGTCA	1361	5	-	Hordeum vulgare	cis-acting regulatory element involved in the MeJA-responsiveness
PlantCARE_27454	TGACG-motif	TGACG	52	5	+	Hordeum vulgare	cis-acting regulatory element involved in the MeJA-responsiveness
PlantCARE_27454	TGACG-motif	TGACG	1248	5	-	Hordeum vulgare	cis-acting regulatory element involved in the MeJA-responsiveness
PlantCARE_27454	TGACG-motif	TGACG	1361	5	+	Hordeum vulgare	cis-acting regulatory element involved in the MeJA-responsiveness
PlantCARE_27454	CAAT-box	CCAAT	446	5	-	Arabidopsis thaliana	common cis-acting element in promoter and enhancer regions
PlantCARE_27454	CAAT-box	CAAAT	587	5	+	Pisum sativum	common cis-acting element in promoter and enhancer regions
PlantCARE_27454	CAAT-box	CCAAT	1022	5	-	Arabidopsis thaliana	common cis-acting element in promoter and enhancer regions
PlantCARE_27454	CAAT-box	CAAAT	1146	5	+	Pisum sativum	common cis-acting element in promoter and enhancer regions
PlantCARE_27454	TATA-box	TATA	758	4	+	Arabidopsis thaliana	core promoter element around -30 of transcription start
PlantCARE_27454	TATA-box	TATA	819	4	-	Arabidopsis thaliana	core promoter element around -30 of transcription start
PlantCARE_27454	TATA-box	ATATAT	898	6	-	Brassica napus	core promoter element around -30 of transcription start
PlantCARE_27454	TATA-box	TATA	899	4	-	Arabidopsis thaliana	core promoter element around -30 of transcription start
PlantCARE_27454	TATA-box	TATATTTATATTT	953	12	-	Avena sativa	core promoter element around -30 of transcription start
PlantCARE_27454	TATA-box	TATA	962	4	-	Arabidopsis thaliana	core promoter element around -30 of transcription start
PlantCARE_27454	TATA-box	TATACA	980	6	-	Helianthus annuus	core promoter element around -30 of transcription start
PlantCARE_27454	TATA-box	TATA	982	4	-	Arabidopsis thaliana	core promoter element around -30 of transcription start
PlantCARE_27454	TATA-box	ATATAT	1162	6	-	Brassica napus	core promoter element around -30 of transcription start
PlantCARE_27454	TATA-box	TATATA	1163	6	-	Arabidopsis thaliana	core promoter element around -30 of transcription start
PlantCARE_27454	TATA-box	ATATAT	1164	6	-	Brassica napus	core promoter element around -30 of transcription start
PlantCARE_27454	TATA-box	TATA	1165	4	-	Arabidopsis thaliana	core promoter element around -30 of transcription start
PlantCARE_27454	TATA-box	ATTATA	1466	6	+	Brassica napus	core promoter element around -30 of transcription start
PlantCARE_27454	TATA-box	TATAA	1467	5	-	Arabidopsis thaliana	core promoter element around -30 of transcription start
PlantCARE_27454	TATA-box	TATA	1468	4	-	Arabidopsis thaliana	core promoter element around -30 of transcription start
PlantCARE_27454	GT1-motif	GGTTAA	109	6	+	Arabidopsis thaliana	light responsive element
PlantCARE_27454	GT1-motif	GTGTGTGAA	992	9	+	Solanum tuberosum	light responsive element
PlantCARE_27454	MBS	CAACTG	577	6	+	Arabidopsis thaliana	MYB binding site involved in drought-inducibility
PlantCARE_27454	MRE	AACCTAA	881	7	-	Petroselinum crispum	MYB binding site involved in light responsiveness
PlantCARE_27454	MRE	AACCTAA	910	7	-	Petroselinum crispum	MYB binding site involved in light responsiveness
PlantCARE_27454		motif_sequence	225	4	-	organism	short_function
PlantCARE_27454		motif_sequence	248	4	+	organism	short_function
PlantCARE_27454		motif_sequence	313	4	-	organism	short_function
PlantCARE_27454		motif_sequence	450	4	-	organism	short_function
PlantCARE_27454		motif_sequence	658	4	+	organism	short_function
PlantCARE_27454		motif_sequence	715	4	+	organism	short_function
PlantCARE_27454		motif_sequence	736	4	+	organism	short_function
PlantCARE_27454		motif_sequence	1045	4	+	organism	short_function
PlantCARE_27454		motif_sequence	1060	4	-	organism	short_function
PlantCARE_27454		motif_sequence	1065	4	-	organism	short_function
PlantCARE_27454		motif_sequence	1069	4	+	organism	short_function
PlantCARE_27454		motif_sequence	1154	4	-	organism	short_function
PlantCARE_27454		motif_sequence	1493	4	-	organism	short_function
PlantCARE_27454		motif_sequence	1540	4	+	organism	short_function
PlantCARE_27454		motif_sequence	1553	4	-	organism	short_function
PlantCARE_27454	ABRE3a	TACGTG	1423	6	-	Zea mays
PlantCARE_27454	AC-I	(T/C)C(T/C)(C/T)ACC(T/C)ACC	1584	8.5	+	Phaseolus vulgaris
PlantCARE_27454	as-1	TGACG	52	5	+	Arabidopsis thaliana
PlantCARE_27454	as-1	TGACG	1248	5	-	Arabidopsis thaliana
PlantCARE_27454	as-1	TGACG	1361	5	+	Arabidopsis thaliana
PlantCARE_27454	CTAG-motif	ACTAGCAGAA	284	9	+	Avena sativa
PlantCARE_27454	STRE	AGGGG	32	5	-	Arabidopsis thaliana
PlantCARE_27454	STRE	AGGGG	276	5	+	Arabidopsis thaliana
PlantCARE_27454	AT~TATA-box	TATATA	1163	6	-	Arabidopsis thaliana
PlantCARE_27454	Myb-binding site	CAACAG	370	6	+	Nicotiana tabacum
PlantCARE_27454	Myb-binding site	CAACAG	683	6	+	Nicotiana tabacum
PlantCARE_27454	CAAT-box	CAAT	182	4	-	Nicotiana glutinosa
PlantCARE_27454	CAAT-box	CAAT	337	4	-	Nicotiana glutinosa
PlantCARE_27454	CAAT-box	CAAT	535	4	-	Nicotiana glutinosa
PlantCARE_27454	CAAT-box	CAAT	563	4	-	Nicotiana glutinosa
PlantCARE_27454	MYC	CATTTG	587	6	-	Arabidopsis thaliana
PlantCARE_27454	MYC	CATGTG	1068	6	+	Arabidopsis thaliana
PlantCARE_27454	Unnamed__1	CGTGG	73	5	+	Zea mays
PlantCARE_27454	Unnamed__1	GCCACGTGGC	1319	9	-	Petunia sp.
PlantCARE_27454	Unnamed__1	CGTGG	1323	5	+	Zea mays
PlantCARE_27454	Unnamed__1	CGTGG	1475	5	-	Zea mays
PlantCARE_27454	MYB	CAACCA	21	6	+	Arabidopsis thaliana
PlantCARE_27454	MYB	CAACAG	370	6	+	Arabidopsis thaliana
PlantCARE_27454	MYB	CAACCA	604	6	+	Arabidopsis thaliana
PlantCARE_27454	MYB	CAACAG	683	6	+	Arabidopsis thaliana
PlantCARE_27454	ABRE4	CACGTA	1423	6	+	Zea mays
PlantCARE_27454	Myb	CAACTG	577	6	+	Arabidopsis thaliana
PlantCARE_27454	Unnamed__4	CTCC	30	4	+	Petroselinum hortense
PlantCARE_27454	Unnamed__4	CTCC	35	4	+	Petroselinum hortense
PlantCARE_27454	Unnamed__4	CTCC	274	4	-	Petroselinum hortense
PlantCARE_27454	Unnamed__4	CTCC	490	4	+	Petroselinum hortense
PlantCARE_27454	Unnamed__4	CTCC	688	4	-	Petroselinum hortense
PlantCARE_27454	Unnamed__4	CTCC	792	4	+	Petroselinum hortense
PlantCARE_27454	Unnamed__4	CTCC	823	4	-	Petroselinum hortense
PlantCARE_27454	Unnamed__4	CTCC	846	4	+	Petroselinum hortense
PlantCARE_27454	Unnamed__4	CTCC	852	4	-	Petroselinum hortense
PlantCARE_27454	Unnamed__4	CTCC	1212	4	-	Petroselinum hortense
PlantCARE_27454	Unnamed__4	CTCC	1220	4	+	Petroselinum hortense
PlantCARE_27454	Unnamed__4	CTCC	1342	4	+	Petroselinum hortense
PlantCARE_27454	Unnamed__4	CTCC	1380	4	+	Petroselinum hortense
PlantCARE_27454	Unnamed__4	CTCC	1416	4	+	Petroselinum hortense
PlantCARE_27454	Unnamed__4	CTCC	1461	4	+	Petroselinum hortense
PlantCARE_27454	Unnamed__4	CTCC	1560	4	+	Petroselinum hortense

## Sheet: Sheet10
TraesCS2B02G132500
	Site Name	sequence	Position	Matrix score.	Strand	Organism	function
PlantCARE_28383	TC-rich repeats	GTTTTCTTAC	1189	9	+	Nicotiana tabacum	cis-acting element involved in defense and stress responsiveness
PlantCARE_28383	TATC-box	TATCCCA	407	7	-	Oryza sativa	cis-acting element involved in gibberellin-responsiveness
PlantCARE_28383	LTR	CCGAAA	298	6	+	Hordeum vulgare	cis-acting element involved in low-temperature responsiveness
PlantCARE_28383	LTR	CCGAAA	857	6	+	Hordeum vulgare	cis-acting element involved in low-temperature responsiveness
PlantCARE_28383	LTR	CCGAAA	886	6	-	Hordeum vulgare	cis-acting element involved in low-temperature responsiveness
PlantCARE_28383	ABRE	GACACGTGGC	69	9	+	Triticum aestivum	cis-acting element involved in the abscisic acid responsiveness
PlantCARE_28383	ABRE	CACGTG	71	6	+	Arabidopsis thaliana	cis-acting element involved in the abscisic acid responsiveness
PlantCARE_28383	ABRE	ACGTG	72	5	+	Arabidopsis thaliana	cis-acting element involved in the abscisic acid responsiveness
PlantCARE_28383	ABRE	ACGTG	1279	5	+	Arabidopsis thaliana	cis-acting element involved in the abscisic acid responsiveness
PlantCARE_28383	ABRE	GACACGTGGC	1319	9	+	Triticum aestivum	cis-acting element involved in the abscisic acid responsiveness
PlantCARE_28383	ABRE	CACGTG	1321	6	-	Arabidopsis thaliana	cis-acting element involved in the abscisic acid responsiveness
PlantCARE_28383	ABRE	ACGTG	1322	5	+	Arabidopsis thaliana	cis-acting element involved in the abscisic acid responsiveness
PlantCARE_28383	ABRE	CGTACGTGCA	1421	10	-	Hordeum vulgare	cis-acting element involved in the abscisic acid responsiveness
PlantCARE_28383	ABRE	ACGTG	1423	5	-	Arabidopsis thaliana	cis-acting element involved in the abscisic acid responsiveness
PlantCARE_28383	ARE	AAACCA	521	6	-	Zea mays	cis-acting regulatory element essential for the anaerobic induction
PlantCARE_28383	G-Box	CACGTG	71	6	+	Pisum sativum	cis-acting regulatory element involved in light responsiveness
PlantCARE_28383	G-Box	TCCACATGGCA	558	10	+	Triticum aestivum	cis-acting regulatory element involved in light responsiveness
PlantCARE_28383	G-Box	CACGTT	1278	6	-	Pisum sativum	cis-acting regulatory element involved in light responsiveness
PlantCARE_28383	G-Box	CACGTG	1321	6	-	Pisum sativum	cis-acting regulatory element involved in light responsiveness
PlantCARE_28383	G-box	ACACGTGGC	70	9	+	Brassica napus	cis-acting regulatory element involved in light responsiveness
PlantCARE_28383	G-box	CACGTG	71	6	+	Arabidopsis thaliana	cis-acting regulatory element involved in light responsiveness
PlantCARE_28383	G-box	CACGTG	1321	6	-	Arabidopsis thaliana	cis-acting regulatory element involved in light responsiveness
PlantCARE_28383	G-box	TACGTG	1423	6	-	Arabidopsis thaliana	cis-acting regulatory element involved in light responsiveness
PlantCARE_28383	TGACG-motif	TGACG	52	5	+	Hordeum vulgare	cis-acting regulatory element involved in the MeJA-responsiveness
PlantCARE_28383	TGACG-motif	TGACG	1248	5	-	Hordeum vulgare	cis-acting regulatory element involved in the MeJA-responsiveness
PlantCARE_28383	TGACG-motif	TGACG	1361	5	+	Hordeum vulgare	cis-acting regulatory element involved in the MeJA-responsiveness
PlantCARE_28383	CGTCA-motif	CGTCA	52	5	-	Hordeum vulgare	cis-acting regulatory element involved in the MeJA-responsiveness
PlantCARE_28383	CGTCA-motif	CGTCA	1248	5	+	Hordeum vulgare	cis-acting regulatory element involved in the MeJA-responsiveness
PlantCARE_28383	CGTCA-motif	CGTCA	1361	5	-	Hordeum vulgare	cis-acting regulatory element involved in the MeJA-responsiveness
PlantCARE_28383	CAAT-box	CCAAT	446	5	-	Arabidopsis thaliana	common cis-acting element in promoter and enhancer regions
PlantCARE_28383	CAAT-box	CAAAT	587	5	+	Pisum sativum	common cis-acting element in promoter and enhancer regions
PlantCARE_28383	CAAT-box	CCAAT	1022	5	-	Arabidopsis thaliana	common cis-acting element in promoter and enhancer regions
PlantCARE_28383	CAAT-box	CAAAT	1146	5	+	Pisum sativum	common cis-acting element in promoter and enhancer regions
PlantCARE_28383	TATA-box	TATA	758	4	+	Arabidopsis thaliana	core promoter element around -30 of transcription start
PlantCARE_28383	TATA-box	TATA	819	4	-	Arabidopsis thaliana	core promoter element around -30 of transcription start
PlantCARE_28383	TATA-box	ATATAT	898	6	-	Brassica napus	core promoter element around -30 of transcription start
PlantCARE_28383	TATA-box	TATA	899	4	-	Arabidopsis thaliana	core promoter element around -30 of transcription start
PlantCARE_28383	TATA-box	TATATTTATATTT	953	12	-	Avena sativa	core promoter element around -30 of transcription start
PlantCARE_28383	TATA-box	TATA	962	4	-	Arabidopsis thaliana	core promoter element around -30 of transcription start
PlantCARE_28383	TATA-box	TATACA	980	6	-	Helianthus annuus	core promoter element around -30 of transcription start
PlantCARE_28383	TATA-box	TATA	982	4	-	Arabidopsis thaliana	core promoter element around -30 of transcription start
PlantCARE_28383	TATA-box	ATATAT	1162	6	-	Brassica napus	core promoter element around -30 of transcription start
PlantCARE_28383	TATA-box	TATATA	1163	6	-	Arabidopsis thaliana	core promoter element around -30 of transcription start
PlantCARE_28383	TATA-box	ATATAT	1164	6	-	Brassica napus	core promoter element around -30 of transcription start
PlantCARE_28383	TATA-box	TATA	1165	4	-	Arabidopsis thaliana	core promoter element around -30 of transcription start
PlantCARE_28383	TATA-box	ATTATA	1466	6	+	Brassica napus	core promoter element around -30 of transcription start
PlantCARE_28383	TATA-box	TATAA	1467	5	-	Arabidopsis thaliana	core promoter element around -30 of transcription start
PlantCARE_28383	TATA-box	TATA	1468	4	-	Arabidopsis thaliana	core promoter element around -30 of transcription start
PlantCARE_28383	GT1-motif	GGTTAA	109	6	+	Arabidopsis thaliana	light responsive element
PlantCARE_28383	GT1-motif	GTGTGTGAA	992	9	+	Solanum tuberosum	light responsive element
PlantCARE_28383	MBS	CAACTG	577	6	+	Arabidopsis thaliana	MYB binding site involved in drought-inducibility
PlantCARE_28383	MRE	AACCTAA	881	7	-	Petroselinum crispum	MYB binding site involved in light responsiveness
PlantCARE_28383	MRE	AACCTAA	910	7	-	Petroselinum crispum	MYB binding site involved in light responsiveness
PlantCARE_28383		motif_sequence	225	4	-	organism	short_function
PlantCARE_28383		motif_sequence	248	4	+	organism	short_function
PlantCARE_28383		motif_sequence	313	4	-	organism	short_function
PlantCARE_28383		motif_sequence	450	4	-	organism	short_function
PlantCARE_28383		motif_sequence	658	4	+	organism	short_function
PlantCARE_28383		motif_sequence	715	4	+	organism	short_function
PlantCARE_28383		motif_sequence	736	4	+	organism	short_function
PlantCARE_28383		motif_sequence	1045	4	+	organism	short_function
PlantCARE_28383		motif_sequence	1060	4	-	organism	short_function
PlantCARE_28383		motif_sequence	1065	4	-	organism	short_function
PlantCARE_28383		motif_sequence	1069	4	+	organism	short_function
PlantCARE_28383		motif_sequence	1154	4	-	organism	short_function
PlantCARE_28383		motif_sequence	1493	4	-	organism	short_function
PlantCARE_28383		motif_sequence	1540	4	+	organism	short_function
PlantCARE_28383		motif_sequence	1553	4	-	organism	short_function
PlantCARE_28383	ABRE4	CACGTA	1423	6	+	Zea mays
PlantCARE_28383	STRE	AGGGG	32	5	-	Arabidopsis thaliana
PlantCARE_28383	STRE	AGGGG	276	5	+	Arabidopsis thaliana
PlantCARE_28383	CTAG-motif	ACTAGCAGAA	284	9	+	Avena sativa
PlantCARE_28383	Unnamed__1	CGTGG	73	5	+	Zea mays
PlantCARE_28383	Unnamed__1	GCCACGTGGC	1319	9	-	Petunia sp.
PlantCARE_28383	Unnamed__1	CGTGG	1323	5	+	Zea mays
PlantCARE_28383	Unnamed__1	CGTGG	1475	5	-	Zea mays
PlantCARE_28383	AC-I	(T/C)C(T/C)(C/T)ACC(T/C)ACC	1584	8.5	+	Phaseolus vulgaris
PlantCARE_28383	MYB	CAACCA	21	6	+	Arabidopsis thaliana
PlantCARE_28383	MYB	CAACAG	370	6	+	Arabidopsis thaliana
PlantCARE_28383	MYB	CAACCA	604	6	+	Arabidopsis thaliana
PlantCARE_28383	MYB	CAACAG	683	6	+	Arabidopsis thaliana
PlantCARE_28383	Myb	CAACTG	577	6	+	Arabidopsis thaliana
PlantCARE_28383	Myb-binding site	CAACAG	370	6	+	Nicotiana tabacum
PlantCARE_28383	Myb-binding site	CAACAG	683	6	+	Nicotiana tabacum
PlantCARE_28383	MYC	CATTTG	587	6	-	Arabidopsis thaliana
PlantCARE_28383	MYC	CATGTG	1068	6	+	Arabidopsis thaliana
PlantCARE_28383	CAAT-box	CAAT	182	4	-	Nicotiana glutinosa
PlantCARE_28383	CAAT-box	CAAT	337	4	-	Nicotiana glutinosa
PlantCARE_28383	CAAT-box	CAAT	535	4	-	Nicotiana glutinosa
PlantCARE_28383	CAAT-box	CAAT	563	4	-	Nicotiana glutinosa
PlantCARE_28383	Unnamed__4	CTCC	30	4	+	Petroselinum hortense
PlantCARE_28383	Unnamed__4	CTCC	35	4	+	Petroselinum hortense
PlantCARE_28383	Unnamed__4	CTCC	274	4	-	Petroselinum hortense
PlantCARE_28383	Unnamed__4	CTCC	490	4	+	Petroselinum hortense
PlantCARE_28383	Unnamed__4	CTCC	688	4	-	Petroselinum hortense
PlantCARE_28383	Unnamed__4	CTCC	792	4	+	Petroselinum hortense
PlantCARE_28383	Unnamed__4	CTCC	823	4	-	Petroselinum hortense
PlantCARE_28383	Unnamed__4	CTCC	846	4	+	Petroselinum hortense
PlantCARE_28383	Unnamed__4	CTCC	852	4	-	Petroselinum hortense
PlantCARE_28383	Unnamed__4	CTCC	1212	4	-	Petroselinum hortense
PlantCARE_28383	Unnamed__4	CTCC	1220	4	+	Petroselinum hortense
PlantCARE_28383	Unnamed__4	CTCC	1342	4	+	Petroselinum hortense
PlantCARE_28383	Unnamed__4	CTCC	1380	4	+	Petroselinum hortense
PlantCARE_28383	Unnamed__4	CTCC	1416	4	+	Petroselinum hortense
PlantCARE_28383	Unnamed__4	CTCC	1461	4	+	Petroselinum hortense
PlantCARE_28383	Unnamed__4	CTCC	1560	4	+	Petroselinum hortense
PlantCARE_28383	AT~TATA-box	TATATA	1163	6	-	Arabidopsis thaliana
PlantCARE_28383	ABRE3a	TACGTG	1423	6	-	Zea mays
PlantCARE_28383	as-1	TGACG	52	5	+	Arabidopsis thaliana
PlantCARE_28383	as-1	TGACG	1248	5	-	Arabidopsis thaliana
PlantCARE_28383	as-1	TGACG	1361	5	+	Arabidopsis thaliana

[truncated: 15 more sheets: Sheet11, Sheet12, Sheet13, Sheet14, Sheet15, Sheet16, Sheet17, Sheet18, Sheet19, Sheet20, Sheet21, Sheet22, Sheet23, Sheet24, All]
